# Supplementary material for: GOLEM: A tool for visualizing the distribution of Gene regulatOry eLEMents within the plant promoters with a focus on male gametophyte
Source: Plant J. 2025 Mar 2;121(5):e70037. doi: 10.1111/tpj.70037 (PMC11873679; doi:10.1111/tpj.70037)
Supplement: Supplementary file 2 — Table S1. (a) The reference genomes and genome annotation files used in GOLEM software. (b) The tissues/male gametophyte developmental stages present in GOLEM software, along with the source of Transcript Per Million (TPM) values or RNA‐seq datasets used for their calculation. [file TPJ-121-0-s001.xlsx]

## Sheet: Table S1a
Table S1a. The reference genomes and genome annotations files used in GOLEM software.
Species name	Taxon identifier	Reference genome	Genome annotation	Source
Chara braunii	69332	Cbr_1.0	v1.21	Nishiyama et al., 2018
Marchantia polymorpha	3197	v5.1	v5.1	Montgomery et al., 2020
Physcomitrium patens	3218	v3.3	v3.3	Leng et al., 2018
Azolla filiculoides	84609	GCA_910574055.2	v1.1	Li et al., 2018
Ceratopteris richardii	49495	v2.0	v2.1	Marchant et al., 2022
Amborella trichopoda	13333	v1.0	v1.0	Amborella Genome Project, 2013
Oryza sativa	4530	v7.0	v7.0	Ouyang et al., 2007
Zea mays	4577	Zm B73 NAM 5.0	Zm B73 NAM 5.0	Hufford et al., 2021
Solanum lycopersicum	4081	ITAG4.0	ITAG4.0	Hosmani et al., 2019
Arabidopsis thaliana	3702	TAIR10	Araport11	Cheng et al., 2017

## Sheet: Table S1b
Table S1b. The tissues/male gametophyte developmental stages present in GOLEM software, along with the source of Transcript Per Million (TPM) values or RNA-seq datasets used for their calculation.
Species name	Developmental stage/tissue	Abbreviation of developmental stage/tissue (if exists)	Source of TPM values	Source of RNA-seq raw reads (European Nucleotide Archive)
Chara braunii	Antheridia		/	PRJNA445548
	Oogonia		/	PRJNA445548
	Zygotes		/	PRJNA445548
	Vegetative tissues		/	PRJNA445548
Marchantia polymorpha	Atheridium		Julca et al., 2021	/
	Sperm cell		Julca et al., 2021	/
	Thallus		Julca et al., 2021	/
Physcomitrium patens	Antheridia 9 days after induction	Antheridia 9DAI	Julca et al., 2021	/
	Antheridia 11 days after induction	Antheridia 11DAI	Julca et al., 2021	/
	Antheridia 14-15 days after induction	Antherida 14-15DAI (mature)	Julca et al., 2021	/
	Sperm cell packages		Julca et al., 2021	/
	Leaflets (also called phylids)		Julca et al., 2021	/
Azolla filiculoides	Spores		Ali et al., 2024	/
	Leaves		Ali et al., 2024	/
Ceratopteris richardii	Gametophyte		/	PRJNA1149654
	Male gametophyte		/	PRJNA1121398
	Hermaphrodite gametophyte		/	PRJNA1121398
	Sporophyte		/	PRJNA1149654
Amborella trichopoda	Uninucleate microspore	UNM	Julca et al., 2021	/
	Bicellular pollen tube	PT bicellular	Julca et al., 2021	/
	Tricellular pollen tube	PT tricellular	Julca et al., 2021	/
	Pollen		Julca et al., 2021	/
	Generative cell		Julca et al., 2021	/
	Sperm cell		Julca et al., 2021	/
	Leaves		Julca et al., 2021	/
Oryza sativa	Tricellular pollen	TCP	Julca et al., 2021	/
	Pollen		Julca et al., 2021	/
	Sperm cell		Julca et al., 2021	/
	Leaves		Julca et al., 2021	/
Zea mays	Microspore		/	E-MTAB-9692
	Pollen		/	E-MTAB-9692
	Pollen tube	PT	/	E-MTAB-9692
	Sperm cell		/	E-MTAB-9692
	Leaves		/	E-MTAB-9692
Solanum lycopersicum	Microspore		Julca et al., 2021	/
	Pollen grain		Julca et al., 2021	/
	Pollen tube	PT	Julca et al., 2021	/
	Pollen tube grown for 1,5h	PT 1,5h	Julca et al., 2021	/
	Pollen tube grown for 3h	PT 3h	Julca et al., 2021	/
	Pollen tube grown for 9h	PT 9h	Julca et al., 2021	/
	Generative cell		Julca et al., 2021	/
	Sperm cell		Julca et al., 2021	/
	Leaves		Julca et al., 2021	/
Arabidopsis thaliana	Tapetum (Columbia-0)	C_Tapetum	/	PRJNA678965
	Uninucleate microspore (Columbia-0)	C_UNM	Klodová et al., 2023	/
	Bicellular pollen (Columbia-0)	C_BCP	Klodová et al., 2023	/
	Tricellular pollen (Columbia-0)	C_TCP	Klodová et al., 2023	/
	Mature pollen grain (Columbia-0)	C_MPG	Klodová et al., 2023	/
	Sperm cell	C_Sperm_cell	Julca et al., 2021	/
	Semi-in vitro grown pollen tube (Columbia-0)	C_SIV PT	/	E-MTAB-9456
	10 days old seedling (Columbia-0)	C_Seedlings 10d	/	PRJNA681197
	35 days old leaves (Columbia-0)	C_Leaves 35d	/	PRJNA666917
	Egg cell (Columbia-0)	C_Egg cell	/	E-MTAB-9456
	Uninucleate microspore (Landsberg erecta)	L_UNM	Klodová et al., 2023
	Bicellular pollen (Landsberg erecta)	L_BCP	Klodová et al., 2023
	Tricellular pollen (Landsberg erecta)	L_TCP	Klodová et al., 2023
	Mature pollen grain (Landsberg erecta)	L_MPG	Klodová et al., 2023

## Sheet: References
References to Table S1
Amborella Genome Project (2013) The Amborella genome and the evolution of flowering plants. Science, 342, 1241089.
Chara braunii genome https://bioinformatics.psb.ugent.be/orcae/overview/Chbra
Ali, M.Z., Tan, W.Q., Lim, K. P., et al. (2024) Comparative transcriptomics in ferns reveals key innovations and divergent evolution of the secondary cell walls. bioRxiv, doi.org/10.1101/2024.08.27.609851
Cheng, C.-Y., Krishnakumar, V., Chan, A.P., Thibaud-Nissen, F., Schobel, S. and Town, C.D. (2017) Araport11: a complete reannotation of the Arabidopsis thaliana reference genome. The Plant Journal, 89, 789–804.
Hosmani, P.S., Flores-Gonzalez, M., Geest, H. van de, et al. (2019) An improved de novo assembly and annotation of the tomato reference genome using single-molecule sequencing, Hi-C proximity ligation and optical maps. , 767764.
Hufford, M.B., Seetharam, A.S., Woodhouse, M.R., et al. (2021) De novo assembly, annotation, and comparative analysis of 26 diverse maize genomes. Science, 373, 655–662.
Julca, I., Ferrari, C., Flores-Tornero, M., et al. (2021) Comparative transcriptomic analysis reveals conserved programmes underpinning organogenesis and reproduction in land plants. Nat. Plants, 7, 1143–1159.
Klodová, B., Potěšil, D., Steinbachová, L., et al. (2023) Regulatory dynamics of gene expression in the developing male gametophyte of Arabidopsis. Plant Reprod, 36, 213–241.
Lang, D., Ullrich, K.K., Murat, F., et al. (2018) The Physcomitrella patens chromosome-scale assembly reveals moss genome structure and evolution. The Plant Journal, 93, 515–533.
Li, F. W., Brouwer, P., Carretero-Paulet, L., et al., 2018, Nature Plants, 4, 460–472
Marchant, D.B., Chen, G., Cai, S., et al., 2022, Nature Plants, 8, 1038–1051
Montgomery, S.A., Tanizawa, Y., Galik, B., et al. (2020) Chromatin Organization in Early Land Plants Reveals an Ancestral Association between H3K27me3, Transposons, and Constitutive Heterochromatin. Current Biology, 30, 573-588.e7.
Nishiyama, T., Sakayama, H., de Vries, J., et al. (2018) The Chara Genome: Secondary Complexity and Implications for Plant Terrestrialization. Cell, 174, 2, 448-464
Ouyang, S., Zhu, W., Hamilton, J., et al. (2007) The TIGR Rice Genome Annotation Resource: improvements and new features. Nucleic Acids Res, 35, D883-887.
