# Supplementary material for: GOLEM: A tool for visualizing the distribution of Gene regulatOry eLEMents within the plant promoters with a focus on male gametophyte
Source: Plant J. 2025 Mar 2;121(5):e70037. doi: 10.1111/tpj.70037 (PMC11873679; doi:10.1111/tpj.70037)
Supplement: Supplementary file 3 — Table S2. Normalized TPM values used for the data processing pipeline. [file TPJ-121-0-s002.xlsx]

## Sheet: Description
Table S2: Normalized TPM values used for the data processing pipeline.

## Sheet: Chara_braunii
Gene	Antheridia	Oogonia	Zygotes	Vegetative_tissue
gene-CBR_g1	10.7264	20.6482	24.858	3.22176
gene-CBR_g3	6.72064	6.86559	4.49653	4.78355
gene-CBR_g6	0.0448267	0	0	0
gene-CBR_g8	0.681552	0	0	0
gene-CBR_g9	0.051844	0	0	0
gene-CBR_g11	4.56392	1.65837	2.57607	0.055729
gene-CBR_g16	0.403725	0.126306	0	0
gene-CBR_g20	3.49672	0.922087	4.91269	0.19425
gene-CBR_g21	0.887457	0	0	0
gene-CBR_g23	5.56952	1.37522	11.5045	0.130987
gene-CBR_g24	0.25331	0.156633	1.0842	0.026106
gene-CBR_g25	4.23329	0.320519	4.75117	0
gene-CBR_g26	0.737406	0.64246	0.378397	0
gene-CBR_g27	0	0	0.473789	0
gene-CBR_g28	0.174417	0	0	0
gene-CBR_g30	0.5221	0	1.03162	0
gene-CBR_g32	15.6213	22.8145	90.9797	36.857
gene-CBR_g33	54.7655	197.171	148.825	143.087
gene-CBR_g34	1.92143	2.86943	10.5045	0.221039
gene-CBR_g35	0	0	0.847066	0
gene-CBR_g38	0.319036	0	0	0
gene-CBR_g40	1.75333	0.264119	0.351113	0.098668
gene-CBR_g42	0.536884	0	0	0
gene-CBR_g44	34.9591	2.41542	0.192671	0.100967
gene-CBR_g46	239.551	653.066	32.4861	109.009
gene-CBR_g47	27.5542	7.13346	0.518359	5.65253
gene-CBR_g48	0.103607	0.0641653	0	0
gene-CBR_g49	241.109	517.206	293.073	137.6
gene-CBR_g50	0.714442	0.582784	0	0
gene-CBR_g53	58.0727	102.735	1.84493	30.4091
gene-CBR_g55	1.33769	7.38858	52.9644	5.41072
gene-CBR_g56	1.09471	0	0.278317	0
gene-CBR_g59	0.883077	0.0303663	0	0
gene-CBR_g62	23.6382	0.231595	0	0.13278
gene-CBR_g63	0.571891	0	0	0
gene-CBR_g64	14.9403	0	0	0
gene-CBR_g65	4.45188	0	0	0.070573
gene-CBR_g66	9.36802	0	0	0
gene-CBR_g67	22.0768	0	0	0
gene-CBR_g68	1.56742	0.0223553	0	0
gene-CBR_g69	16.7374	5.48163	5.96711	4.8811
gene-CBR_g70	3.18948	1.66117	1.84668	0.377668
gene-CBR_g71	2.12396	0.583081	1.32809	0
gene-CBR_g72	0.937491	0	0.709268	0
gene-CBR_g73	2.34386	1.46688	1.67609	1.00897
gene-CBR_g74	2.99034	1.43369	1.2306	1.65807
gene-CBR_g75	0	0	0.423984	0
gene-CBR_g76	0.506014	0.168433	0.416234	0
gene-CBR_g78	0.792488	0	0	0
gene-CBR_g79	29.4358	14.7171	15.5887	22.3157
gene-CBR_g80	42.7536	0	0.738178	0.339448
gene-CBR_g82	0.301523	0	0	0
gene-CBR_g83	0.47026	0	0	0
gene-CBR_g84	8.51785	15.9954	65.3463	49.2487
gene-CBR_g86	1.30368	0	0	0
gene-CBR_g87	0.430124	0	0	0
gene-CBR_g88	6.54863	0.120331	0	0.357783
gene-CBR_g89	0	0.570969	0	1.93159
gene-CBR_g91	61.8735	2.90925	6.59789	0
gene-CBR_g92	1.35506	0	0	0
gene-CBR_g93	30.8411	0.523712	0.398309	0.229273
gene-CBR_g94	63.6086	158.144	221.285	28.8994
gene-CBR_g98	8.49523	12.6201	15.1547	13.0272
gene-CBR_g99	25.5091	72.2242	62.7482	72.9343
gene-CBR_g101	12.9707	20.6849	10.8503	25.922
gene-CBR_g102	7.30226	5.17729	3.58115	7.238
gene-CBR_g103	25.3377	6.04883	7.48621	10.7001
gene-CBR_g107	41.4349	131.081	31.6248	80.1438
gene-CBR_g110	29.8797	45.471	64.9876	8.24596
gene-CBR_g111	0.233689	0	0	0
gene-CBR_g115	0.00850467	0	0	0
gene-CBR_g123	18.192	16.4949	22.1355	18.3995
gene-CBR_g124	1.14567	0.492332	1.52803	0.150075
gene-CBR_g125	16.4095	15.9751	16.8284	5.10519
gene-CBR_g126	28.2134	25.8126	18.7347	6.3726
gene-CBR_g130	1.15747	0.965166	1.73065	0.134226
gene-CBR_g132	0.760956	0.186186	0	0
gene-CBR_g133	3.93951	2.06657	2.399	1.30128
gene-CBR_g134	0.874691	0	0.924965	0
gene-CBR_g135	4.8206	4.25905	8.82041	2.7991
gene-CBR_g136	189.165	33.0162	61.8338	15.2396
gene-CBR_g137	0.479705	0	0.34557	0
gene-CBR_g139	1.44778	0	2.43549	0
gene-CBR_g140	0.033868	0	0	0
gene-CBR_g141	5.75825	14.386	1.73861	26.1888
gene-CBR_g144	1.15942	0.0331137	0.204479	0
gene-CBR_g145	0.799242	0.130938	0	0.087866
gene-CBR_g147	14.8123	13.6172	6.5937	65.8334
gene-CBR_g149	37.8644	96.1568	154.939	100.333
gene-CBR_g151	100.596	0	0.099505	0
gene-CBR_g152	0.339932	0	0	0
gene-CBR_g153	53.0367	70.0851	74.2147	12.8021
gene-CBR_g154	15.6132	19.5226	15.6154	16.6791
gene-CBR_g158	0.46603	1.05086	0	0.567902
gene-CBR_g161	27.6897	0.0802203	1.11477	0.18029
gene-CBR_g162	17.5213	13.848	43.0582	18.1764
gene-CBR_g163	34.5329	30.2504	8.10613	32.6566
gene-CBR_g164	34.0228	17.8031	13.1968	12.46
gene-CBR_g165	27.6513	40.6453	55.9801	12.9278
gene-CBR_g167	0.867511	0.584893	0	0.091059
gene-CBR_g168	36.4916	50.7223	75.1712	127.164
gene-CBR_g169	6.45309	72.2785	1.8921	4.64589
gene-CBR_g174	0.11564	0	0	0
gene-CBR_g175	15.2363	202.897	4.05227	40.0652
gene-CBR_g176	0.291747	0	0	0
gene-CBR_g178	2.35319	17.8586	2.47707	7.14872
gene-CBR_g179	2.49443	29.0451	0.357669	11.0166
gene-CBR_g180	26.4757	48.2777	17.1777	27.5219
gene-CBR_g183	0.030073	0	0	0
gene-CBR_g184	1.33132	0.964507	0.0838623	0
gene-CBR_g189	20.8814	19.1918	3.90039	10.6789
gene-CBR_g190	1.80238	1.84301	0.871079	3.95602
gene-CBR_g196	6.57654	9.66346	8.41403	3.98101
gene-CBR_g197	81.941	76.6321	152.954	48.1244
gene-CBR_g198	15.1975	12.7873	39.0087	10.4184
gene-CBR_g199	11.0278	13.8185	19.1491	9.25219
gene-CBR_g200	13.6439	25.0676	51.8816	10.7684
gene-CBR_g204	0.707724	0.195938	0	0.158328
gene-CBR_g206	9.88739	13.0267	2.90115	1.87738
gene-CBR_g207	0.079613	0.165045	0	0.041218
gene-CBR_g211	0.8036	0	0	0
gene-CBR_g213	10.9351	19.201	16.0403	10.3079
gene-CBR_g214	1.44311	5.64916	0	8.26498
gene-CBR_g216	109.126	109.216	24.3925	493.044
gene-CBR_g217	2.50551	1.1888	0	0
gene-CBR_g218	1.86421	0.657206	0	0
gene-CBR_g220	0.914661	0	0	0
gene-CBR_g221	7.50631	8.71063	0	1.35305
gene-CBR_g222	29.8157	62.5817	10.4842	8.34873
gene-CBR_g223	9.92784	8.84064	8.80625	12.2832
gene-CBR_g224	18.639	17.2587	50.0871	20.7543
gene-CBR_g225	2.21224	0.916418	0	3.02739
gene-CBR_g226	45.4494	63.5688	72.3748	71.8543
gene-CBR_g227	58.0065	126.515	132.522	102.203
gene-CBR_g228	0.129199	0.230535	1.18905	0
gene-CBR_g230	5.9138	12.8487	6.97914	3.98457
gene-CBR_g231	2.96078	2.12805	1.51732	0.460334
gene-CBR_g232	138.901	5.79702	0	0.918446
gene-CBR_g233	30.4699	72.1097	14.9851	44.622
gene-CBR_g234	34.4847	66.9692	31.0467	29.1104
gene-CBR_g235	50.9484	76.4781	89.4336	27.0231
gene-CBR_g236	0	0	0	0.475966
gene-CBR_g238	25.7842	32.6767	69.0651	84.745
gene-CBR_g239	11.6989	18.2071	32.2986	4.82233
gene-CBR_g243	2.3239	1.59381	1.6278	0.82177
gene-CBR_g244	52.4628	0	0	0.823201
gene-CBR_g245	2.51493	0	0.731777	0.004036
gene-CBR_g246	73.3053	0.938866	2.37053	5.37724
gene-CBR_g247	51.4781	17.8956	1.98454	17.7091
gene-CBR_g248	70.2502	21.8332	2.48089	2.52295
gene-CBR_g250	0.0866177	0	0	0
gene-CBR_g252	0.0267977	0	0	0
gene-CBR_g253	0.115805	0	0	0
gene-CBR_g254	62.6106	0	1.76665	0
gene-CBR_g255	1.72649	0.198441	0	0
gene-CBR_g256	0.585174	0	0	0
gene-CBR_g257	166.757	6.1633	9.3414	3.64885
gene-CBR_g259	126.51	257.765	2.43694	982.145
gene-CBR_g261	20.9548	12.3934	23.5203	13.7931
gene-CBR_g262	52.4745	21.3041	56.8248	17.0113
gene-CBR_g263	159.442	313.126	500.817	189.291
gene-CBR_g264	20.7649	50.2723	77.2406	159.815
gene-CBR_g266	143.926	273.332	182.774	595.743
gene-CBR_g267	0.312767	0.061492	0	0.148113
gene-CBR_g268	14.0784	15.0579	28.5996	8.89171
gene-CBR_g269	32.826	24.3914	56.1376	16.5734
gene-CBR_g270	0.148598	0	0	0
gene-CBR_g271	240.238	402.762	114.361	611.475
gene-CBR_g272	1.15962	0	0.0400223	0
gene-CBR_g275	18.7753	0	1.8722	0.253365
gene-CBR_g276	0	0	0	0.365483
gene-CBR_g277	0	0	0	0.305611
gene-CBR_g278	7.69482	14.6706	0.632261	64.3632
gene-CBR_g279	8.59078	7.29763	7.70161	6.83699
gene-CBR_g280	5.36511	6.01316	3.10801	21.008
gene-CBR_g281	84.4664	2.13579	0.273218	3.82311
gene-CBR_g24236	14.7627	9.39065	58.9972	4.42679
gene-CBR_g24237	27.3615	7.72124	10.1154	8.23464
gene-CBR_g24238	1.9076	4.8822	4.46104	2.23939
gene-CBR_g24240	83.045	168.778	0.81167	41.5529
gene-CBR_g24241	0	0.875889	0	0
gene-CBR_g24242	9.17894	17.2683	16.449	7.06201
gene-CBR_g24246	13.4376	31.8243	34.4709	17.6351
gene-CBR_g24248	5.97482	10.2871	11.9282	14.354
gene-CBR_g24249	26.5692	102.653	129.488	53.1073
gene-CBR_g24250	34.7298	16.2573	14.6172	26.9916
gene-CBR_g24252	60.2582	22.3333	12.8409	1.83094
gene-CBR_g24253	0.16807	0	0	0
gene-CBR_g24255	1.5735	0.320519	0	0
gene-CBR_g24257	0.0146163	0	0	0
gene-CBR_g24261	0	0	2.46361	0
gene-CBR_g24264	0.0698	0	0	0
gene-CBR_g24265	0.239132	0	0	0
gene-CBR_g24266	8.36315	3.43873	8.09985	4.14673
gene-CBR_g24267	0.191894	0	0	0
gene-CBR_g24268	76.06	58.4915	29.8899	7.48057
gene-CBR_g24269	0.606532	0	0	0
gene-CBR_g24272	65.5527	0	0	0
gene-CBR_g24273	30.1749	0	0.546515	0
gene-CBR_g24274	0	0.153831	0.356759	0
gene-CBR_g24276	1.19143	1.3944	0.29246	2.11547
gene-CBR_g24278	91.1653	58.7552	76.5217	15.5487
gene-CBR_g24279	28.2283	68.506	121.238	0.835585
gene-CBR_g24281	131.749	91.4858	46.8974	7.48198
gene-CBR_g24283	1.21277	6.01911	0	4.30596
gene-CBR_g24284	0	0	0	3.68737
gene-CBR_g24285	51.0977	66.5953	201.51	35.8912
gene-CBR_g24286	266.587	9.26012	4.74451	27.9653
gene-CBR_g24288	0	0.187011	0.640263	3.41698
gene-CBR_g24289	0.132164	0	0	0
gene-CBR_g24290	32.9906	11.1401	35.4285	126.729
gene-CBR_g24291	1.37458	0	0	0
gene-CBR_g24292	55.6101	13.2538	23.5778	41.353
gene-CBR_g24293	0	0	0	0.074217
gene-CBR_g24294	3.60921	5.61472	5.28746	3.04386
gene-CBR_g24296	5.70047	9.57006	0	7.79649
gene-CBR_g24297	239.228	394.937	234.591	330.238
gene-CBR_g24298	140.998	336.389	23.3735	160.832
gene-CBR_g24299	6.85659	1.52208	1.92448	0.200754
gene-CBR_g24300	10.0689	15.2591	58.5356	3.02759
gene-CBR_g24301	0.771498	3.81768	1.31349	3.89922
gene-CBR_g24306	0.253886	0	0	0
gene-CBR_g24310	17.5894	24.628	15.6251	25.4431
gene-CBR_g24311	1.74648	3.37165	1.51394	4.7496
gene-CBR_g24312	0.18645	0	0.476278	0.259078
gene-CBR_g24313	2.55475	16.7204	3.01944	11.3165
gene-CBR_g24314	13.5208	13.9053	40.5556	11.6229
gene-CBR_g24316	0	0	0	0.604505
gene-CBR_g24319	0.421189	0	0	0
gene-CBR_g24320	0.333572	0.138869	0	0
gene-CBR_g24322	4.55512	5.42788	4.7919	10.851
gene-CBR_g24326	17.8216	29.9127	10.2024	42.619
gene-CBR_g24327	47.6471	66.55	17.0173	187.191
gene-CBR_g24328	11.6558	9.03324	4.63756	2.64424
gene-CBR_g24329	5.61332	3.01296	2.15126	0.331065
gene-CBR_g24335	15.2547	3.88772	8.59372	1.82753
gene-CBR_g24336	30.2792	8.53212	7.50248	9.30061
gene-CBR_g24342	8.82937	5.25781	0.814051	3.62087
gene-CBR_g24347	7.77944	4.74975	4.02699	3.69322
gene-CBR_g24348	364.064	387.349	11.6106	311.014
gene-CBR_g24351	0.461428	0	0	3.65532
gene-CBR_g24352	0	0	0	0.694309
gene-CBR_g24354	1.9605	8.86923	11.938	0.507104
gene-CBR_g24355	0.393466	0	0	0
gene-CBR_g24356	0.3349	0	0	0
gene-CBR_g24362	3.28376	0.533027	0.448658	0
gene-CBR_g24363	32.9564	55.0368	5.48151	19.2807
gene-CBR_g24364	21.9485	10.4338	18.6874	3.21037
gene-CBR_g24365	25.8664	7.61266	10.7547	1.85569
gene-CBR_g24366	39.0247	38.7721	50.5422	9.45738
gene-CBR_g24367	3.26941	6.21583	3.72807	16.3676
gene-CBR_g24368	0.49477	0.324599	0	0.18706
gene-CBR_g24373	20.3258	40.069	19.0973	8.30418
gene-CBR_g24374	32.2087	7.83969	7.44096	12.5591
gene-CBR_g24376	0.361464	0	0	0
gene-CBR_g24377	166.087	1.60218	1.06142	0
gene-CBR_g24378	0.74334	0	0	0
gene-CBR_g24379	0.372756	0	0	0
gene-CBR_g24381	1.57054	1.06627	0.967872	0.180113
gene-CBR_g24382	0.522102	1.22012	0	0.11079
gene-CBR_g24383	19.4536	16.3674	54.8385	14.5248
gene-CBR_g24384	14.6029	26.4756	68.123	6.74383
gene-CBR_g24385	1.48133	0.614816	0.779761	0
gene-CBR_g24386	7.2949	7.38451	32.3495	2.4922
gene-CBR_g24387	0.385891	0	0	0
gene-CBR_g24388	0.954112	1.86058	0	1.42035
gene-CBR_g24389	2.5133	21.2454	21.6919	17.4058
gene-CBR_g24390	5.93757	12.4717	9.32446	10.6807
gene-CBR_g24391	0	0	0	0.044351
gene-CBR_g24392	36.0202	16.0102	110.091	48.1978
gene-CBR_g24393	13.3256	7.11971	67.6298	21.6082
gene-CBR_g24395	26.3818	0	0.881312	0
gene-CBR_g24396	15.4804	0	0	0.215017
gene-CBR_g24397	13.7219	0.189693	2.34214	0.549178
gene-CBR_g24398	42.7256	15.4877	20.1217	46.7297
gene-CBR_g24399	10.8505	1.32056	0	0.142074
gene-CBR_g24400	8.75884	16.6185	45.4954	8.05324
gene-CBR_g24401	14.2387	53.8168	2.92444	4.51426
gene-CBR_g24402	0.921889	0	0	0
gene-CBR_g24404	0.703296	0.946998	0	0
gene-CBR_g24405	1.14155	1.33147	0	0
gene-CBR_g24407	1.14661	0.0703583	0.604923	0
gene-CBR_g24408	15.3336	19.7915	18.1239	19.9528
gene-CBR_g24409	14.3947	11.2718	6.21212	6.46877
gene-CBR_g24410	20.2415	13.1042	15.3822	10.6156
gene-CBR_g24411	12.0758	23.1913	25.2623	30.2429
gene-CBR_g24412	34.2565	11.1574	6.14581	3.69784
gene-CBR_g24413	2.41061	46.536	20.0581	6.8454
gene-CBR_g24414	17.6314	2.04305	1.3032	0.280935
gene-CBR_g24415	14.9975	5.85476	9.00842	0.431647
gene-CBR_g24416	0.56856	0.23455	0	0
gene-CBR_g24417	3.96653	0	1.74177	0.609518
gene-CBR_g24418	8.05368	6.42952	4.48806	3.51392
gene-CBR_g24419	36.1927	102.602	78.2341	1218.78
gene-CBR_g24421	0.779944	0.728137	0	0.252101
gene-CBR_g24422	17.1915	25.0348	23.3868	10.7988
gene-CBR_g24423	8.57542	17.2554	2.66412	23.6834
gene-CBR_g24424	6.87716	14.6756	7.44168	20.3076
gene-CBR_g24425	13.4272	2.73489	0	19.6848
gene-CBR_g24426	7.1117	10.5315	0	10.5258
gene-CBR_g24428	0.253145	0	0	0
gene-CBR_g24429	15.4099	27.0475	55.8401	17.7502
gene-CBR_g24431	0.596231	0	1.34476	0
gene-CBR_g24434	0.357529	0	0	0.165399
gene-CBR_g24435	7.14743	7.82216	13.061	3.00025
gene-CBR_g24437	13.3368	47.7149	109.374	32.5016
gene-CBR_g24439	0.575472	0	0	0
gene-CBR_g24440	4.17248	4.6091	0	3.35478
gene-CBR_g24441	30.6441	67.726	18.8454	16.6622
gene-CBR_g24442	0.769586	0.672115	0.35729	0.129578
gene-CBR_g24445	32.682	64.5197	116.406	6.89432
gene-CBR_g24446	0	1.28296	0	0
gene-CBR_g24447	0.450667	0.339278	0	0.130271
gene-CBR_g24448	12.4166	19.9398	23.0484	17.4155
gene-CBR_g24449	17.429	18.6457	14.6628	35.138
gene-CBR_g32126	2.27222	0.069492	0	0
gene-CBR_g32127	0.902462	0	0	0
gene-CBR_g32128	49.4754	129.392	21.3165	27.5383
gene-CBR_g32129	1.75547	0.2331	0	0
gene-CBR_g32130	48.8269	174.917	10.9863	16.3659
gene-CBR_g32132	0.611279	0	0	0
gene-CBR_g32143	2.02681	0	0	0
gene-CBR_g32144	2.44407	0	0	0
gene-CBR_g32145	1.96926	0	0	0
gene-CBR_g32148	3.48946	0.570202	0.322904	0
gene-CBR_g32149	20.3008	6.19597	27.3489	0.196649
gene-CBR_g32150	4.39012	0.888858	0	0.292923
gene-CBR_g32151	3.11271	0	0	0
gene-CBR_g32152	40.0526	112.825	85.91	42.1946
gene-CBR_g32153	73.8095	0.00356833	0.365927	0
gene-CBR_g32154	32.7127	0.24579	0	0
gene-CBR_g32156	122.899	0.731026	1.66027	0.201993
gene-CBR_g32157	0.296	0.269398	0	0
gene-CBR_g32158	1.45978	0.0804893	0.521859	0
gene-CBR_g32161	0.938674	1.51738	0	0
gene-CBR_g32162	5.72071	13.7692	17.8047	3.89304
gene-CBR_g32163	1.84663	4.50205	2.84835	1.854
gene-CBR_g32165	56.2455	0.569644	0	0.224416
gene-CBR_g32166	98.5081	0.440493	0	0.283859
gene-CBR_g32168	14.8757	0	0	0.005617
gene-CBR_g32169	2.06248	4.53815	1.06706	0
gene-CBR_g32171	178.89	0	0	0
gene-CBR_g32172	1.42595	3.12988	0.634723	3.52727
gene-CBR_g32173	3.85944	5.6781	8.14402	2.5429
gene-CBR_g32175	2.36784	5.36964	0.93132	4.18533
gene-CBR_g32177	3.5078	3.13114	1.78003	6.13975
gene-CBR_g32178	0.829661	0	0	0
gene-CBR_g32179	454.319	848.736	72.5175	37.0925
gene-CBR_g32182	13.7601	16.9668	17.6632	6.50202
gene-CBR_g32185	154.869	110.75	95.4521	84.3204
gene-CBR_g32186	103.973	87.1919	75.8857	28.0028
gene-CBR_g32188	7.55121	5.876	12.954	0.548082
gene-CBR_g32189	0.864534	0.156861	0	0
gene-CBR_g32190	10.0573	1.5334	0	0
gene-CBR_g32191	3.84864	0	0.784346	1.08092
gene-CBR_g32192	1.29328	0.0642997	0.275847	0
gene-CBR_g32195	12.3819	41.6069	25.3793	16.4181
gene-CBR_g32196	16.1755	11.6802	7.76138	5.18618
gene-CBR_g32197	1.36135	0	0	0
gene-CBR_g32198	1.55593	0	0	0
gene-CBR_g32199	1.73583	0	0	0
gene-CBR_g32201	1.86451	0	0.281229	0
gene-CBR_g32202	0.265047	0	0	0
gene-CBR_g32203	1.77455	0	0	0
gene-CBR_g32205	3.14089	0	0	0
gene-CBR_g32206	3.72842	0	0	0
gene-CBR_g32207	24.644	54.1884	1.6953	58.7747
gene-CBR_g32208	12.01	10.0574	14.8213	24.7893
gene-CBR_g32210	0.154283	0	0	0
gene-CBR_g32213	0.540456	0	0	0
gene-CBR_g32214	2.19124	0.611185	1.86096	0
gene-CBR_g32215	5.16205	6.56051	9.65619	2.19486
gene-CBR_g32217	1.79726	1.55087	1.1048	2.1353
gene-CBR_g32218	8.68845	4.43289	0	8.90465
gene-CBR_g32221	93.198	88.3185	21.3707	64.1271
gene-CBR_g32222	0.580567	0	0.0124277	0
gene-CBR_g32224	5.9854	15.2412	9.43803	6.45552
gene-CBR_g32225	1.59269	3.1056	14.5776	0.754409
gene-CBR_g32226	0	0	0	0.024717
gene-CBR_g32228	6.93378	8.198	9.89287	11.5827
gene-CBR_g32230	0	1.23505	25.9283	0
gene-CBR_g32231	22.4892	1.5385	9.50651	0.532397
gene-CBR_g32232	35.399	70.8376	28.0361	80.7884
gene-CBR_g32235	17.174	22.2933	5.36252	3.12012
gene-CBR_g32236	9.00501	11.3306	3.5821	10.5941
gene-CBR_g32237	10.1276	12.3595	0.884978	58.6471
gene-CBR_g32238	2.30131	0	3.79996	0
gene-CBR_g32239	8.88367	1.43424	4.44279	0.590166
gene-CBR_g32240	10.175	8.18788	14.6877	17.406
gene-CBR_g32242	5.00093	10.2179	1.10572	14.7982
gene-CBR_g32243	95.0506	962.392	365.757	84.9117
gene-CBR_g32244	34.6808	44.5347	13.4987	80.7137
gene-CBR_g32245	33.3063	32.1103	110.415	42.5911
gene-CBR_g32246	7.08453	3.99041	9.73158	3.72776
gene-CBR_g32247	31.8626	46.4735	29.7525	20.3608
gene-CBR_g32248	0	0.331785	1.65145	0.862235
gene-CBR_g32249	17.3362	20.3493	7.8993	10.9341
gene-CBR_g32250	9.40701	1.52579	0.725972	2.32279
gene-CBR_g32254	0	0	1.88447	0
gene-CBR_g32255	0	0	2.01547	0.292304
gene-CBR_g32256	0.23212	0	0	0
gene-CBR_g32257	0.130126	0	0	0
gene-CBR_g32259	0	0	0	0.177032
gene-CBR_g32260	0.675604	0	6.49252	0.236317
gene-CBR_g32261	0.397724	0	1.78233	0.468591
gene-CBR_g32262	3.0875	0.0191733	0	0
gene-CBR_g32263	0.896623	0	0.482269	0.537091
gene-CBR_g32265	1.54063	0.0421993	0	0
gene-CBR_g32266	1.19139	1.93533	2.18348	1.10469
gene-CBR_g32267	0.514776	0	0	0
gene-CBR_g32268	7.23902	26.0102	67.6863	8.27315
gene-CBR_g32269	0.760625	0	0	0.090852
gene-CBR_g32270	5.55917	0	0	0
gene-CBR_g32272	1.37595	4.16507	3.90665	4.41197
gene-CBR_g32274	9.45706	14.0097	8.15097	33.1898
gene-CBR_g32275	3.48597	0.38486	0	0
gene-CBR_g32276	27.4728	0.292902	0.311416	0.073262
gene-CBR_g32277	10.5241	12.9944	36.1321	9.2552
gene-CBR_g32279	2.69889	0	0	2.17054
gene-CBR_g32280	0.371554	0	0	0
gene-CBR_g32281	7.52254	1.93455	0.886605	1.74197
gene-CBR_g32282	14.4946	26.4045	17.2894	68.1671
gene-CBR_g32284	6.46361	0.412958	0.699874	0
gene-CBR_g32285	7.26869	8.55071	3.22015	8.16625
gene-CBR_g32286	19.8286	27.2983	12.967	6.4987
gene-CBR_g32288	131.575	93.8054	88.4032	31.9346
gene-CBR_g32289	30.8933	22.2794	16.8387	12.991
gene-CBR_g32290	0.090027	0	0	0
gene-CBR_g32291	58.0311	20.734	26.8574	5.45716
gene-CBR_g32293	1.13485	0	0	0
gene-CBR_g32295	1.21119	0	0	0
gene-CBR_g32296	0.602359	0	0	0
gene-CBR_g32297	0.415143	0.0975003	0	0.054059
gene-CBR_g32298	49.1791	4.72111	3.24212	0
gene-CBR_g32299	25.2914	0.239421	0	0
gene-CBR_g32303	54.9436	334.172	4.24563	26.5805
gene-CBR_g32304	2.70409	1.21123	0.470025	2.32898
gene-CBR_g32305	0.189874	0	0	0
gene-CBR_g32306	31.1491	76.5125	6.63769	65.9833
gene-CBR_g32307	0.806866	0.125642	1.57907	0.235981
gene-CBR_g32308	1.45548	0	0	0.664982
gene-CBR_g32309	1.86988	0.528224	0	0
gene-CBR_g32310	22.027	21.2039	8.41187	5.08314
gene-CBR_g32311	0	29.5057	14.1837	0.213692
gene-CBR_g32312	61.1857	0	0	0
gene-CBR_g32313	0.683421	0	0	0
gene-CBR_g32314	0.210705	0	0	0
gene-CBR_g32315	113.354	181.886	127.158	262.775
gene-CBR_g32316	13.5917	0	0	0.298747
gene-CBR_g32317	1.83944	0.911975	3.11576	35.6813
gene-CBR_g32318	0.385875	0	0	0
gene-CBR_g32320	0.778918	0	0	0
gene-CBR_g32321	0.172301	0.142135	0	0
gene-CBR_g32324	0.41572	0	0	0
gene-CBR_g32325	9.21298	0	0	0.760541
gene-CBR_g32326	4.64075	3.56503	0	15.4865
gene-CBR_g32328	0.366691	0	0	0
gene-CBR_g32329	1.38255	0.193833	0	0
gene-CBR_g32330	5.28377	7.88428	7.86192	6.72974
gene-CBR_g32331	0	0	0	0.047702
gene-CBR_g32332	14.4382	38.6963	59.0091	43.8931
gene-CBR_g32334	1.15204	0.605057	0	0
gene-CBR_g32335	21.5838	78.7232	24.7414	28.3773
gene-CBR_g32336	2.91782	0.563799	0	0.117035
gene-CBR_g32337	9.261	3.01213	12.764	1.08518
gene-CBR_g32339	105.597	9.1823	9.29292	54.9004
gene-CBR_g32340	1.47215	0.117428	0	0
gene-CBR_g32341	9.39875	5.90262	6.34426	5.40037
gene-CBR_g32342	0.135802	0	0.315356	0
gene-CBR_g32343	8.9465	4.36294	4.35674	2.15363
gene-CBR_g32344	50.3165	34.104	20.3928	24.1694
gene-CBR_g32345	8.19633	10.5413	16.157	1.53637
gene-CBR_g32346	1.67341	0	6.02703	0
gene-CBR_g32347	2.63046	2.54898	6.17807	0.220042
gene-CBR_g32348	0	0.309974	0	1.37318
gene-CBR_g32349	0.291548	1.65528	0	2.20486
gene-CBR_g32350	8.96056	3.32864	0.639435	1.51393
gene-CBR_g38368	1.62322	0	0	0
gene-CBR_g38369	2.16949	0	0	0
gene-CBR_g38370	35.1068	0.584026	0	0.265226
gene-CBR_g38372	1.38293	0.563085	0.625038	0.067963
gene-CBR_g38375	3.545	23.4115	0	3.2468
gene-CBR_g38376	106.722	871.586	0	13.0657
gene-CBR_g38377	1.4827	0.260905	0.320871	0
gene-CBR_g38378	8.24788	10.1773	8.32377	10.5581
gene-CBR_g38379	1.23518	0.289176	0.183987	0
gene-CBR_g38380	15.5249	15.3303	24.9575	15.928
gene-CBR_g38381	153.024	208.723	70.807	214.579
gene-CBR_g38382	86.9248	118.436	122.736	99.383
gene-CBR_g38384	118.665	442.256	180.569	141.804
gene-CBR_g38386	0.418028	0	0	0
gene-CBR_g38389	78.7228	110.17	135.699	36.5651
gene-CBR_g38390	0.174459	0	0	0
gene-CBR_g38391	0.101976	0	0	0
gene-CBR_g38393	147.923	378.077	844.406	212.197
gene-CBR_g38394	25.8628	32.4601	94.9604	13.7713
gene-CBR_g38395	0.218663	1.51278	6.79939	0.80528
gene-CBR_g38396	4.9768	6.90232	2.32251	22.782
gene-CBR_g38397	3.38841	2.05357	5.16828	2.79252
gene-CBR_g38398	63.1418	136.073	27.0357	66.5852
gene-CBR_g38400	39.0067	87.193	86.1139	59.5883
gene-CBR_g38399	2.38563	7.04097	11.4758	11.5409
gene-CBR_g38402	12.5902	22.2853	6.8187	32.7896
gene-CBR_g38403	1.02405	0	0	0
gene-CBR_g38406	3.30691	9.49815	12.5383	32.8889
gene-CBR_g38409	11.1588	19.2622	3.08202	29.9545
gene-CBR_g38410	19.332	51.2975	7.18496	41.0616
gene-CBR_g38411	11.7716	43.2103	3.16135	14.0736
gene-CBR_g38412	1.12949	0	0	1.5199
gene-CBR_g38413	1.68795	2.01776	6.59694	5.46865
gene-CBR_g38414	22.862	27.48	49.7669	5.95404
gene-CBR_g38415	0.278329	0	0	0
gene-CBR_g38417	26.2025	19.6069	59.7754	6.86133
gene-CBR_g38418	1.63467	1.04291	0	0
gene-CBR_g38419	65.1136	24.7017	22.2597	11.9461
gene-CBR_g38420	58.531	58.5757	87.9708	99.3751
gene-CBR_g38423	58.5222	128.835	175.507	63.1015
gene-CBR_g38425	40.7141	63.0728	49.1859	98.904
gene-CBR_g38426	22.9279	27.0645	15.7686	39.9182
gene-CBR_g38427	48.4611	29.7428	34.9181	15.6455
gene-CBR_g38428	4.20422	6.34068	11.7278	2.51609
gene-CBR_g38430	0	27.4176	3054.77	0.882093
gene-CBR_g38431	0.231938	42.5426	2207.11	1.75578
gene-CBR_g38432	0.238909	0.974066	2.24613	1.26199
gene-CBR_g38433	0.587506	72.2827	2696.13	1.01816
gene-CBR_g38434	0	1.10022	8.48486	0
gene-CBR_g38435	0.464926	3.72345	769.647	0.378904
gene-CBR_g38436	0.129265	0	0	0
gene-CBR_g38437	7.88966	20.5172	3270.06	0.742635
gene-CBR_g38440	18.6599	23.5845	26.2475	24.4888
gene-CBR_g38441	3.20347	1.36558	1.71803	2.6905
gene-CBR_g38442	1.25126	0	0	0.166916
gene-CBR_g38443	1.77147	0.743252	0	2.01134
gene-CBR_g38444	0.047199	0	0	0
gene-CBR_g38445	10.6487	9.0028	13.6297	10.5468
gene-CBR_g38449	12.7407	21.5995	46.6084	10.3662
gene-CBR_g38450	4.71576	0.758728	1.12263	0.114593
gene-CBR_g38451	43.986	43.3024	50.5891	42.5764
gene-CBR_g38452	2.67828	2.29689	2.94671	0.440259
gene-CBR_g38453	0.875013	0.435334	1.90438	0
gene-CBR_g38454	0.930985	0.138369	1.45571	0
gene-CBR_g38456	0	0	1.03545	0
gene-CBR_g38457	0.366192	0	3.34563	0
gene-CBR_g38458	5.83124	2.93885	8.06443	1.27904
gene-CBR_g38460	2.51072	2.74911	16.0817	6.54211
gene-CBR_g38463	0.344863	0	0	0
gene-CBR_g38464	4.08484	0.450824	3.03593	3.38559
gene-CBR_g38465	8.77014	8.21894	26.8231	2.13891
gene-CBR_g38466	1.96034	0	3.57731	0.867396
gene-CBR_g38468	73.3024	116.014	42.4816	47.92
gene-CBR_g38469	10.7089	0.685942	0	1.76221
gene-CBR_g38470	0.820323	0	3.4715	0.174035
gene-CBR_g38471	21.4929	8.48102	35.5471	10.9125
gene-CBR_g38472	36.4342	10.5349	18.0294	29.9264
gene-CBR_g38473	0.197424	0.126228	0	0
gene-CBR_g38474	50.6482	13.0965	41.2594	56.2719
gene-CBR_g38475	74.8963	202.645	124.606	89.7657
gene-CBR_g38477	32.1347	23.2946	20.9021	12.6542
gene-CBR_g38478	5.83701	8.5302	15.5942	8.56896
gene-CBR_g38480	127.649	62.1734	225.447	57.6959
gene-CBR_g38481	15.7411	15.8715	29.3129	10.6962
gene-CBR_g38482	18.4514	8.52544	26.4104	2.83989
gene-CBR_g38485	12.4763	22.7159	22.7534	14.0627
gene-CBR_g38486	29.8533	44.8862	34.24	25.8405
gene-CBR_g38487	12.4216	17.859	29.4559	37.8881
gene-CBR_g38488	4.19121	7.05074	60.4806	4.70077
gene-CBR_g38489	3.82175	11.2761	21.0261	0.193101
gene-CBR_g38490	51.7645	77.3268	64.4298	71.5704
gene-CBR_g38491	5.6616	10.0545	14.0994	16.4698
gene-CBR_g38492	104.204	83.1797	76.8555	36.1278
gene-CBR_g38493	51.12	39.4086	63.5576	8.43175
gene-CBR_g38494	1.80827	0.470262	0	0.860948
gene-CBR_g38496	5.56407	0	0.995407	0
gene-CBR_g38497	3.00499	0.160459	0	0
gene-CBR_g38498	135.886	12.8561	1.70666	5.62512
gene-CBR_g38499	7.31555	2.82809	3.02133	3.14625
gene-CBR_g38500	0	0.525738	1.30696	0.127057
gene-CBR_g38502	29.2326	7.15408	5.64305	3.1899
gene-CBR_g38503	1.622	0	11.057	0.80006
gene-CBR_g38504	6.80534	5.17993	4.99994	1.14435
gene-CBR_g38506	24.4786	21.9261	26.9682	4.98154
gene-CBR_g38509	1.25248	4.68248	0	0.689293
gene-CBR_g38512	0	0.196153	0	0
gene-CBR_g38513	2.15993	2.39773	2.10612	0.193519
gene-CBR_g38514	0.602148	0.791532	0	0
gene-CBR_g38515	9.65081	2.0309	0	0
gene-CBR_g38516	49.6742	43.421	0	4.36946
gene-CBR_g38517	0.0101307	0	0	0.082905
gene-CBR_g38519	0	0	0.420245	0
gene-CBR_g38522	3.96874	3.27165	3.43806	0.644338
gene-CBR_g38523	1.43096	1.64952	1.86497	0.380178
gene-CBR_g38524	15.5447	2.53032	5.08526	0.227773
gene-CBR_g38525	0.508394	0	0	0.093045
gene-CBR_g38526	0.871048	1.14807	0	0
gene-CBR_g38527	1.37281	1.13139	1.05431	0.739228
gene-CBR_g38528	0.837388	0.107385	0.210325	0.053429
gene-CBR_g38529	16.3656	20.7586	21.3878	15.4946
gene-CBR_g38530	0.399875	0.165098	0	0
gene-CBR_g38531	0.912934	0.111392	0	0
gene-CBR_g38536	1.42434	0	29.2072	0
gene-CBR_g38537	0.294893	0	0	0
gene-CBR_g38538	0.610905	0	0	0
gene-CBR_g38539	11.8022	14.6629	20.4587	5.77084
gene-CBR_g38540	7.50692	10.6451	0.355457	5.87964
gene-CBR_g38541	65.367	111.648	66.078	85.9216
gene-CBR_g38542	0.077584	0.8958	0	0
gene-CBR_g38544	26.526	41.2926	122.428	12.6251
gene-CBR_g38545	28.2629	37.1354	2.53134	36.0261
gene-CBR_g38546	34.1576	28.4165	18.5349	3.14528
gene-CBR_g38547	0.175242	0	0	0
gene-CBR_g38548	16.9263	12.6679	4.96525	10.3516
gene-CBR_g38550	37.7601	68.2454	98.7574	76.0376
gene-CBR_g38552	28.6441	62.362	94.1039	35.8321
gene-CBR_g38553	30.7587	70.8369	133.097	63.026
gene-CBR_g38554	14.7053	20.5	0.980776	38.4034
gene-CBR_g38555	1.58142	0.610991	2.37956	0
gene-CBR_g49792	1.67438	0.230405	0	0
gene-CBR_g49793	18.9489	16.844	30.9264	1.09796
gene-CBR_g49794	0.074172	0	0	0
gene-CBR_g49795	0.624508	0	0	0
gene-CBR_g49796	0.038708	0	0	0
gene-CBR_g49797	46.6893	22.2312	5.99309	38.6241
gene-CBR_g49798	0	0.01489	0	0
gene-CBR_g49799	0.96845	0.217014	0	0
gene-CBR_g49800	1.69992	0	0	0.159978
gene-CBR_g49801	1.88301	0	0	0
gene-CBR_g49802	0.356861	0.271684	0	0.190692
gene-CBR_g49803	1.15832	0.470172	0	0
gene-CBR_g49804	1.70344	0.154364	0	0.018356
gene-CBR_g49805	0.989748	0	0	0
gene-CBR_g49806	0.755194	0	0.208699	0
gene-CBR_g49807	1.51553	0.714023	0.137279	0.006299
gene-CBR_g49808	74.2781	61.4059	12.0378	60.7968
gene-CBR_g49809	4.83402	0	0	0.239645
gene-CBR_g49810	36.883	0	0	0
gene-CBR_g49811	3.14372	0	0	0
gene-CBR_g49812	2.53588	0	0	0
gene-CBR_g49813	5.4329	0.0814007	0	0
gene-CBR_g49814	8.91974	1.3176	0.568266	0.03321
gene-CBR_g49815	8.80059	0	0	0
gene-CBR_g49816	1.5308	0	0	0
gene-CBR_g49817	1.35701	0	0	0.039582
gene-CBR_g49818	2.70612	0.14603	0	0
gene-CBR_g49819	2.63643	0	0	0
gene-CBR_g49820	1.42055	0	0	0
gene-CBR_g49821	22.4996	0	0	0
gene-CBR_g49822	4.31212	0	0	0
gene-CBR_g49823	3.6409	0	0	0
gene-CBR_g49824	4.17796	0	0	0
gene-CBR_g49825	2.62275	0	0	0
gene-CBR_g49826	4.09414	0	0	0
gene-CBR_g49827	3.90338	0	0	0
gene-CBR_g49828	4.41434	0	0	0
gene-CBR_g49829	1.33639	0	0	0
gene-CBR_g49830	5.91888	0	0	0
gene-CBR_g49831	1.94651	0	0	0
gene-CBR_g49832	2.53233	0	0	0
gene-CBR_g49833	11.5206	0	0	0
gene-CBR_g49834	6.07151	0	0	0
gene-CBR_g49835	5.99628	0.429642	0	0
gene-CBR_g49836	27.8388	32.1186	40.7715	25.7598
gene-CBR_g49838	7.94105	7.83777	14.5551	1.30819
gene-CBR_g49839	189.777	206.306	44.8886	483.735
gene-CBR_g49840	4.80405	2.11696	0	7.48618
gene-CBR_g49841	2.02562	0.603323	0	0
gene-CBR_g49842	0.861389	0.427467	0	0.878873
gene-CBR_g49843	23.4744	19.6715	4.0562	24.445
gene-CBR_g49844	1.78752	0	0	0
gene-CBR_g49845	1.20229	0	0	0
gene-CBR_g49847	76.1646	72.7866	16.6486	52.0825
gene-CBR_g49848	2.82252	0.527533	0.447321	0
gene-CBR_g49849	15.6564	11.7526	5.04377	28.7802
gene-CBR_g49851	79.938	126.395	4.9616	113.96
gene-CBR_g49852	1.06176	0.470846	0	0
gene-CBR_g49853	2.48263	0.342532	0	0
gene-CBR_g49854	1.09169	0.27172	0	0
gene-CBR_g49855	2.96909	0.945689	1.42332	0
gene-CBR_g49861	66.6337	117.477	19.8272	143.471
gene-CBR_g49862	12.1173	1.9939	7.86534	0.07668
gene-CBR_g49865	0.632368	0	0	0
gene-CBR_g49867	10.5541	19.6601	19.4372	25.4703
gene-CBR_g49868	19.5502	5.05251	1.8412	2.4405
gene-CBR_g49869	17.5741	20.397	30.4332	4.7314
gene-CBR_g49870	26.3518	32.2415	8.03287	0.89442
gene-CBR_g49872	0.920381	0	0.161411	0
gene-CBR_g49873	0	0.796579	0	0
gene-CBR_g49874	2.08166	1.30303	1.61642	0.481471
gene-CBR_g49875	0.902603	0.175469	0.834359	0
gene-CBR_g49876	3.3598	0	0.652297	0.406281
gene-CBR_g49877	0.41486	0	0	0.17787
gene-CBR_g49882	5.1862	10.5129	8.91805	1.9368
gene-CBR_g49884	23.8977	13.4619	24.2098	6.35682
gene-CBR_g49885	90.6336	194.195	15.712	232.989
gene-CBR_g49886	2.80694	1.79869	3.60715	2.11806
gene-CBR_g49890	42.2098	51.7178	22.2987	54.1453
gene-CBR_g49892	1.96865	0	0	0
gene-CBR_g49893	9.50215	15.8319	44.3719	70.2385
gene-CBR_g49895	15.3802	12.4485	20.4467	8.4862
gene-CBR_g49897	0.34011	0	0.230704	0
gene-CBR_g49898	0.354558	0.16692	0	0
gene-CBR_g49899	6.9579	11.2792	4.31906	13.6048
gene-CBR_g49902	3.50654	0	0	0
gene-CBR_g49903	0.365667	0.0179717	0	0
gene-CBR_g49904	32.0881	0	0	0.065713
gene-CBR_g49906	73.3937	3.20387	0.478866	1.51539
gene-CBR_g49908	7.8024	0	0	0
gene-CBR_g49909	0.463038	0	0	0
gene-CBR_g49911	9.68011	0	0	0
gene-CBR_g49913	154.178	39.5807	61.1352	14.3082
gene-CBR_g49914	24.3851	1.22958	0	0.108379
gene-CBR_g49915	100.669	317.825	73.9089	183.706
gene-CBR_g49917	31.3992	9.34685	53.3809	0
gene-CBR_g49918	17.6418	5.26395	36.5261	1.40721
gene-CBR_g49919	10.7298	2.39311	15.7062	2.06499
gene-CBR_g49920	0	0	0	7.60858
gene-CBR_g49921	1.35014	0	0	0
gene-CBR_g49923	17.5443	0.278122	4.73236	0.21118
gene-CBR_g49924	3.4562	0	3.52197	0.098972
gene-CBR_g49925	0.707602	0.0938087	0.686976	0.0281
gene-CBR_g49926	0.546009	0	0	0
gene-CBR_g49928	0.859349	0.238214	0.303188	0
gene-CBR_g49930	315.898	150.574	0	270.818
gene-CBR_g49931	55.4587	302.095	18.8005	113.462
gene-CBR_g49933	0.0218147	0	0	0
gene-CBR_g49934	51.1079	281.632	2.11463	311.559
gene-CBR_g49935	1.14856	2.54544	1.73028	2.68979
gene-CBR_g49936	0.460481	0	0	0
gene-CBR_g49937	3.30017	8.21072	3.87965	3.99676
gene-CBR_g49938	120.371	190.131	1.77364	86.4079
gene-CBR_g49940	0.342596	0	0	0
gene-CBR_g49942	457.665	755.459	20.0786	403.02
gene-CBR_g49946	77.4788	79.1479	48.4889	108.057
gene-CBR_g49947	0.465194	0.119004	0	0
gene-CBR_g49950	7.52417	0	0.810586	0.115487
gene-CBR_g54790	58.1385	123.289	73.7821	36.6167
gene-CBR_g54793	0.28526	0	0	0
gene-CBR_g54795	27.1275	33.6177	151.735	17.0134
gene-CBR_g54796	26.8295	28.4603	110.017	20.9663
gene-CBR_g54798	2.7545	1.02521	3.81436	0.102371
gene-CBR_g54799	1.51309	0.21938	1.40508	0
gene-CBR_g54800	3.55834	0.991759	5.91855	0.115254
gene-CBR_g54801	0.680222	0.467255	7.12923	0
gene-CBR_g54802	2.74169	0.356457	4.30711	0
gene-CBR_g54803	0.607283	0	0	0
gene-CBR_g54805	12.5177	12.6698	26.5818	1.09653
gene-CBR_g54806	1.36573	1.06622	0	0
gene-CBR_g54807	1.00601	0.282579	1.58015	0.112462
gene-CBR_g54808	10.7602	10.2345	25.4829	0.121919
gene-CBR_g54809	1.0621	0.98996	0	0.951806
gene-CBR_g54810	1.34594	0	0	0
gene-CBR_g54811	2.46267	0.916947	1.68093	0
gene-CBR_g54812	2.32061	1.92697	5.76616	0
gene-CBR_g54813	0	0.272381	0	0
gene-CBR_g54814	8.08573	6.75501	12.3354	6.50455
gene-CBR_g54815	14.2925	3.9034	8.36782	1.00287
gene-CBR_g54816	1.61296	0.134876	0	0
gene-CBR_g54817	1.72843	0	0	0
gene-CBR_g54818	0.21268	0	0	0
gene-CBR_g54819	0	0	0	0.272116
gene-CBR_g54820	40.8276	47.7745	82.1126	52.6785
gene-CBR_g54822	0.389395	0.02235	0	0
gene-CBR_g54823	0.367459	0.0753527	0.49687	0
gene-CBR_g54827	33.7612	27.6076	23.1752	9.55431
gene-CBR_g54828	29.6978	47.2495	54.2756	17.5408
gene-CBR_g54829	2.62709	0.475346	0	0
gene-CBR_g54830	2.01807	0.351417	0.454842	0
gene-CBR_g54831	0.342898	2.51201	0	0
gene-CBR_g54832	2.4193	0.109552	0.221789	0
gene-CBR_g54833	0.129544	0.33	0	0
gene-CBR_g54834	24.1528	42.9505	46.976	10.7611
gene-CBR_g54835	2.5067	0.845728	0.657788	0
gene-CBR_g54836	33.6178	59.1741	63.0948	15.0836
gene-CBR_g54837	69.3744	61.1684	95.1757	15.4585
gene-CBR_g54839	2.06356	0.392794	0.267142	0
gene-CBR_g54840	17.3915	16.1032	30.1682	0.923696
gene-CBR_g54841	3.78202	0.439488	0	0
gene-CBR_g54842	33.5624	23.7022	70.0132	3.34547
gene-CBR_g54843	1.34978	0.757044	0.911415	0.188256
gene-CBR_g54844	17.0904	19.7528	49.3286	3.59365
gene-CBR_g54845	18.0201	22.4673	35.7091	25.8491
gene-CBR_g54846	0.0305943	0.0184367	0.015718	0
gene-CBR_g54848	38.5066	68.8296	48.6507	182.928
gene-CBR_g54849	0.962265	0	0.452955	2.50111
gene-CBR_g54850	0.131427	0	0	0
gene-CBR_g54851	0.331087	0	0	0
gene-CBR_g54852	0.113941	0.0344537	0	0
gene-CBR_g54853	3.44111	5.68797	2.91953	27.1148
gene-CBR_g54854	0	0	0	0.006388
gene-CBR_g54856	0.363937	0	0	0
gene-CBR_g54859	10.6999	11.5131	17.9044	11.176
gene-CBR_g54860	0.0611093	0	0	0
gene-CBR_g54861	1.41148	1.03465	1.55127	0
gene-CBR_g54863	0.100278	0.130469	1.01124	0
gene-CBR_g54864	0	0	1.3322	0
gene-CBR_g54865	1.77224	0.330796	1.10201	1.63444
gene-CBR_g54866	0.584706	0	0	0
gene-CBR_g54867	15.4144	13.8692	16.2795	5.04341
gene-CBR_g54868	4.70117	4.3342	5.61831	0.433215
gene-CBR_g54869	0.441572	0	0.646786	0.233333
gene-CBR_g54870	0.486294	0.191216	0	0
gene-CBR_g54871	23.8034	23.2773	26.6086	25.6019
gene-CBR_g54872	0.349581	0	0	0
gene-CBR_g54873	0.299692	0.023732	0	0
gene-CBR_g54874	0	0	0.516048	0
gene-CBR_g54875	0.71984	0.19515	0	0
gene-CBR_g54876	6.58411	11.3192	11.1351	18.3608
gene-CBR_g54877	0.611092	0.0422767	0	0
gene-CBR_g54878	2.75172	1.03019	1.66021	1.74669
gene-CBR_g54879	1.70768	0	0	0
gene-CBR_g54881	9.27785	0.818368	0	0.866145
gene-CBR_g54882	4.12395	0	1.88051	0
gene-CBR_g54883	3.35781	0	0	0
gene-CBR_g54884	1.51798	0	0	0
gene-CBR_g54885	15.397	1.82743	1.19885	0
gene-CBR_g54886	202.173	14.8854	12.0514	6.21714
gene-CBR_g54887	91.7201	63.4932	84.2802	38.9859
gene-CBR_g54888	43.3221	107.712	104.124	27.8196
gene-CBR_g54890	44.8376	25.5136	18.494	8.036
gene-CBR_g54891	1.18206	0.196724	0	0
gene-CBR_g54892	1.78627	0	0	0
gene-CBR_g54893	0.745607	0	0	0
gene-CBR_g54894	0.483894	0	0	0
gene-CBR_g54895	4.15831	1.8573	1.23177	1.5631
gene-CBR_g54896	2.3183	0.211008	0.227583	0
gene-CBR_g54900	11.6312	5.14837	0.918309	3.66811
gene-CBR_g54901	1.15059	0.907548	0	0
gene-CBR_g54902	6.15958	4.68303	0.715034	1.34493
gene-CBR_g54903	3.29552	2.31767	2.16875	1.51865
gene-CBR_g54905	2.34445	2.3439	3.47898	1.77548
gene-CBR_g54907	22.8151	26.3217	14.1839	5.2518
gene-CBR_g54908	4.59971	2.33485	4.06915	0.440792
gene-CBR_g54909	1.21655	0.429463	0.0926063	0
gene-CBR_g54910	47.8528	60.5727	31.8772	13.6816
gene-CBR_g54911	1.40222	0.218813	0	0
gene-CBR_g54912	0.504654	0.360069	0	0
gene-CBR_g54913	0.326677	0.129437	0	0
gene-CBR_g54914	0	0.124864	0	0
gene-CBR_g54916	0	0	6.78044	0
gene-CBR_g54919	1.06026	1.47399	0.922314	1.75752
gene-CBR_g54922	0.0812853	4.32578	5.66419	2.82415
gene-CBR_g54923	0.330834	0.274598	0	2.00858
gene-CBR_g54926	0	0	0	1.26035
gene-CBR_g66634	12.4878	7.74608	13.3095	0.388673
gene-CBR_g66637	37.6116	4.67741	14.2998	7.41445
gene-CBR_g66638	0.534625	24.7895	732.524	0.576492
gene-CBR_g66640	4.46814	10.6081	23.4132	4.18154
gene-CBR_g66641	0.485385	0.0151737	0.415807	0
gene-CBR_g66644	9.77	31.4857	16.4108	20.4815
gene-CBR_g66645	3.25272	4.84817	2.22233	12.1985
gene-CBR_g66646	0	0.929518	0	0
gene-CBR_g66647	30.2273	35.5588	5.13881	114.651
gene-CBR_g66648	8.69774	13.1679	9.74658	20.9219
gene-CBR_g66649	0.206239	0	0	0
gene-CBR_g66651	113.509	39.7384	97.783	12.5682
gene-CBR_g66652	5.35325	5.11131	3.71435	1.3428
gene-CBR_g66653	1.13889	0.345609	0	0
gene-CBR_g66657	21.5927	33.7722	79.2452	5.03446
gene-CBR_g66662	2.53464	0.453403	0.176711	0.192679
gene-CBR_g66663	0.117893	0	0	0
gene-CBR_g66665	39.8867	15.498	44.2185	9.03546
gene-CBR_g66666	0.761473	0	0	0
gene-CBR_g66667	101.053	59.6661	64.0023	5.44814
gene-CBR_g66668	55.5382	79.1712	109.353	22.2468
gene-CBR_g66670	6.1671	5.34797	8.75388	5.67667
gene-CBR_g66671	1.10468	0.936227	0	0.350616
gene-CBR_g66677	5.96268	0	0	0
gene-CBR_g66678	0.840114	0.100929	0	0
gene-CBR_g66679	1.43254	0.11823	0	0.088781
gene-CBR_g66680	1.80306	0	0	0
gene-CBR_g66681	1.18973	0	0	0
gene-CBR_g66682	1.36888	0	0	0
gene-CBR_g66684	588.742	295.658	172.844	147.639
gene-CBR_g66688	0.263213	1.30541	21.3963	4.11432
gene-CBR_g66692	24.1968	20.9751	24.1744	15.5511
gene-CBR_g66695	1.32129	0.575212	0.263552	0
gene-CBR_g66696	13.6888	7.02588	10.6468	7.81869
gene-CBR_g66697	0	0.37712	0	0
gene-CBR_g66699	2.94729	0.535027	0.0597263	0
gene-CBR_g66701	4.33693	0.884277	1.37737	0
gene-CBR_g66703	7.91382	4.38143	4.41577	1.12556
gene-CBR_g66704	5.66541	6.11351	3.556	0.940193
gene-CBR_g66705	2.21959	0.769519	1.21788	0
gene-CBR_g66706	15.8818	14.0857	8.29652	4.87416
gene-CBR_g66708	10.6998	20.6188	7.98274	19.9257
gene-CBR_g66709	0	0.0969423	0	0
gene-CBR_g66710	0.730207	0.25358	0	0.347423
gene-CBR_g66712	0.589318	0.117996	0	0
gene-CBR_g66713	0.40024	0	0.372085	0
gene-CBR_g66714	0.235275	0	0	0
gene-CBR_g66715	3.35278	3.94902	0.523725	0.728286
gene-CBR_g66717	2.00033	1.57705	0	0
gene-CBR_g66718	1.4299	1.40441	0	0.761374
gene-CBR_g66719	0	0.155014	0	0
gene-CBR_g66721	2.5345	0.42557	0	0
gene-CBR_g66722	19.3829	40.26	15.3448	4.39499
gene-CBR_g66724	103.349	72.7685	24.9753	43.2496
gene-CBR_g66726	3.85543	5.20988	0	1.28962
gene-CBR_g66727	1.1845	0.481527	0	0
gene-CBR_g66728	28.3739	132.189	3.53641	13.4512
gene-CBR_g66730	26.9015	14.398	47.5287	13.8898
gene-CBR_g66732	1.51989	0	0	0
gene-CBR_g66733	0.719894	0	0	0.342911
gene-CBR_g66734	5.37734	5.54375	5.94671	0.916198
gene-CBR_g66735	0.305626	0	0.673374	0
gene-CBR_g66737	1.1964	0.6289	1.27464	0.062568
gene-CBR_g66738	0.167642	0	0	0
gene-CBR_g66740	6.30667	8.84875	5.19253	1.79268
gene-CBR_g66741	0.881062	0	0	0
gene-CBR_g66742	0	0.172393	0	0
gene-CBR_g66745	24.393	32.8779	8.21536	24.3159
gene-CBR_g66747	0.413095	0	0.323885	0.068365
gene-CBR_g66748	2.00847	0.563178	0.424042	0.271332
gene-CBR_g66749	3.23032	0.93062	1.61968	0
gene-CBR_g66750	0.259011	0	0	0
gene-CBR_g66753	5.61468	4.63216	0	5.84836
gene-CBR_g66754	7.32111	6.48222	1.30254	3.24542
gene-CBR_g284	2.11192	6.08243	3.81166	0.418978
gene-CBR_g287	0.181227	0	5.35498	0
gene-CBR_g288	1.5103	0.567283	3.0157	0
gene-CBR_g289	1.13357	0.906256	2.75272	0
gene-CBR_g291	0.68628	0.210608	6.22296	0
gene-CBR_g294	0.364878	0	4.127	0
gene-CBR_g295	0	0	1.37976	0
gene-CBR_g300	8.40952	10.2244	20.7248	11.7904
gene-CBR_g302	0.319243	0	0	0
gene-CBR_g305	0.015894	0.0294943	0	0
gene-CBR_g308	3.66404	4.19807	0	0.764754
gene-CBR_g317	0.397528	0.317552	0.298154	0.126607
gene-CBR_g319	29.9227	56.946	19.0698	81.2687
gene-CBR_g320	0.444099	0	0	0
gene-CBR_g321	0.609893	0	0	0
gene-CBR_g322	0	1.74434	0.741525	26.6621
gene-CBR_g324	15.3498	9.93385	14.4621	2.55592
gene-CBR_g325	1.84553	0.426055	0.549409	0
gene-CBR_g326	34.5711	19.149	20.1897	14.5877
gene-CBR_g328	0.869709	0.14329	0	0
gene-CBR_g336	0.375654	0	0	0
gene-CBR_g340	21.6184	47.36	2.80814	14.3897
gene-CBR_g347	0	0	0.17146	0
gene-CBR_g351	0.664241	0	0	0
gene-CBR_g357	0	0.125903	0	0
gene-CBR_g358	0.132886	0.164478	0	0
gene-CBR_g359	19.8789	8.27025	2.54328	53.1002
gene-CBR_g360	601.981	376.132	4715.35	32.6629
gene-CBR_g361	0.550662	0	0	0
gene-CBR_g362	45.3315	91.3737	55.9631	119.22
gene-CBR_g364	64.6451	20.0527	59.9082	6.84295
gene-CBR_g365	86.4518	0	0	0
gene-CBR_g366	1.4744	0	0	0
gene-CBR_g367	52.9858	0	0	0
gene-CBR_g368	31.9224	59.5166	23.8772	94.8882
gene-CBR_g370	53.6587	116.007	45.6421	107.74
gene-CBR_g371	10.0921	14.0651	8.06407	10.1015
gene-CBR_g372	5.18229	2.53155	2.33569	0.152879
gene-CBR_g373	18.1042	12.8145	3.666	0.969387
gene-CBR_g374	0.810369	0.313869	0	0.104834
gene-CBR_g375	12.3422	10.7674	0	2.09939
gene-CBR_g376	2.12444	1.15956	1.27642	0
gene-CBR_g377	4.22171	0.681639	0	0
gene-CBR_g378	1.12555	0.992668	0	0
gene-CBR_g379	1.5091	0.38176	0	0
gene-CBR_g380	0.0900827	0	0	0
gene-CBR_g386	5.80899	4.42173	2.33841	6.9476
gene-CBR_g387	1.94067	4.11278	1.67574	19.6469
gene-CBR_g392	0	0.400042	0	0
gene-CBR_g395	34.8441	25.0344	20.6546	4.80288
gene-CBR_g396	1.76888	0.0912733	0	0
gene-CBR_g397	27.5103	18.3504	11.951	5.30626
gene-CBR_g400	5.13518	2.10322	1.91397	0.959809
gene-CBR_g402	4.98555	2.13181	0	3.65635
gene-CBR_g403	0.0555107	0.0596397	0.055719	0
gene-CBR_g406	5.27694	10.6075	8.6525	29.336
gene-CBR_g407	0.139185	0	0.558921	0
gene-CBR_g408	0	0.365359	0	0.029433
gene-CBR_g410	1.43969	2.44978	2.11669	3.1298
gene-CBR_g411	0.785709	0	0	0
gene-CBR_g412	1.02705	2.17817	4.44009	0.512966
gene-CBR_g413	2.83063	1.60102	1.21825	4.29304
gene-CBR_g414	1.76164	0	0	0.192024
gene-CBR_g415	26.9094	44.7301	9.34404	22.6685
gene-CBR_g417	0	0.376545	0	0
gene-CBR_g419	0	1.28752	0	0.740722
gene-CBR_g420	0	2.3539	4.56193	0
gene-CBR_g422	494.874	1415.49	2478.61	4563.57
gene-CBR_g423	61.1783	206.204	561.787	1311.6
gene-CBR_g424	0.451454	0	0	0
gene-CBR_g425	1.25802	0	0	0
gene-CBR_g426	0	0	0.244395	0
gene-CBR_g427	12.8596	6.23448	8.36868	25.2363
gene-CBR_g428	11.0889	5.03618	7.37129	21.1039
gene-CBR_g429	4.59343	0	0	0
gene-CBR_g430	0.873101	0	0	0
gene-CBR_g431	0.720345	0.286286	0	0
gene-CBR_g432	0.717337	0.0481037	0	0
gene-CBR_g3345	3.97607	0.727464	0	0
gene-CBR_g3347	3.39619	1.12709	0.423991	0
gene-CBR_g3348	0.992686	0.381268	0	0
gene-CBR_g3349	0.264115	0	0	0
gene-CBR_g3350	0.427613	0.131275	0	0
gene-CBR_g3351	6.61785	10.0191	0	1.94347
gene-CBR_g3352	3.31915	1.03891	0	0.898647
gene-CBR_g3353	4.83528	0.290452	2.27323	0.028165
gene-CBR_g3354	0.423557	0.006631	0	0.00992
gene-CBR_g3361	0.370307	0.0518963	0.039235	0
gene-CBR_g3363	1.26864	0.944861	0	0.06644
gene-CBR_g3365	116.946	16.6359	11.4762	1.64452
gene-CBR_g3366	3.17379	4.74963	1.91578	0.237177
gene-CBR_g3372	3.0857	1.32364	2.40782	0.481069
gene-CBR_g3373	0.384091	0	0.609058	0
gene-CBR_g3374	0.867506	0.247192	0	0
gene-CBR_g3375	0.2797	0	0	0
gene-CBR_g3377	3.05741	0.435004	0	0
gene-CBR_g3378	1.99819	0.490862	0	0
gene-CBR_g3379	0.349383	0	0	0
gene-CBR_g3380	2.96964	0.474813	0	0
gene-CBR_g3381	13.3516	10.7589	20.2626	4.89415
gene-CBR_g3382	0.131077	0	0	0
gene-CBR_g3391	22.4112	2.96265	2.87235	1.17304
gene-CBR_g3395	1.07661	0.233736	0.313634	0
gene-CBR_g3397	14.2621	8.61999	38.4805	39.8293
gene-CBR_g3400	0.229293	0	0	0
gene-CBR_g3401	1.17911	0.178271	0	0
gene-CBR_g3402	1.89983	0	0	0.039944
gene-CBR_g3404	1.30774	0	0	0
gene-CBR_g3405	0.742151	0	0	0
gene-CBR_g3406	1.80028	0	0	0
gene-CBR_g3408	1.48199	0	0	0
gene-CBR_g3409	0.692847	0	0	0
gene-CBR_g3410	3.56789	0	0	0
gene-CBR_g3411	0.881625	0	0	0
gene-CBR_g3412	2.59719	0	0	0
gene-CBR_g3413	8.43659	0	0	0
gene-CBR_g3414	4.02846	0	0	0
gene-CBR_g3415	1.21142	0	0	0
gene-CBR_g3416	3.0557	0	0	0
gene-CBR_g3417	4.36188	0	0	0
gene-CBR_g3418	5.293	0	0	0
gene-CBR_g3419	3.27844	0	0	0
gene-CBR_g3420	3.35856	0	0	0
gene-CBR_g3421	16.0551	0	2.55969	2.44175
gene-CBR_g3422	11.7786	9.96529	27.3748	18.1602
gene-CBR_g3423	7.93643	0	0	0
gene-CBR_g3424	4.01251	0	0	0
gene-CBR_g3425	40.4942	0	0	0
gene-CBR_g3426	4.89787	3.37157	2.75727	1.05565
gene-CBR_g3427	3.1444	0.371758	0	0
gene-CBR_g3428	3.457	0.555278	0.210442	0
gene-CBR_g3429	0.102586	0	0	0
gene-CBR_g3432	0.155077	0.172219	0	0
gene-CBR_g3433	0.2979	0	0	0
gene-CBR_g3436	0.872701	0.199864	0	0
gene-CBR_g3437	0.247926	0	0	0
gene-CBR_g3438	0.202321	0.261773	0	0
gene-CBR_g3439	0.108359	0	0	0
gene-CBR_g3440	1.66695	0.4993	0	0
gene-CBR_g3441	0.699796	0	0	0
gene-CBR_g3443	0.432153	0	0	0.058581
gene-CBR_g3444	0.504233	0	0	0
gene-CBR_g3445	0.754256	0	0	0
gene-CBR_g3446	2.01339	1.68647	0.915132	0.967037
gene-CBR_g3447	1.80398	0.232713	0.478915	0
gene-CBR_g3449	0.734212	0.542022	0	0.285939
gene-CBR_g3450	6.28297	7.20931	1.43068	2.22379
gene-CBR_g3451	0.110177	0	0	0
gene-CBR_g3452	69.8041	103.874	5.81815	82.108
gene-CBR_g3453	1.56757	0.55045	0	0.089271
gene-CBR_g3457	4.50029	4.3372	0	3.08655
gene-CBR_g3458	1.71212	0.23087	1.33604	0
gene-CBR_g3459	12.1291	20.351	113.314	9.67011
gene-CBR_g3460	43.3983	116.083	75.8636	87.5068
gene-CBR_g3461	4.78047	7.57347	19.777	2.28034
gene-CBR_g3462	9.79297	5.04764	12.7035	3.95031
gene-CBR_g3463	1.77296	1.08279	0	3.87507
gene-CBR_g3465	0.226808	0.62865	0.381832	0.262653
gene-CBR_g3467	17.572	7.44866	33.4026	1.59917
gene-CBR_g3471	2.01152	2.10771	1.22143	1.35653
gene-CBR_g3473	7.77667	18.4221	38.7108	11.9901
gene-CBR_g3474	15.4016	14.0897	15.3248	11.7423
gene-CBR_g3475	29.6171	25.2033	8.27951	24.3428
gene-CBR_g3477	171.895	153.854	97.4004	44.5011
gene-CBR_g3478	8.62202	47.8358	0.237459	1.14444
gene-CBR_g3480	26.5526	26.007	5.85095	3.76617
gene-CBR_g3481	58.4805	74.0675	16.1322	139.897
gene-CBR_g3482	6.29574	0.849627	10.6346	1.9422
gene-CBR_g3484	0.735776	0.540029	3.64455	0.451027
gene-CBR_g3485	1.49363	6.42269	1.05213	0
gene-CBR_g3486	0.926974	0	0	0.247257
gene-CBR_g3487	0.628233	3.84049	6.28596	0
gene-CBR_g3488	0	0.091673	0	0
gene-CBR_g3489	75.9699	0.963206	0.944118	0.181234
gene-CBR_g3490	3.49756	0	0	0
gene-CBR_g3491	0.791981	0	0	0
gene-CBR_g3492	1.62887	0.112028	0	0
gene-CBR_g3494	0.483668	1.90321	3.10691	0.151032
gene-CBR_g3495	10.4014	10.5722	5.28532	23.7174
gene-CBR_g3496	5.11769	0	0	0
gene-CBR_g3497	4.7082	8.11885	2.4201	9.6897
gene-CBR_g3498	2.07403	3.16318	0	40.276
gene-CBR_g3499	2.29363	0.22265	0	0
gene-CBR_g4209	0.29453	0	0.348469	0
gene-CBR_g4210	1.10749	0	1.4439	0
gene-CBR_g4211	5.32243	5.82325	11.1432	4.75936
gene-CBR_g4212	51.8385	51.2526	38.1812	12.8145
gene-CBR_g4213	1.32064	0.587688	0.722061	0
gene-CBR_g4214	16.9221	8.50253	9.06331	0.628592
gene-CBR_g4215	1.34813	0.193169	0.575448	0
gene-CBR_g4216	16.4569	7.97771	11.7089	1.49014
gene-CBR_g4217	0.444749	0	0	0
gene-CBR_g4218	1.43583	0.106636	0.497468	0
gene-CBR_g4219	0.158965	0.10277	0	0
gene-CBR_g4220	26.8561	19.4678	33.7937	8.10079
gene-CBR_g4221	24.669	10.9938	19.8509	6.06432
gene-CBR_g4224	13.9787	13.5433	28.9512	9.09123
gene-CBR_g4225	1.37859	0.234105	1.67107	0
gene-CBR_g4227	3.25914	0.520186	0	0.127028
gene-CBR_g4229	2.52595	0	0	0
gene-CBR_g4230	78.1936	60.2625	128.498	3.01943
gene-CBR_g4231	0.407881	0	0	0
gene-CBR_g4232	1.6743	0.098626	0	0
gene-CBR_g4233	3.15479	0.725367	0.159679	0
gene-CBR_g4234	3.57304	0.408975	0	0
gene-CBR_g4237	1.21461	0	0.408912	0
gene-CBR_g4238	3.44971	0.647654	0.388791	0
gene-CBR_g4239	2.63255	0.271367	0	0.176554
gene-CBR_g4240	3.20274	0.217069	0.721047	0
gene-CBR_g4241	0.949938	0.385078	0	0
gene-CBR_g4242	1.45084	0.440794	0.132241	0.128399
gene-CBR_g4243	0.62854	0	0	0
gene-CBR_g4244	0.407321	0	0	0
gene-CBR_g4245	0.978585	0	0	0
gene-CBR_g4246	0.858753	0	0	0
gene-CBR_g4247	1.18942	0	0	0
gene-CBR_g4248	0.805361	0.146532	0	0
gene-CBR_g4249	5.25407	3.35966	0	1.35831
gene-CBR_g4250	2.64828	0.175848	0	0
gene-CBR_g4251	0.786262	0.0410817	0	0
gene-CBR_g4252	3.64113	0	0	0
gene-CBR_g4253	3.03044	0	0	0.095983
gene-CBR_g4254	2.97385	0	0	0
gene-CBR_g4255	1.13786	0	0	0
gene-CBR_g4256	2.0037	0	0	0
gene-CBR_g4257	0.009552	0	0	0
gene-CBR_g4258	0.745901	0	0	0
gene-CBR_g4260	0.799478	0	0	0
gene-CBR_g4261	0.896007	0	0	0
gene-CBR_g4262	3.41592	0	0	0
gene-CBR_g4263	1.27168	0	0	0
gene-CBR_g4264	1.03476	0	0	0
gene-CBR_g4265	0.25296	0	0	0
gene-CBR_g4267	1.31838	0.444395	0.292327	0.306206
gene-CBR_g4269	468.211	497.363	106.121	11.9625
gene-CBR_g4270	89.2042	107.348	34.5261	75.6154
gene-CBR_g4271	0.152892	0	0	0
gene-CBR_g4272	1.59737	0	0	0
gene-CBR_g4273	1.80313	0.413175	0.179617	0
gene-CBR_g4274	0.359071	2.19548	4.07974	0.528349
gene-CBR_g4278	0.207094	0	0	0
gene-CBR_g4279	0.187307	0	0	0
gene-CBR_g4281	0.309573	0	0	0
gene-CBR_g4282	24.8667	61.5324	95.278	26.6407
gene-CBR_g4284	61.4993	175.027	209.344	104.858
gene-CBR_g4285	113.748	32.2919	0	18.8121
gene-CBR_g4286	0.192883	0	0	0
gene-CBR_g4287	0.834399	0	0	0
gene-CBR_g4288	1.37402	0.184261	0	0
gene-CBR_g4289	9.93593	3.12489	0	6.38052
gene-CBR_g4290	0.835055	0	0	0
gene-CBR_g4291	1.89351	0.13067	0.142778	0.020276
gene-CBR_g4292	0.689195	0	0	0
gene-CBR_g4293	0.545887	0	0	0
gene-CBR_g4294	1.47705	0	0	0
gene-CBR_g4295	0.375391	0	0	0
gene-CBR_g4296	0.537014	0	0	0
gene-CBR_g4297	0.498594	0.134724	0	0
gene-CBR_g4298	0.300094	0	0	0
gene-CBR_g4299	0.29916	0	0	0
gene-CBR_g4300	0	0.284154	0	0
gene-CBR_g4301	1.07507	0.484416	0	0
gene-CBR_g4302	0.612037	0	0	0
gene-CBR_g4303	0.397292	0	0	0
gene-CBR_g4304	2.9438	0.646341	0.284679	0.042494
gene-CBR_g4305	0.42218	0	0	0
gene-CBR_g4307	0.238797	0	0	0.363387
gene-CBR_g4311	0.546407	0	0	0
gene-CBR_g4313	0.639334	0	0	0
gene-CBR_g4315	1.29282	0	0	0
gene-CBR_g4318	0.12276	0	0	0
gene-CBR_g4320	14.9768	12.2245	35.5647	6.35725
gene-CBR_g4321	0.186911	0	0	0
gene-CBR_g4323	7.83902	9.24509	10.9674	5.35969
gene-CBR_g4325	0.138984	0	0	0
gene-CBR_g4329	7.05192	6.48405	3.23539	9.88217
gene-CBR_g4330	0.674118	0.0645737	0.11418	0.04184
gene-CBR_g4331	3.45558	0.566987	0	0
gene-CBR_g4332	1.54707	0.162736	0.77003	0
gene-CBR_g4334	30.9919	41.6906	104.675	11.2123
gene-CBR_g4337	0.42951	0.411354	0	0.629797
gene-CBR_g4338	8.81896	5.06329	2.91217	10.431
gene-CBR_g4339	0.53877	0	0	0
gene-CBR_g4340	66.8627	47.0986	34.2043	41.3009
gene-CBR_g4341	4.84183	1.94392	5.00353	4.18686
gene-CBR_g4342	0	0.394866	0	0
gene-CBR_g4343	1.41201	0.278223	0	0.332089
gene-CBR_g4344	1.63377	0.971514	0.889416	0.614336
gene-CBR_g4345	9.48067	0	0	0
gene-CBR_g4346	0.913794	0	0	0
gene-CBR_g4347	0.932233	0.327188	0	0.141795
gene-CBR_g4349	2.47241	0	1.25368	0
gene-CBR_g4350	5.02545	4.00425	7.16131	7.22825
gene-CBR_g4351	1.53508	0.355611	0	0.193778
gene-CBR_g5571	13.1913	25.1271	13.1734	17.4731
gene-CBR_g5573	1.43638	0.457156	0	0
gene-CBR_g5574	4.50939	1.69968	4.41325	0.875036
gene-CBR_g5575	25.6979	18.997	38.0077	5.14869
gene-CBR_g5576	4.08035	0.570113	1.52396	0.240766
gene-CBR_g5577	76.2952	56.2183	153.57	18.8003
gene-CBR_g5581	2.53635	1.06857	0	0
gene-CBR_g5582	146.182	196.295	95.2612	50.9603
gene-CBR_g5583	0.416473	0.821101	0.309729	0.20371
gene-CBR_g5586	4.10966	0.830257	0.946014	0
gene-CBR_g5587	0.851469	1.70042	0.783026	0
gene-CBR_g5588	19.8378	26.2929	14.4041	24.6779
gene-CBR_g5589	0.195325	0	0.325225	0
gene-CBR_g5596	53.01	70.453	59.4142	41.2111
gene-CBR_g5597	3.26943	0.691546	0.871484	0
gene-CBR_g5598	63.767	127.277	115.138	69.3205
gene-CBR_g5599	105.242	26.0815	22.5129	13.3674
gene-CBR_g5601	0	0	0.409982	0
gene-CBR_g5602	0.577983	0.0721067	0	0
gene-CBR_g5604	1.92255	0.684825	2.67327	0
gene-CBR_g5605	19.0978	27.1876	0.598954	26.7685
gene-CBR_g5606	20.9119	0.480028	2.53884	0
gene-CBR_g5607	13.0264	0	0	0
gene-CBR_g5608	10.1435	14.3806	34.101	1.80919
gene-CBR_g5609	0.896034	0.0411413	0.106359	0.146667
gene-CBR_g5610	397.094	264.029	553.698	55.4188
gene-CBR_g5611	38.2824	21.3217	42.1897	20.7639
gene-CBR_g5613	1.15894	0	0.572224	0.185404
gene-CBR_g5614	2.24149	0.209741	0	0
gene-CBR_g5616	18.8294	16.4663	9.67223	16.2721
gene-CBR_g5617	2.48436	0.191039	0.628925	0
gene-CBR_g5618	16.0717	35.011	37.4108	14.6234
gene-CBR_g5620	20.2182	31.0242	10.5429	9.9983
gene-CBR_g5621	1.15298	2.43579	0.471271	1.22662
gene-CBR_g5623	14.6	57.3034	54.5765	32.9806
gene-CBR_g5625	5.74975	8.74487	7.45646	10.5408
gene-CBR_g5626	1.45393	8.2086	5.74575	3.71941
gene-CBR_g5627	0.345834	0	0	0
gene-CBR_g5628	12.5778	22.4549	25.4856	23.7481
gene-CBR_g5629	5.516	9.58503	10.1644	3.51852
gene-CBR_g5630	86.2389	146.035	93.5624	209.822
gene-CBR_g5632	0.271223	0	0	0
gene-CBR_g5633	0.774208	0	1.74123	0.463888
gene-CBR_g5634	1.90831	0	0	0
gene-CBR_g5635	1.00221	0.154184	0	0
gene-CBR_g5636	4.67751	4.13799	12.9517	0.920581
gene-CBR_g5638	0	0	0	0.427349
gene-CBR_g5639	0.594935	0	0	0
gene-CBR_g5642	0	0.181559	0	0
gene-CBR_g5643	4.31746	1.49806	39.5821	23.8462
gene-CBR_g5644	0	0	0.790695	0
gene-CBR_g5646	0	0	0	0.734871
gene-CBR_g5647	12.7959	15.3098	15.1531	9.64259
gene-CBR_g5649	11.8841	27.4417	16.3821	30.3001
gene-CBR_g5651	0.41279	0	0	0
gene-CBR_g5653	6.72584	13.7447	11.4454	1.09271
gene-CBR_g5654	182.723	0	0	0
gene-CBR_g5655	5.05644	2.52451	6.22096	4.05125
gene-CBR_g5656	111.892	1.49419	4.24248	1.99514
gene-CBR_g5657	630.199	954.127	1183.79	3852.81
gene-CBR_g5658	11.4731	12.5066	4.29817	9.37645
gene-CBR_g5659	4.52062	4.14554	1.05596	21.8489
gene-CBR_g5660	3.40882	5.49999	3.53405	13.3248
gene-CBR_g5661	8.11837	9.27436	41.4088	4.08823
gene-CBR_g5662	1.80369	6.03048	8.63652	0.059075
gene-CBR_g5663	0	0	0	0.456364
gene-CBR_g5664	37.647	269.61	45.7676	198.258
gene-CBR_g5665	0.947713	6.04988	4.5738	0.86457
gene-CBR_g5666	3.27982	8.61007	0.453085	6.10729
gene-CBR_g5667	22.2551	14.5485	35.7352	4.32088
gene-CBR_g5668	42.5726	0	0	0
gene-CBR_g5669	4.45308	5.59051	10.9651	4.64038
gene-CBR_g5670	44.4209	0	0	0
gene-CBR_g5671	144.656	0.254093	0.2414	0
gene-CBR_g5674	16.7374	44.6648	84.1363	227.057
gene-CBR_g5675	0.456353	0	0	0
gene-CBR_g5676	51.6271	99.0257	65.3277	379.887
gene-CBR_g5678	99.6368	148.29	173.072	133.025
gene-CBR_g5679	22.5945	37.1577	144.447	34.8617
gene-CBR_g5680	66.3354	13.1964	25.6078	8.16481
gene-CBR_g5682	68.1517	9.93112	28.5954	0.993215
gene-CBR_g5683	21.2618	28.9665	25.5587	5.47836
gene-CBR_g5684	0.143286	0	0	0
gene-CBR_g5686	23.3209	26.5695	11.8835	67.0293
gene-CBR_g5690	411.458	470.48	322.686	58.2636
gene-CBR_g5691	0.144353	0	0	0
gene-CBR_g5694	11.6437	6.8047	1.67815	3.33873
gene-CBR_g5695	24.7684	52.5478	86.6724	56.0221
gene-CBR_g5696	4.16973	3.11808	18.2469	2.215
gene-CBR_g5697	0.466712	0.673677	2.41608	0.123641
gene-CBR_g5698	14.7755	10.6147	8.6715	2.73463
gene-CBR_g5699	19.8023	35.5014	32.6514	22.2482
gene-CBR_g5700	13.0521	23.2545	17.5267	10.0044
gene-CBR_g5701	6.7748	24.7002	9.40514	10.5757
gene-CBR_g8551	0.387977	0.148448	0	0.038054
gene-CBR_g8553	1.08855	0	0	0
gene-CBR_g8554	1.24631	0.555004	0	0.105728
gene-CBR_g8555	0.734223	0.197312	1.34942	0
gene-CBR_g8559	0.465985	0	0	0
gene-CBR_g8560	11.0604	14.3247	7.17895	0.780347
gene-CBR_g8561	0	0	0.228717	0
gene-CBR_g8564	15.9416	26.0861	4.11097	39.472
gene-CBR_g8566	0.208131	0.264418	0	0.857446
gene-CBR_g8568	0.0611797	0.332821	0.520985	1.39145
gene-CBR_g8569	7.87506	14.5576	5.48139	21.7419
gene-CBR_g8571	13.5053	24.6361	33.7191	42.3059
gene-CBR_g8573	0.257564	0.25499	0	0.319182
gene-CBR_g8574	66.1934	299.667	76.0094	40.3817
gene-CBR_g8575	17.0932	8.3246	0	6.76165
gene-CBR_g8577	14.3591	22.1541	49.2044	27.6245
gene-CBR_g8578	27.5084	39.0509	67.5811	46.1024
gene-CBR_g8579	4.35431	9.58687	3.99559	20.8718
gene-CBR_g8580	81.6353	221.185	207.882	178.61
gene-CBR_g8581	21.601	67.3494	13.2907	25.6774
gene-CBR_g8583	0.772464	0.150108	0	0
gene-CBR_g8584	51.2934	174.632	125.295	137.288
gene-CBR_g8585	20.6862	48.0523	44.124	41.6817
gene-CBR_g8586	8.41709	14.3221	37.4673	25.4719
gene-CBR_g8587	4.75266	6.18251	6.60575	0.741687
gene-CBR_g8589	88.5372	157.856	115.014	72.1782
gene-CBR_g8590	9.18097	10.2111	14.0909	2.30718
gene-CBR_g8591	4.2702	8.20255	2.48345	24.023
gene-CBR_g8592	19.4553	31.7442	18.2067	48.7893
gene-CBR_g8594	30.9765	71.0988	115.115	136.022
gene-CBR_g8595	60.6066	104.229	162.899	35.738
gene-CBR_g8596	47.8996	83.0021	63.8597	41.1566
gene-CBR_g8597	10.4156	30.9977	0.483795	4.48014
gene-CBR_g8598	0.292519	0	0	0
gene-CBR_g8599	0.733764	0	0	0
gene-CBR_g8600	74.4514	55.718	73.9433	60.9725
gene-CBR_g8601	9.66173	12.7676	14.0975	26.5145
gene-CBR_g8603	1.60302	1.61968	2.07709	4.82536
gene-CBR_g8604	2.31863	0.527923	0.447073	0
gene-CBR_g8605	21.0009	18.7343	11.7389	15.5011
gene-CBR_g8610	28.1647	42.7659	27.6842	20.2865
gene-CBR_g8611	8.47811	7.37053	13.9822	22.3004
gene-CBR_g8613	3.79493	12.9498	1.26548	21.4579
gene-CBR_g8615	29.9	0.134731	3.87641	0
gene-CBR_g8616	43.8042	33.7529	23.5393	60.1739
gene-CBR_g8617	0.0567467	0	0	0
gene-CBR_g8618	2.99884	3.75957	0	2.89422
gene-CBR_g8619	4.20431	4.9906	0.574847	1.5314
gene-CBR_g8621	0	0.452054	0	0
gene-CBR_g8624	0	2.52101	0	0
gene-CBR_g8625	28.3506	63.3635	42.9766	15.4975
gene-CBR_g8627	9.34783	23.0649	16.1186	24.1661
gene-CBR_g8628	5.52455	29.987	684.058	3.54329
gene-CBR_g8629	0.88637	0	5.76553	0
gene-CBR_g8630	6.58124	7.28218	1.00458	3.17432
gene-CBR_g8632	9.95664	4.58678	33.0989	3.92097
gene-CBR_g8633	4.41449	2.96124	0.881193	0.413135
gene-CBR_g8634	0.127222	0	0	0
gene-CBR_g8635	999.843	1313.93	1001.44	939.5
gene-CBR_g8636	2.36371	0	0.69519	0.973893
gene-CBR_g8638	0	0	0	0.604773
gene-CBR_g8639	7.77455	16.6045	12.0369	8.84359
gene-CBR_g8640	4.85831	11.1001	5.22728	3.21809
gene-CBR_g8643	40.9305	30.7721	2.36192	85.0944
gene-CBR_g8644	253.646	177.444	18.6659	106.641
gene-CBR_g8646	50.9384	52.6028	56.6103	236.341
gene-CBR_g8647	36.4468	31.1169	55.4693	3.23134
gene-CBR_g8649	17.5623	0.835106	43.4508	1.04759
gene-CBR_g8650	41.14	23.2047	51.3396	25.9738
gene-CBR_g8651	1.08242	0.435843	0.068489	0.19272
gene-CBR_g8652	62.1914	55.9779	36.0396	4.97792
gene-CBR_g8653	0.294436	0.195154	0	0
gene-CBR_g8654	53.2631	112.162	26.4383	40.381
gene-CBR_g8655	0.400299	0	0	0
gene-CBR_g8656	13.3574	27.546	7.57588	22.3685
gene-CBR_g8658	13.5072	12.4447	11.498	8.96751
gene-CBR_g8659	77.0005	21.6846	184.222	9.73561
gene-CBR_g8660	942.357	699.631	1104.19	384.253
gene-CBR_g8661	72.1471	4.25422	11.4724	2.35621
gene-CBR_g8662	99.1164	57.2931	83.6559	24.1744
gene-CBR_g8663	15.8211	10.6919	33.4241	17.0985
gene-CBR_g8664	26.8241	17.7189	27.2832	16.202
gene-CBR_g8665	29.381	0	0.685805	0
gene-CBR_g8666	0.661597	0	0	0
gene-CBR_g8667	11.4711	0	0	0
gene-CBR_g8668	1.73821	0.146823	0.667726	0.078115
gene-CBR_g11874	0.286252	0	0	0
gene-CBR_g11875	17.262	27.6031	54.7488	16.4281
gene-CBR_g11877	10.4374	13.7805	16.9688	17.3694
gene-CBR_g11878	1.27199	0	0	0
gene-CBR_g11880	1.24513	0.712224	0.269769	0
gene-CBR_g11881	0.37024	0	0.892335	0
gene-CBR_g11883	0.891451	0.15185	0	0
gene-CBR_g11884	1.44565	0	0.445449	0
gene-CBR_g11885	3.22276	0	2.41555	0.007489
gene-CBR_g11886	1.93072	0.853054	0	1.20147
gene-CBR_g11887	7.30598	16.7559	4.09421	11.2414
gene-CBR_g11888	40.6097	93.5646	368.947	57.6814
gene-CBR_g11889	727.922	1938.33	1203.26	1623.05
gene-CBR_g11890	15.4651	8.47744	3.11875	0.477588
gene-CBR_g11892	1.13187	0	0.687084	0
gene-CBR_g11893	8.75037	6.29695	6.19762	0
gene-CBR_g12410	3.86372	4.82178	2.56899	5.9974
gene-CBR_g12412	14.2987	0.453142	0.451744	2.77014
gene-CBR_g12415	0.493855	0	0	0
gene-CBR_g12416	0	0	265.018	0.402402
gene-CBR_g12418	1.30033	1.15038	0	0.219743
gene-CBR_g12419	17.6402	23.6287	62.6247	2.65883
gene-CBR_g12420	20.6721	36.1057	2.81263	11.4587
gene-CBR_g12422	12.8958	37.2589	303.268	4.83179
gene-CBR_g12423	12.2663	29.8409	115.143	9.00392
gene-CBR_g12425	0.179147	0.10132	0	0
gene-CBR_g12432	1.59821	0.218839	0.306153	0
gene-CBR_g12434	1.06078	3.29414	16.0465	0.559819
gene-CBR_g12435	0	0	0	0.268726
gene-CBR_g12436	10.9979	50.8216	35.1274	21.7486
gene-CBR_g12437	1.00739	13.6748	6.93579	12.4301
gene-CBR_g12438	26.9699	50.7991	13.5347	43.4836
gene-CBR_g12440	4.08902	7.52267	4.99527	8.68426
gene-CBR_g12441	8.83725	25.3408	10.146	47.0693
gene-CBR_g12446	0	1.0292	0	4.64669
gene-CBR_g12448	0	3.10791	0	8.86612
gene-CBR_g12449	2.85899	70.1492	576.992	17.7204
gene-CBR_g12452	39.8882	40.336	20.3898	63.0005
gene-CBR_g12453	73.886	180.017	17.8539	64.7891
gene-CBR_g12454	19.0942	44.3707	8.47755	6.33141
gene-CBR_g12456	0.447905	0	0	0.167156
gene-CBR_g12457	3.58975	3.27411	3.24424	2.11327
gene-CBR_g12460	0.331048	0	0	0.064172
gene-CBR_g12461	25.3279	75.6989	10.286	14.6311
gene-CBR_g12462	0.167731	0	0	0
gene-CBR_g12463	0.200725	0	0	0
gene-CBR_g12464	0.877628	0.240529	0	0
gene-CBR_g12467	131.16	15.2689	32.7387	1.95197
gene-CBR_g12468	2.28961	0	0	0.073314
gene-CBR_g12469	27.7194	0.21961	0	0.038812
gene-CBR_g12470	2.40045	0	0.498447	0
gene-CBR_g12471	0.206371	0	0	0
gene-CBR_g12472	11.3862	11.8756	3.63859	8.28432
gene-CBR_g12475	47.8284	96.6822	740.782	45.0478
gene-CBR_g12478	15.626	16.9177	246.414	23.6423
gene-CBR_g12486	2.01085	5.77459	4.5567	22.9115
gene-CBR_g12487	0.652248	0	0	0
gene-CBR_g12488	3.34606	6.33297	5.48441	24.0312
gene-CBR_g12489	10.0648	14.1756	3.15672	9.42163
gene-CBR_g12490	9.07429	9.85995	6.0415	1.40565
gene-CBR_g12491	78.7654	1.59278	5.47373	0.754763
gene-CBR_g12492	8.73508	1.76564	2.13233	0.025262
gene-CBR_g12493	126.399	1088.35	0.231336	24.8891
gene-CBR_g12494	109.498	775.334	0	53.8252
gene-CBR_g12499	0	0.525922	0.626255	0.85584
gene-CBR_g12502	0	0	10.0325	0
gene-CBR_g12503	1.30716	0.123806	0	0
gene-CBR_g12504	0.0554553	0	0	0
gene-CBR_g12508	0.917863	0.83095	0	22.9853
gene-CBR_g12509	0	8.28122	494.75	0
gene-CBR_g12510	0	0	0	0.410912
gene-CBR_g12512	31.627	86.8153	3.4009	0.735494
gene-CBR_g12515	0.733096	0.27279	0	0
gene-CBR_g12518	18.4099	11.6912	0	43.7839
gene-CBR_g12519	6.8357	1.67398	0	38.2966
gene-CBR_g12522	14.2361	8.61522	10.6541	4.25451
gene-CBR_g12523	0.339567	0	0.411051	0.242895
gene-CBR_g12524	4.1388	5.56577	13.7265	7.76396
gene-CBR_g12525	19.2449	5.38762	19.3087	9.24448
gene-CBR_g12526	0	0	0	0.31397
gene-CBR_g12527	0.251498	0	0.137886	0.037475
gene-CBR_g12530	0.600296	11.3657	0.858908	4.87047
gene-CBR_g12531	0.111784	0	0	0
gene-CBR_g12532	10.2325	12.979	28.5771	14.4759
gene-CBR_g12533	10.2177	14.4624	67.5308	17.6
gene-CBR_g12534	0	0	3.97644	0
gene-CBR_g12535	1.61128	0	0.698526	0.223385
gene-CBR_g12537	3.91884	6.51408	137.822	54.826
gene-CBR_g12541	0.748587	1.70475	83.8359	23.5015
gene-CBR_g12545	0	0	0.329198	0
gene-CBR_g12546	0	0	0.752981	0
gene-CBR_g12547	0.195019	0.593328	1.30241	0.297264
gene-CBR_g12548	1.25633	1.58622	0.263751	0.091414
gene-CBR_g12550	0.0305343	0	0.142867	0
gene-CBR_g12551	35.5782	62.0281	34.7885	9.68446
gene-CBR_g12552	1.22953	0.460943	0	0
gene-CBR_g12553	1.53212	0.54332	0.169713	0
gene-CBR_g12554	0.422033	0.799783	0	0.167043
gene-CBR_g12559	0.501548	0.0749713	0	0
gene-CBR_g15946	78.101	78.7219	8.62641	29.7808
gene-CBR_g15955	2.5713	2.40624	6.63927	5.45986
gene-CBR_g15956	0	0.367596	0	0
gene-CBR_g15957	0.840091	2.9953	0	16.2909
gene-CBR_g15958	21.4869	16.3838	7.88303	18.6532
gene-CBR_g15959	16.973	12.0169	6.8781	19.1041
gene-CBR_g15960	229.194	1.10211	5.73295	0.500848
gene-CBR_g15961	0.458813	0	0	0
gene-CBR_g15962	7.61289	12.587	2.79146	2.70303
gene-CBR_g15963	3.12416	4.23515	11.4883	0.097166
gene-CBR_g15967	0.0123783	0	0	0
gene-CBR_g15968	26.5682	56.5855	49.7966	0.765927
gene-CBR_g15969	1.33217	0	0	0
gene-CBR_g15971	79.8542	171.919	66.6859	194.683
gene-CBR_g15972	5.28532	8.05743	17.7731	3.72514
gene-CBR_g15976	1.09217	2.07111	10.4131	1.43907
gene-CBR_g15978	0.279477	0	0	0
gene-CBR_g15979	13.129	12.1183	9.77938	6.72521
gene-CBR_g15980	0.412809	0	1.82059	0
gene-CBR_g15981	6.96223	16.8249	41.1895	19.6155
gene-CBR_g15982	3.29251	0.367611	0	0
gene-CBR_g15983	5.55036	11.3293	7.81867	9.04898
gene-CBR_g15986	2.64178	2.9791	1.70268	0.112689
gene-CBR_g15988	1.19841	10.8601	67.3152	1.58404
gene-CBR_g15989	21.0287	13.4547	39.5834	9.50596
gene-CBR_g15990	19.2518	11.873	17.7507	14.5964
gene-CBR_g15991	23.9969	46.3895	15.718	73.4828
gene-CBR_g15992	0.205036	0	0	0
gene-CBR_g15993	32.4988	31.0505	7.60931	35.696
gene-CBR_g15996	80.0418	8.53998	53.6825	1.12768
gene-CBR_g15997	1.93791	3.40943	2.67371	0.382681
gene-CBR_g16000	1.28609	0.709704	14.1782	0.408589
gene-CBR_g16001	9.00428	6.16568	102.782	0.874323
gene-CBR_g16002	4.50654	12.2322	0.781503	17.2767
gene-CBR_g16003	4.77244	7.06399	0	5.34862
gene-CBR_g16005	2.68298	2.10979	0.531641	2.42364
gene-CBR_g16006	5.89071	24.1245	12.9421	9.1505
gene-CBR_g16012	13.3742	14.3242	49.7125	8.59286
gene-CBR_g16013	24.3111	53.6016	27.5718	6.36633
gene-CBR_g16016	0.41943	0	0	0
gene-CBR_g16017	11.1065	35.3547	15.3554	13.5146
gene-CBR_g16018	38.2122	89.538	16.0479	63.9101
gene-CBR_g16019	0.445675	0	0	0
gene-CBR_g16021	0.383875	0	0	0
gene-CBR_g16026	5.66377	3.99683	16.0174	0.607478
gene-CBR_g16027	12.4711	6.06484	16.8532	1.80642
gene-CBR_g16028	3.66287	8.97101	9.53152	22.9993
gene-CBR_g16029	1.94041	0.942499	1.76017	0.075435
gene-CBR_g16030	14.4072	26.6737	41.6315	25.9457
gene-CBR_g16035	32.0394	53.7885	78.9076	4.14539
gene-CBR_g16036	19.044	144.868	239.907	22.0691
gene-CBR_g16037	1.27208	1.13942	0	0.863012
gene-CBR_g16038	0.645766	3.50124	0	1.13512
gene-CBR_g16039	36.717	36.3118	21.4063	10.7193
gene-CBR_g16040	1.44691	1.58009	0	2.2578
gene-CBR_g16041	444.788	1084.32	1228.21	3755.4
gene-CBR_g16043	5.25214	0.634042	0.964179	0
gene-CBR_g16044	32.0687	10.7205	10.8813	4.92208
gene-CBR_g16045	24.035	37.4122	116.716	26.2183
gene-CBR_g16046	89.0158	189.742	132.627	545.693
gene-CBR_g16047	25.1845	16.1921	36.5741	92.778
gene-CBR_g16048	56.8118	41.0422	83.3015	8.67609
gene-CBR_g16049	9.38855	12.8102	39.0394	9.22242
gene-CBR_g16050	11.1125	4.15971	10.5158	28.1492
gene-CBR_g16051	25.9955	35.856	48.073	10.4729
gene-CBR_g16052	12.9917	24.6539	16.339	44.2336
gene-CBR_g16054	69.1451	201.223	123.245	181.595
gene-CBR_g16055	251.441	0.323016	0	0.369395
gene-CBR_g16056	232.112	194.501	57.5	81.7381
gene-CBR_g16057	6.63528	3.45542	4.92086	0.709714
gene-CBR_g16059	0.094272	0	0.90656	0
gene-CBR_g16060	33.3429	9.19961	19.9916	1.62299
gene-CBR_g16061	6.00195	2.35924	5.63865	0.839629
gene-CBR_g16067	110.003	288.973	10.0969	391.813
gene-CBR_g16068	13.8781	26.521	2.45669	5.04406
gene-CBR_g16074	37.1331	50.8821	72.5913	92.5332
gene-CBR_g16075	12.4997	30.3415	23.0727	8.6008
gene-CBR_g16076	0	0	0	0.458766
gene-CBR_g18555	2.33946	0.733415	98.8879	254.131
gene-CBR_g18556	0	0	0.765056	0
gene-CBR_g18557	30.2868	13.7904	52.1323	5.846
gene-CBR_g18560	50.2154	43.0362	107.304	16.1422
gene-CBR_g18561	43.1662	19.4166	22.8318	4.83486
gene-CBR_g18562	0.178473	0.0249193	0.090142	0
gene-CBR_g18565	31.4562	36.423	50.8121	49.5481
gene-CBR_g18566	7.10883	9.06869	10.1473	11.996
gene-CBR_g18567	35.9313	35.3922	10.308	40.8348
gene-CBR_g18568	0	0.188409	0	0
gene-CBR_g18569	14.6936	18.1328	1.86972	11.4961
gene-CBR_g18570	0.277643	0.286342	0	0
gene-CBR_g18572	441.694	1029.79	0.780368	1461.69
gene-CBR_g18573	2.39625	6.72101	0	9.20144
gene-CBR_g18574	20.9363	55.4343	25.18	15.3743
gene-CBR_g18575	0	0	1.11027	0.589635
gene-CBR_g18576	0.520656	0	0	0.199548
gene-CBR_g18578	0	0.377652	0	0
gene-CBR_g18581	18.7115	26.3218	17.0998	39.4568
gene-CBR_g18582	0.315774	0.137217	0.279969	0.186136
gene-CBR_g18583	6.7799	13.1611	26.2058	10.4002
gene-CBR_g18584	1.4447	0.255334	0	0
gene-CBR_g18585	4.44451	7.57582	160.789	10.2634
gene-CBR_g18589	0.0198763	0	0	0
gene-CBR_g18591	1.44997	0	0	0
gene-CBR_g18593	3.12801	11.4588	0	0.593279
gene-CBR_g18594	0	0	0	0.104098
gene-CBR_g18595	1.89607	5.18737	7.96008	1.14026
gene-CBR_g18596	0.704588	0	0	0.344936
gene-CBR_g18597	0.242714	0	0	0
gene-CBR_g18598	0.145413	0	0	0
gene-CBR_g18600	0.0866177	0	0	0
gene-CBR_g18601	2.0074	26.3525	2.33668	6.73154
gene-CBR_g18602	0	0.0945033	0	0
gene-CBR_g18603	1.50259	0.312852	0.311767	0
gene-CBR_g18604	0.769657	0	0	0
gene-CBR_g18607	0.558274	0.116044	1.06223	0
gene-CBR_g18608	0.231103	0	0.474078	0
gene-CBR_g18609	5.93114	52.5685	0.379163	2.00113
gene-CBR_g18610	0	1.47057	1.16906	0
gene-CBR_g18612	0	1.04802	0	0
gene-CBR_g18614	1.4761	1.77451	0.917392	0.227006
gene-CBR_g18616	0.0884937	0.903171	0.98885	2.03328
gene-CBR_g18617	0	0.235208	0	0
gene-CBR_g18619	33.2826	36.2432	46.7098	5.86986
gene-CBR_g18620	46.8995	47.4975	56.4364	42.1852
gene-CBR_g18622	0.319728	0	0	0
gene-CBR_g18623	2.2519	0	0	0
gene-CBR_g18624	25.8204	20.8796	45.4932	24.0278
gene-CBR_g18626	1.08011	0.112933	0	0
gene-CBR_g18627	0.343376	0	0	0
gene-CBR_g18629	74.4585	82.4448	0.690095	8.18393
gene-CBR_g18630	237.634	301.642	6.45581	46.0476
gene-CBR_g18634	2.54146	0.0622737	0.0901803	0
gene-CBR_g18635	0.315264	0	0	0
gene-CBR_g18637	1.15529	0	0	0
gene-CBR_g18639	17.7324	36.0146	51.2	15.9105
gene-CBR_g18640	2.27068	1.69187	1.19842	0
gene-CBR_g18641	190.491	9.01173	2.27381	0.608775
gene-CBR_g18642	10.1897	10.1262	12.0842	19.8579
gene-CBR_g18643	8.94066	2.68332	49.7257	3.93304
gene-CBR_g18648	4.85475	7.31551	23.4682	4.72164
gene-CBR_g18649	12.0826	20.8258	44.7421	14.0314
gene-CBR_g18650	13.8572	23.0712	18.3189	12.4336
gene-CBR_g18651	17.1393	10.2233	9.24256	10.4839
gene-CBR_g18652	13.7778	26.5675	55.4191	40.2277
gene-CBR_g18653	0.407935	0	0	0
gene-CBR_g18654	16.209	10.298	8.2965	14.6208
gene-CBR_g18655	2.43599	0.099413	0.275877	0
gene-CBR_g18656	2.15669	0.436018	0.28076	0.247419
gene-CBR_g18657	9.60957	3.36221	0	4.9978
gene-CBR_g18658	1.09421	0	0	0
gene-CBR_g18659	9.71038	4.86029	5.13539	3.43605
gene-CBR_g18660	0	1.00852	4.87655	0
gene-CBR_g18661	0	0.276436	0	0.077803
gene-CBR_g18662	0.0544297	0	0	0
gene-CBR_g18663	2.12527	0.760013	0.256519	0
gene-CBR_g18664	1.38517	0.742813	0.0759803	0
gene-CBR_g18665	6.59539	5.12186	5.88737	3.33201
gene-CBR_g18666	16.6657	23.3181	92.4144	15.8232
gene-CBR_g18667	1.49381	0	0	0
gene-CBR_g18668	1.40923	0	0	0
gene-CBR_g18669	9.27548	0.315536	3.3086	0.781326
gene-CBR_g18671	14.0768	21.2406	72.3766	7.80934
gene-CBR_g19158	19.0539	24.7914	11.7781	44.829
gene-CBR_g19163	0	0	0.314162	0
gene-CBR_g19170	0.654616	0.994777	0	0.347165
gene-CBR_g19180	0.205363	0.0463527	0	0
gene-CBR_g19181	0.156119	0	0	0.289012
gene-CBR_g19183	0.396098	0	0	0
gene-CBR_g19184	6.02059	9.75643	0	0.409238
gene-CBR_g19185	7.57251	11.1405	0.705463	2.4944
gene-CBR_g19186	7.81253	16.1022	57.3134	3.61215
gene-CBR_g19193	0.1395	0	0	0
gene-CBR_g19196	0.202416	0.282859	0	0
gene-CBR_g19197	0.393152	0.273684	0	0
gene-CBR_g19198	1.93441	0.368631	0	0
gene-CBR_g19199	0	0	1.01424	0
gene-CBR_g19202	39.9388	48.8768	66.8241	59.0158
gene-CBR_g19203	15.952	12.4387	40.1465	2.67224
gene-CBR_g19204	7.32691	8.48446	31.2992	6.97316
gene-CBR_g19206	0.276259	0	0	0
gene-CBR_g19207	33.7779	50.3139	3.75081	25.4366
gene-CBR_g19208	1.51214	0.301981	0	0
gene-CBR_g19209	19.7644	0	0	0
gene-CBR_g19210	110.846	0	1.59878	0.731919
gene-CBR_g19211	1.28853	0	0	0
gene-CBR_g19212	8.36805	19.137	3.20332	11.998
gene-CBR_g19214	3.2466	2.31819	25.7853	0.09131
gene-CBR_g19215	0	0.15902	1.49871	0.296553
gene-CBR_g19217	0.435732	0	0	0
gene-CBR_g19218	0.431639	0	0	2.08546
gene-CBR_g19219	13.7721	29.8961	2.03765	69.4446
gene-CBR_g19220	56.1663	113.462	4.3778	138.729
gene-CBR_g19221	47.0577	103.324	82.8092	20.8718
gene-CBR_g19222	12.3925	18.2081	4.34081	18.8557
gene-CBR_g19225	37.6872	34.2126	39.441	11.0023
gene-CBR_g19226	34.1355	37.5688	17.6101	16.2957
gene-CBR_g19227	15.4984	49.718	36.027	33.5977
gene-CBR_g19228	0.687528	4.06715	4.84188	2.91481
gene-CBR_g19230	16.9764	3.79497	4.07899	7.14216
gene-CBR_g19231	0.295519	0	0	0
gene-CBR_g19232	2.03973	0.118939	0	0.110776
gene-CBR_g19233	0	0.0622457	0	0
gene-CBR_g19234	0	0	0	0.034308
gene-CBR_g19235	0.994124	0.263505	0.322101	1.39848
gene-CBR_g19238	3.10344	0.972762	8.94367	6.44202
gene-CBR_g19240	291.355	62.4847	0.442982	313.303
gene-CBR_g19241	189.107	29.555	0	410.851
gene-CBR_g19242	13.3465	1.85502	19.7011	0
gene-CBR_g19244	11.1779	14.3739	81.3108	3.96299
gene-CBR_g19245	4.78965	6.14283	34.1759	5.36242
gene-CBR_g19246	17.2393	38.0432	2.97711	9.30209
gene-CBR_g19249	44.5956	0.140157	7.15322	0.109044
gene-CBR_g19252	37.6977	0.493433	0	0
gene-CBR_g19255	7.75453	5.52971	14.0766	20.8501
gene-CBR_g19256	21.9684	0	0	0
gene-CBR_g19257	19.7541	11.0948	65.2983	6.07112
gene-CBR_g19258	9.41176	11.902	142.091	2.6036
gene-CBR_g19259	15.9839	26.9576	5.66916	23.8527
gene-CBR_g19260	8.83109	0.0311067	0	0.090957
gene-CBR_g19261	0.274936	0	0	0
gene-CBR_g19262	8.10742	0	0	0
gene-CBR_g19263	5.47888	2.70972	2.814	2.65719
gene-CBR_g19723	3.95703	24.4329	0.722721	0
gene-CBR_g19724	2.26575	6.04165	0	0
gene-CBR_g19725	19.0704	28.7047	39.9937	10.4739
gene-CBR_g19726	4.5001	7.17625	3.7826	25.8856
gene-CBR_g19727	26.4746	31.831	29.917	27.0928
gene-CBR_g19728	24.1729	21.9152	9.8198	10.1866
gene-CBR_g19729	27.5148	19.0093	33.9183	11.6141
gene-CBR_g19730	1.88654	3.54539	4.17995	3.14826
gene-CBR_g19731	9.3732	10.8326	55.0729	21.268
gene-CBR_g19732	47.7473	0.849154	3.669	0
gene-CBR_g19733	0.306533	0	0	0.323608
gene-CBR_g19734	12.2427	15.1504	1.75455	49.4582
gene-CBR_g19735	32.0982	0.627807	0.433729	0.457327
gene-CBR_g19739	5.06767	13.795	41.3819	3.04702
gene-CBR_g19740	9.98422	17.2363	69.9414	3.84969
gene-CBR_g19741	8.89919	51.7105	31.6611	91.8521
gene-CBR_g19742	20.4502	9.33209	18.127	27.1863
gene-CBR_g19743	16.9916	22.3321	21.8349	17.9208
gene-CBR_g19744	25.8128	21.8928	10.4361	5.9031
gene-CBR_g19745	13.8079	25.1748	28.7523	35.4203
gene-CBR_g19746	11.0503	20.5619	49.2768	1.31728
gene-CBR_g19749	32.3787	77.823	131.233	13.0058
gene-CBR_g19751	45.7316	27.4299	14.4396	4.63678
gene-CBR_g19752	0	0	0	0.334522
gene-CBR_g19753	18.1485	36.6988	1.45661	37.7582
gene-CBR_g19755	0.131994	0	0	0
gene-CBR_g19756	0.456235	0	0	0
gene-CBR_g19758	0.498904	0.170011	0	0
gene-CBR_g19759	30.9231	50.5563	25.467	41.0294
gene-CBR_g19760	39.2822	89.7994	32.7488	105.274
gene-CBR_g19765	0.711425	1.81425	6.14104	0.040507
gene-CBR_g19766	1.76109	1.40622	3.89272	0
gene-CBR_g19767	0.157681	0.031248	0	0
gene-CBR_g19768	0.116542	0	0	0
gene-CBR_g19769	1.01293	0.843172	2.57272	0.272425
gene-CBR_g19770	67.5377	133.443	0.423415	1092.93
gene-CBR_g19771	26.0032	81.8922	73.0227	57.1913
gene-CBR_g19773	8.21249	2.16924	19.1012	20.252
gene-CBR_g19774	11.7159	10.4388	35.1061	4.70064
gene-CBR_g19775	30.3579	20.2336	69.9955	10.9876
gene-CBR_g19776	14.9143	3.81318	27.5242	16.6488
gene-CBR_g19777	0.152256	0	0	0
gene-CBR_g19779	16.6358	13.7576	12.1126	44.4683
gene-CBR_g19780	3.59251	4.18932	6.61639	17.2722
gene-CBR_g19781	0.48596	0.703789	0	0.684788
gene-CBR_g19782	13.8739	13.6296	14.9508	28.2739
gene-CBR_g19783	0	0	0	0.217947
gene-CBR_g19785	0.19205	0	0	0
gene-CBR_g19786	80.2221	208.948	50.3157	18.1677
gene-CBR_g19789	14.11	34.9115	7.36561	11.0901
gene-CBR_g19790	0.676554	0.246626	0	0
gene-CBR_g19791	4.31582	18.8519	17.0767	12.1456
gene-CBR_g19793	0	0.21513	0	0
gene-CBR_g19794	2.19733	0.957524	0	0.514935
gene-CBR_g19795	6.47386	1.18678	7.48602	0
gene-CBR_g19796	0.640962	0	0	0
gene-CBR_g19797	33.5563	50.2677	83.3568	27.257
gene-CBR_g19798	0.172748	0	0	0
gene-CBR_g19800	21.6766	29.1418	9.21662	19.8442
gene-CBR_g19801	7.49575	12.937	13.7495	4.35019
gene-CBR_g19802	12.212	17.5032	11.3742	4.24775
gene-CBR_g19805	1.54623	0.120456	0	0
gene-CBR_g19806	17.3022	17.1886	59.7275	11.3539
gene-CBR_g19807	20.3195	21.5842	66.9908	2.73644
gene-CBR_g19808	44.365	32.2581	259.481	37.9916
gene-CBR_g19811	0.0105263	0	0.0823507	0
gene-CBR_g19812	1.78627	0.272143	0.160845	0
gene-CBR_g19815	0.502431	0.63796	46.203	0
gene-CBR_g19816	0.231758	0	0	0
gene-CBR_g19818	5.20512	3.78241	10.8845	3.7755
gene-CBR_g19820	3.47052	9.04846	16.341	1.87711
gene-CBR_g19821	0.061385	0	0	0
gene-CBR_g19822	11.6154	19.403	3.11228	21.3731
gene-CBR_g19823	0.850164	0	2.95768	0.156133
gene-CBR_g19824	0.377816	0	0	0
gene-CBR_g19826	146.243	179.445	0.658211	187.423
gene-CBR_g19827	0.525235	0.253411	0.118192	0.018106
gene-CBR_g19834	0.0548443	0	0	0
gene-CBR_g19836	0	0	5.58631	0
gene-CBR_g19841	4.04945	4.21685	1.90846	150.749
gene-CBR_g19843	2.31886	3.32932	13.7036	4.53885
gene-CBR_g20347	1.29327	2.24661	0	6.48933
gene-CBR_g20348	0.278763	0	0.436157	0
gene-CBR_g20349	29.9803	64.4848	10.6564	18.0574
gene-CBR_g20352	39.6675	16.9804	27.1407	18.9996
gene-CBR_g20354	0	0.307984	0	0
gene-CBR_g20355	24.0276	98.429	1.99274	22.6576
gene-CBR_g20356	107.928	3.03208	0.390548	1.00168
gene-CBR_g20357	0.085022	0	0	0
gene-CBR_g20358	0.300079	0	0	0
gene-CBR_g20359	4.45798	11.221	3.7089	6.26533
gene-CBR_g20360	26.3471	96.0356	84.0755	44.213
gene-CBR_g20362	467.077	404.401	526.315	207.099
gene-CBR_g20363	10.8291	14.1104	9.36862	12.2157
gene-CBR_g20364	5.84535	7.68726	5.65834	5.35001
gene-CBR_g20366	5.41208	3.14138	4.7792	0.683683
gene-CBR_g20367	552.454	381.555	160.085	174.115
gene-CBR_g20369	74.8883	139.13	56.1399	79.6212
gene-CBR_g20371	0.46453	0	0.615138	0
gene-CBR_g20372	14.5847	15.0357	11.5097	28.1034
gene-CBR_g20373	1.18417	0	0	0.206364
gene-CBR_g20374	14.1146	19.4462	14.5743	8.90063
gene-CBR_g20375	10.51	6.90006	30.4796	3.9511
gene-CBR_g20376	0.310214	0	1.26211	1.00751
gene-CBR_g20377	5.83369	24.0101	0	2.36135
gene-CBR_g20381	5.31464	13.8502	0	9.76109
gene-CBR_g20386	14.1456	24.8603	5.77604	41.3091
gene-CBR_g20387	2.30745	5.13691	4.45772	6.89758
gene-CBR_g20390	0.077108	0	14.9063	0
gene-CBR_g20391	33.182	29.6649	12.0386	10.5538
gene-CBR_g20392	3.66113	4.56432	2.39319	10.3107
gene-CBR_g20393	0.0831213	0	0	0
gene-CBR_g20394	10.8223	18.2498	14.0362	40.2145
gene-CBR_g20395	0	0	0	0.062071
gene-CBR_g20397	0.806632	0	3.53537	0
gene-CBR_g20399	111.098	86.3899	49.5562	63.9997
gene-CBR_g20401	5.75217	11.2194	34.3872	3.61032
gene-CBR_g20402	0.491319	0.0958617	0	0
gene-CBR_g20403	8.64881	0	0.309779	0.041845
gene-CBR_g20404	5.46941	0.999458	2.36265	0
gene-CBR_g20406	3.61472	0	0	0.141419
gene-CBR_g20407	0.766448	0.465835	0.20397	0
gene-CBR_g20408	0	0.294	0	0
gene-CBR_g20410	10.5005	20.8889	40.832	9.33635
gene-CBR_g20411	250.093	514.942	824.804	698.877
gene-CBR_g20412	0.464503	0	0	0
gene-CBR_g20413	1.7389	0	0	0
gene-CBR_g20414	7.27365	0	0	0
gene-CBR_g20415	3.31745	0	0	0
gene-CBR_g20416	46.9038	22.1615	19.2716	1.39206
gene-CBR_g20417	7.15807	10.882	5.67241	11.0544
gene-CBR_g20418	4.75786	13.2969	0.843033	8.82247
gene-CBR_g20420	38.3018	34.9891	58.6898	38.8957
gene-CBR_g20421	8.4176	8.85321	10.6322	19.0047
gene-CBR_g20422	99.2499	73.1279	0	314.615
gene-CBR_g20423	0	0.994663	3.23537	0.485467
gene-CBR_g20425	5.97794	17.3675	1.58765	11.2521
gene-CBR_g20426	1.30581	2.98047	0.972013	7.43495
gene-CBR_g20427	2.65021	2.80656	0.939134	1.64331
gene-CBR_g20428	53.7444	141.914	3.37203	14.8064
gene-CBR_g20429	13.9225	57.0291	19.3044	19.1411
gene-CBR_g20431	10.8199	14.1193	11.6764	13.9524
gene-CBR_g20432	38.464	21.5571	65.0534	9.51137
gene-CBR_g20433	0	0	0.487415	0
gene-CBR_g20437	147.56	232.473	238.384	148.321
gene-CBR_g20439	39.5095	57.3226	34.3345	47.6746
gene-CBR_g20440	6.97495	9.21412	13.2655	4.69118
gene-CBR_g20441	19.1332	21.6729	40.975	15.5348
gene-CBR_g20442	45.1541	41.4904	89.4618	10.0997
gene-CBR_g20443	13.0569	28.2741	47.5328	30.3845
gene-CBR_g20444	20.2864	25.164	19.4171	36.0575
gene-CBR_g20445	6.04153	5.7336	1.0875	12.3155
gene-CBR_g20446	9.15419	9.11163	1.69487	11.0664
gene-CBR_g20447	0	0	0	0.316403
gene-CBR_g20448	30.0161	66.4252	153.616	55.6857
gene-CBR_g20449	12.5394	14.0431	45.911	39.035
gene-CBR_g20450	32.0684	93.917	113.704	88.0755
gene-CBR_g20451	25.5176	36.8263	29.9988	25.574
gene-CBR_g20452	13.6983	2.71878	6.99973	0.07978
gene-CBR_g20453	20.4021	0	3.51434	0
gene-CBR_g20454	21.8347	12.7251	0	7.09479
gene-CBR_g20456	0.787529	63.4975	809.282	1.14375
gene-CBR_g20457	3.97613	171.46	1683.8	2.60215
gene-CBR_g21772	10.5257	1.71955	0.0710553	2.85157
gene-CBR_g21773	0.217551	0	0	0
gene-CBR_g21774	20.2132	19.6518	36.1052	8.8274
gene-CBR_g21776	14.2395	26.8774	20.1117	2.54314
gene-CBR_g21777	5.63493	11.5634	13.2365	9.90587
gene-CBR_g21778	5.50158	1.33833	1.11882	2.59508
gene-CBR_g21779	52.0238	53.5384	45.0086	43.2423
gene-CBR_g21780	40.9125	22.0256	37.9811	13.614
gene-CBR_g21781	3.55079	0	0	0.050832
gene-CBR_g21782	0.0937613	0	0	0
gene-CBR_g21783	0.051367	0	0	0
gene-CBR_g21786	0.0869913	0	0	0
gene-CBR_g21787	16.6336	0	0	0
gene-CBR_g21788	12.797	0	0	0
gene-CBR_g21789	17.2756	35.3346	28.1032	8.83943
gene-CBR_g21791	348.124	671.606	806.904	129.665
gene-CBR_g21794	1.39478	0	0	0
gene-CBR_g21795	0.643974	0	0	0
gene-CBR_g21797	27.0125	12.5812	3.4297	46.2857
gene-CBR_g21798	0.378662	0	0	0
gene-CBR_g21799	1.52644	0	0	0.156075
gene-CBR_g21800	0	0	0	0.161172
gene-CBR_g21801	0.588347	0	0	0
gene-CBR_g21802	114.882	44.5105	22.8339	41.0102
gene-CBR_g21803	320.668	13.8251	33.2186	0.244817
gene-CBR_g21806	5.58312	2.83835	3.78986	0
gene-CBR_g21807	0.876879	0	0	0
gene-CBR_g21808	22.6127	20.8745	28.3876	1.18391
gene-CBR_g21810	116.77	77.4572	105.866	50.0388
gene-CBR_g21811	23.0124	18.4395	40.8114	4.88433
gene-CBR_g21812	0.344783	0	0	0
gene-CBR_g21813	30.5524	33.667	16.5931	34.4544
gene-CBR_g21814	93.0947	124.919	59.0431	71.8081
gene-CBR_g21816	67.8589	34.7991	51.3809	12.3706
gene-CBR_g21817	2.98914	6.62646	18.9898	1.00411
gene-CBR_g21818	20.8135	96.5716	2.9531	101.986
gene-CBR_g21820	0.708401	0	0	0
gene-CBR_g21821	59.4104	89.0899	44.6292	46.4422
gene-CBR_g21823	0.353301	0	0	0.153939
gene-CBR_g21824	14.9262	9.59035	7.87121	3.56569
gene-CBR_g21825	33.9975	10.0708	5.62509	9.58585
gene-CBR_g21826	9.46427	5.65398	14.8282	2.6406
gene-CBR_g21827	53.9012	113.658	123.428	58.0209
gene-CBR_g21828	562.303	960.302	783.556	1958.82
gene-CBR_g21829	0.509862	0.0228307	0.21321	0
gene-CBR_g21830	2.68286	0	0	0
gene-CBR_g21831	13.5474	0.406273	0	0.128567
gene-CBR_g21832	29.5656	50.1937	13.0649	92.0912
gene-CBR_g21834	12.4218	26.8615	33.0092	10.7791
gene-CBR_g21835	283.528	913.973	909.898	2919.25
gene-CBR_g21837	15.0428	42.4793	50.2719	16.35
gene-CBR_g21840	152.172	241.773	336.874	818.266
gene-CBR_g21841	36.4497	29.0846	43.6319	18.2372
gene-CBR_g21842	10.0345	26.091	17.1331	38.8908
gene-CBR_g21843	21.68	11.6259	75.3246	5.72173
gene-CBR_g21844	1.10813	0	0	0
gene-CBR_g21845	0.229348	0.14888	0	0
gene-CBR_g21846	10.2172	27.4467	5.56014	27.5045
gene-CBR_g21847	44.2427	95.8728	60.4124	61.1107
gene-CBR_g21848	10.2696	16.0064	48.6568	104.675
gene-CBR_g21849	18.7383	26.0568	30.137	14.7482
gene-CBR_g21850	23.6184	47.0879	5.14588	38.4747
gene-CBR_g21851	0.787964	0	0	0
gene-CBR_g21853	26.5975	53.5617	4.59708	87.101
gene-CBR_g21854	0	0.261013	0	0
gene-CBR_g21855	14.1189	19.5669	21.761	8.97633
gene-CBR_g21857	0.19706	0	0	0
gene-CBR_g21860	73.0663	149.135	10.3017	179.221
gene-CBR_g22317	24.6663	25.2129	4.29016	32.7498
gene-CBR_g22318	85.8125	229.428	194.811	3062.47
gene-CBR_g22319	4.81772	8.7684	3.03197	5.7704
gene-CBR_g22320	18.5064	27.5979	30.0385	16.7333
gene-CBR_g22322	11.5411	2.07609	29.5171	0.267239
gene-CBR_g22323	0.547193	0.919748	0	0
gene-CBR_g22324	12.0156	20.6225	3.38049	26.7995
gene-CBR_g22325	3.75389	5.99256	11.0515	9.20949
gene-CBR_g22326	4.57362	12.8315	27.4049	8.8862
gene-CBR_g22327	0.166269	0	0	0
gene-CBR_g22328	7.3701	11.7752	7.52727	15.2008
gene-CBR_g22329	1093.95	8.48463	2.02732	3.59517
gene-CBR_g22330	0.903148	0.486938	4.81936	1.48169
gene-CBR_g22331	6.1443	8.2013	37.2739	58.0559
gene-CBR_g22332	0.196122	0	0	0
gene-CBR_g22335	0.254347	0	0	0
gene-CBR_g22336	36.5892	11.7198	62.4713	15.9837
gene-CBR_g22337	6.16655	8.34097	7.11152	5.45096
gene-CBR_g22338	11.7933	16.2326	9.02846	28.8195
gene-CBR_g22342	45.2193	77.9957	89.303	35.0431
gene-CBR_g22343	8.15601	3.79981	14.6666	3.50628
gene-CBR_g22344	9.59032	17.9547	41.6362	29.4752
gene-CBR_g22346	0	0.418088	0.969128	0.108424
gene-CBR_g22347	5.83862	7.41898	14.9284	4.25029
gene-CBR_g22348	13.7202	14.1675	22.2534	41.517
gene-CBR_g22349	0	0	0	1.95573
gene-CBR_g22350	0.386257	0	0	2.98001
gene-CBR_g22351	4.78081	10.0743	6.23514	5.15099
gene-CBR_g22352	4.21377	39.7696	0.480019	3.67052
gene-CBR_g22356	27.1133	56.1464	16.8428	94.9586
gene-CBR_g22357	0	0	0.328976	0.08259
gene-CBR_g22358	32.6468	48.5104	49.4072	49.9375
gene-CBR_g22362	1.00558	1.24294	0	2.6231
gene-CBR_g22363	0.076684	0	0	0
gene-CBR_g22367	35.2726	64.7871	57.7057	37.5842
gene-CBR_g22368	0.207484	0	0	0
gene-CBR_g22369	178.629	322.487	397.208	101.905
gene-CBR_g22371	227.702	232.208	1.5755	987.621
gene-CBR_g22372	77.0158	116.179	87.4769	45.1946
gene-CBR_g22374	27.3875	44.467	10.4855	15.4015
gene-CBR_g22376	12.3919	20.5867	3.16135	18.8338
gene-CBR_g22377	0.914491	0	10.5607	0.306861
gene-CBR_g22378	4.3452	4.1018	4.21075	7.70791
gene-CBR_g22380	2.14437	3.67708	7.10827	5.59502
gene-CBR_g22381	13.0366	24.0704	31.814	2.45483
gene-CBR_g22382	1.40753	0.176461	0	0
gene-CBR_g22383	27.0082	34.4552	49.3902	17.7388
gene-CBR_g22384	7.74795	10.8977	3.02937	21.2774
gene-CBR_g22385	3.68872	8.03256	15.6257	6.62756
gene-CBR_g22386	11.9019	16.3283	4.09416	18.923
gene-CBR_g22387	0.529391	0.480324	0	0
gene-CBR_g22388	189.586	237.268	173.354	167.187
gene-CBR_g22389	67.2235	84.3255	99.8358	64.8194
gene-CBR_g22390	17.2723	23.3624	51.5575	69.8132
gene-CBR_g22391	159.894	220.479	111.488	118.093
gene-CBR_g22393	3.31923	6.00211	2.59297	1.36177
gene-CBR_g22394	232.734	0	0	0.967724
[truncated: 20,626 more rows]

## Sheet: Marchantia_polymorpha
Gene	Antheridium	Sperm_cell	Thallus
MpVg00030.1	8.98813	0.517885	12.8228
MpVg00045.1	77.6291	91.756	0
MpVg00050.1	1.29007	1.3752	0
MpVg00060.1	10.3012	16.8087	0
MpVg00085.1	19.1903	3.35589	0.132225
MpVg00087.1	15.3399	1.4604	0.0823
MpVg00090.1	501.403	11.4401	0.024276
MpVg00100.1	0	0.783073	0
MpVg00105.1	8.84788	1.28089	0
MpVg00110.1	48.8778	0.617679	0.049502
MpVg00120.1	10.18	0.919013	0
MpVg00155.1	4.58379	1.00395	0
MpVg00170.1	0.590337	5.7088	0
MpVg00200.1	5.74962	0.157556	0
MpVg00230.1	4.92074	0.736016	0.593716
MpVg00240.1	12.5114	0.67163	3.45389
MpVg00250.1	54.9653	1.98352	20.4544
MpVg00265.1	13.0827	2.5423	0
MpVg00268.1	2.14975	0.823173	0
MpVg00270.1	4.15379	0.630429	0
MpVg00290.1	2.00113	3.14286	0
MpVg00300.1	206.933	5.90328	37.4411
MpVg00310.1	7.85741	0.478984	7.49517
MpVg00320.1	95.4307	31.9844	2.76797
MpVg00330.1	3.33758	0.447831	2.65332
MpVg00340.1	42.5511	1.71788	26.6622
MpVg00350.1	73.334	1.81342	33.3929
MpVg00360.1	63.6645	5.24023	0
MpVg00380.1	41.7838	8.12746	0
MpVg00390.1	143.577	3.61815	0.123865
MpVg00400.1	20.8816	2.79193	0.100453
MpVg00420.1	0	2.6827	0
MpVg00440.1	32.3824	0.607595	36.6379
MpVg00450.1	0.904508	1.10224	1.03027
MpVg00460.1	0	0.087607	0.425486
MpVg00470.1	25.5702	1.11723	25.2926
MpVg00510.1	85.4657	1.11814	43.3242
MpVg00515.1	156.214	7.35921	1.57814
MpVg00520.1	0	1.14588	0.000934
MpVg00525.1	4.57944	0.579696	0
MpVg00530.1	0.578665	1.43031	0.119131
MpVg00555.1	7.75319	0.757824	0
MpVg00590.1	0.387913	5.55523	0.351124
MpVg00600.1	45.5461	1.03926	31.8312
MpVg00610.1	9.3427	1.58178	0.783145
MpVg00615.2	1.8685	0.588159	0
MpVg00680.1	4.76199	1.15461	0
MpVg00700.1	1.69274	0.986007	12.4738
MpVg00720.1	3.87649	0.464577	0.945571
MpVg00730.1	144.547	2.08395	54.3707
MpVg00750.1	30.2068	5.03556	0
MpVg00760.1	195.825	11.5746	189.074
MpVg00770.1	82.0076	1.98547	26.6617
MpVg00785.3	9.25981	2.85796	0
MpVg00835.1	9.24955	0.622692	0.097492
MpVg00840.1	3.7399	1.0303	0
MpVg00860.1	14.5781	1.1962	0.211511
MpVg00880.1	9.24955	0.622692	0.097492
MpVg00900.1	38.5013	1.61888	21.4135
MpVg00928.1	11.5109	0.305375	0
MpVg00930.1	12.2895	0.556151	2.23155
MpVg00940.1	3.17505	1.89622	0
MpVg00950.1	0	1.23816	0
MpVg00970.1	328.454	11.9288	100.133
MpVg00980.1	354.684	4.86772	80.3629
MpVg00985.1	6.71518	1.50557	0.087305
MpVg01000.1	3.87553	1.22657	0
MpVg01010.1	10.7504	6.59338	0.103986
MpVg01020.1	6.70905	1.71804	0
MpVg01030.1	27.4037	4.44768	0
MpVg01080.1	0.122798	1.91496	0.126019
MpVg01090.1	2.07381	0.131029	0.216445
MpVg01095.1	2.59211	0.889236	0.002217
MpVg01100.1	3.43055	2.62682	0
MpVg01110.1	0.281925	0.869009	0
MpVg01130.1	7.17655	1.61594	0.126649
MpVg01140.1	21.6407	1.70691	0
MpVg01150.1	39.6283	0.738893	41.1256
MpVg01160.1	93.3267	1.7826	33.8642
MpVg01180.1	54.9815	2.2546	29.065
MpVg01223.1	0.09163	1.03627	10.3959
MpVg01235.1	0.926171	8.1848	2.51354
MpVg01240.1	69.1463	2584.12	2283.67
Mp1g00070.1	54.3666	0.441734	2.52429
Mp1g00080.1	51.428	2.03276	250.528
Mp1g00090.1	32.9656	1.3673	22.6028
Mp1g00100.1	19.2597	0.43557	16.6994
Mp1g00110.1	21.7504	0.784137	18.4229
Mp1g00120.1	124.528	8.67026	21.5731
Mp1g00130.1	0.295372	1.01261	0.031879
Mp1g00140.1	58.6001	0.730809	44.9343
Mp1g00160.1	43.4941	1.23629	45.7324
Mp1g00170.1	23.7403	0.656986	25.913
Mp1g00180.1	96.4727	3.65884	0.670898
Mp1g00190.1	37.31	8.76593	26.6309
Mp1g00200.1	0	0.386973	0.012068
Mp1g00210.1	0.633186	0.302476	15.1936
Mp1g00220.1	20.4614	1.13418	20.0281
Mp1g00230.1	62.3773	0.55888	34.6511
Mp1g00240.1	0.42167	0.596376	1.24163
Mp1g00250.1	123.285	7.52224	86.6107
Mp1g00270.1	150.678	35.2711	65.6017
Mp1g00280.1	53.7743	3.50585	78.9215
Mp1g00290.1	14.925	0.876248	4.01483
Mp1g00300.1	18.2832	0.772613	0.393792
Mp1g00310.1	2.83106	0.582652	22.3266
Mp1g00320.1	10.5066	1.09279	32.7096
Mp1g00330.1	37.9624	0.720737	3.07324
Mp1g00340.1	55.4363	2.14043	14.7121
Mp1g00350.1	2.34718	0.765708	0.208993
Mp1g00360.1	0.084946	0.879901	51.8768
Mp1g00370.1	37.8554	2.71423	17.4323
Mp1g00380.1	11.0388	2.70822	48.4536
Mp1g00400.1	114.652	2.1725	59.7957
Mp1g00410.1	1.31174	0.606795	7.98525
Mp1g00420.1	17.6481	3.03613	58.6042
Mp1g00430.1	22.0076	0.879743	36.2765
Mp1g00440.1	3.96688	0.437537	33.2016
Mp1g00450.1	0.141201	5294.55	0
Mp1g00460.1	0.44782	0.619997	1.74818
Mp1g00470.1	0	1.0067	5.67538
Mp1g00480.1	12.7342	3.99565	72.0402
Mp1g00490.1	1.12906	1.0381	67.1733
Mp1g00510.1	32.3303	5.46805	40.173
Mp1g00530.1	32.3766	1.30533	22.5285
Mp1g00540.1	75.8198	4.56123	85.6225
Mp1g00550.1	12.8837	0.563925	44.6214
Mp1g00560.1	99.9208	3.09545	52.2203
Mp1g00570.1	79.4479	5.93668	257.19
Mp1g00580.1	0	0.86671	0
Mp1g00600.1	7.24158	0.349504	1.98751
Mp1g00610.1	0	1.15559	0.192389
Mp1g00620.1	0.524254	1.41902	45.945
Mp1g00630.1	2.5835	0.714345	7.57894
Mp1g00640.1	17.1802	0.824101	17.1101
Mp1g00650.1	42.7279	2.73271	50.6994
Mp1g00660.1	19.3763	1.09635	0.061348
Mp1g00680.1	11.8952	0.826418	50.0317
Mp1g00690.1	33.0816	2.86853	68.6953
Mp1g00700.1	37.069	1.76844	3.76468
Mp1g00710.1	3458.72	182.558	74.7673
Mp1g00720.1	24.8561	1.2759	25.7718
Mp1g00730.1	11.7529	1.6686	8.3558
Mp1g00770.1	12.5189	1.35523	9.32615
Mp1g00790.1	6.99421	1.15401	0.129034
Mp1g00800.1	0	0.644293	0.023934
Mp1g00810.1	198.331	1.30476	17.7985
Mp1g00820.1	59.56	2.21891	74.9032
Mp1g00830.1	178.247	2.10743	61.6308
Mp1g00840.1	20.335	0.873706	16.5007
Mp1g00850.1	30.0678	1.7562	60.8319
Mp1g00880.1	13.6435	1.21323	11.0851
Mp1g00890.1	6.00407	16.5498	8.03098
Mp1g00910.1	14.191	0.332166	24.3571
Mp1g00920.1	1388.59	151.925	1303.09
Mp1g00930.1	25.2671	1.85125	33.2228
Mp1g00940.1	16.914	1.00928	12.7861
Mp1g00950.1	0	2.81342	0
Mp1g00960.1	141.943	9.05246	77.8618
Mp1g00970.1	0.610206	14.455	28.4846
Mp1g00980.1	67.288	11.4565	0.003067
Mp1g00990.1	42.3285	1.85365	29.7939
Mp1g01000.1	0.34659	0.513256	0.015777
Mp1g01010.1	17.1445	0.76376	22.9415
Mp1g01020.1	25.962	2.15856	32.3198
Mp1g01030.1	107.474	4.13212	51.353
Mp1g01040.1	9.003	5.63026	44.4251
Mp1g01050.1	0	1.54531	6.23915
Mp1g01080.1	12.9853	1.21482	11.1711
Mp1g01090.1	25.0368	0.294049	20.0991
Mp1g01100.1	94.8393	1.70264	14.5128
Mp1g01110.1	1.18496	1.27729	1.84104
Mp1g01120.1	14.2839	0.905909	0.31887
Mp1g01130.1	1.37239	0.547719	34.9333
Mp1g01140.1	31.4368	1.32056	27.5045
Mp1g01160.1	4.90627	1.89675	0.019212
Mp1g01170.1	0.961482	0.547273	11.0644
Mp1g01190.1	0	0.926397	2.40536
Mp1g01200.1	57.1294	0.614035	42.0123
Mp1g01210.1	51.6069	2.85714	918.453
Mp1g01220.1	201.751	50.6312	0.415192
Mp1g01230.1	189.015	63.0833	0.227289
Mp1g01240.1	7.08292	0.813639	6.36737
Mp1g01250.1	11.1573	0.618531	11.5039
Mp1g01260.1	58.7581	1.48059	17.4919
Mp1g01270.1	13.8229	0.623826	5.14709
Mp1g01280.1	160.149	0.384075	12.2804
Mp1g01290.1	40.4979	1.94183	31.0226
Mp1g01300.1	17.676	1.20819	43.7448
Mp1g01320.1	27.4379	1.25992	22.8102
Mp1g01330.1	2.34657	0.270175	0.140504
Mp1g01340.1	21.8991	0.778875	66.073
Mp1g01360.1	30.6839	0.920676	19.9162
Mp1g01370.1	22.2157	0.976079	0.652068
Mp1g01380.1	6.18823	0.531534	8.77874
Mp1g01390.1	9.24316	0.76536	4.28209
Mp1g01400.1	53.455	0.817061	21.3483
Mp1g01410.1	50.1077	1.84233	59.9176
Mp1g01430.1	45.6638	3.31087	93.1362
Mp1g01440.1	102.419	1.73187	0.177708
Mp1g01450.1	155.761	3.21591	89.1771
Mp1g01460.1	0	3.14777	0
Mp1g01470.1	15.857	0.585526	21.9283
Mp1g01480.1	60.8534	0.773893	11.2946
Mp1g01490.1	17.1156	0.718299	21.337
Mp1g01500.1	0	1.46142	0.045161
Mp1g01510.1	0	0.889863	0.068844
Mp1g01520.1	10.7631	0.522453	31.2132
Mp1g01530.1	16.2949	0.888265	6.55935
Mp1g01540.1	26.097	2.09581	106.479
Mp1g01550.1	79.3151	1.78188	52.3126
Mp1g01560.1	40.9078	2.01794	34.0133
Mp1g01570.1	28.069	0.758104	31.8599
Mp1g01580.1	50.262	1.30678	15.9872
Mp1g01600.1	10.1539	0.8364	12.4191
Mp1g01610.1	57.1095	0.915181	64.3347
Mp1g01620.1	29.4003	0.637073	19.0983
Mp1g01630.1	33.6823	1.4358	14.5883
Mp1g01640.1	13.4747	0.487016	26.7552
Mp1g01650.1	95.2592	1.32695	78.4046
Mp1g01670.1	416.798	1.98766	98.2491
Mp1g01690.1	32.3693	1.12601	28.8823
Mp1g01700.1	12.9592	2.60582	23.3052
Mp1g01710.1	0	1.16654	0.006978
Mp1g01730.1	53.3703	0.797433	0.115765
Mp1g01740.1	75.8684	8.7352	0
Mp1g01750.1	38.7587	0.264425	9.87314
Mp1g01770.1	43.4742	4.63035	0.720652
Mp1g01780.1	19.5464	0.246174	42.9648
Mp1g01810.1	7.28057	0.350778	6.84576
Mp1g01820.1	34.2631	1.73154	15.2599
Mp1g01830.1	27.1865	1.57356	45.6168
Mp1g01840.1	0	0.379367	3.81513
Mp1g01850.1	105.889	2.71696	52.965
Mp1g01860.1	0.800413	0.47847	6.56663
Mp1g01870.1	50.0628	1.03624	55.8002
Mp1g01880.1	1.47482	0.921701	56.522
Mp1g01900.1	17.8558	1.29472	7.94207
Mp1g01920.1	0	0.43655	0
Mp1g01930.1	113.57	1.61514	102.338
Mp1g01940.1	12.7868	0.706352	12.5294
Mp1g01960.1	213.055	8.92326	58.8835
Mp1g01970.1	11.4674	0.149085	7.64422
Mp1g01980.1	55.2081	2.72878	112.601
Mp1g01990.1	31.8486	0.409759	6.45452
Mp1g02000.1	43.6553	0.806928	72.5424
Mp1g02010.1	45.1427	0.44736	4.3558
Mp1g02020.1	16.6893	1.07202	13.5742
Mp1g02030.1	29.6009	0.422356	30.7694
Mp1g02040.1	40.3207	0.611174	15.2854
Mp1g02050.1	2.0538	1.29846	0.300581
Mp1g02060.1	39.3548	2.51976	4.1891
Mp1g02070.1	6.63249	4.74011	10.8961
Mp1g02080.1	9.92398	5.47733	0.533436
Mp1g02090.1	1.99965	2.47425	0.437294
Mp1g02120.1	6.61511	0.499581	85.8092
Mp1g02130.1	5.52607	2.79578	90.0575
Mp1g02140.1	232.312	1.44295	84.5943
Mp1g02150.1	1.16444	1.23945	6.61983
Mp1g02160.1	2.35859	0.64613	0.697817
Mp1g02180.1	180.665	1.24231	86.2753
Mp1g02190.1	56.5772	0.902589	8.57245
Mp1g02200.1	10.5971	2.2729	150.026
Mp1g02210.1	26.4362	2.11661	21.9107
Mp1g02220.1	90.1166	2.04451	122.652
Mp1g02230.1	84.5488	1.74775	69.2358
Mp1g02240.1	9.61715	1.03828	14.9143
Mp1g02250.1	409.322	11.6491	91.591
Mp1g02260.1	0	0.565158	2.23642
Mp1g02270.1	19.6552	1.31313	12.3043
Mp1g02280.1	22.1706	0.710362	19.2235
Mp1g02290.1	58.1917	2.57349	204.374
Mp1g02300.1	11.2631	1.34013	0.055621
Mp1g02310.1	10.0633	2.59216	0.008049
Mp1g02320.1	20.0161	0.475991	51.8713
Mp1g02340.1	0.516545	1.42608	0.002451
Mp1g02350.1	451.245	2.76983	107.165
Mp1g02360.1	59.4727	0.695707	16.7621
Mp1g02370.1	59.0836	1.53948	40.5403
Mp1g02380.1	20.8998	0.690013	18.0852
Mp1g02390.1	0.812395	0.747513	0.606648
Mp1g02400.1	2.55523	0.558702	0.641673
Mp1g02410.1	5.13938	0.188549	5.5213
Mp1g02420.1	0	0.381137	26.8548
Mp1g02440.1	65.7708	1.40637	38.4298
Mp1g02450.1	19.3769	2.22849	57.5734
Mp1g02500.1	0	2.71808	0.057001
Mp1g02520.1	0.007394	0.8018	0.033228
Mp1g02530.1	0	9.04231	3.11718
Mp1g02550.1	36.2026	1.47544	19.7595
Mp1g02560.1	51.715	2.18992	134.509
Mp1g02570.1	20.6344	2.83291	1.41618
Mp1g02580.1	0.064528	1.07946	6.3485
Mp1g02590.1	13.2597	0.526539	13.1347
Mp1g02600.1	18.8134	2.07774	27.3005
Mp1g02610.1	8.46365	3.18392	96.4332
Mp1g02620.1	81.5348	1.15477	65.6191
Mp1g02630.1	15.6136	0.511136	5.93495
Mp1g02650.1	4.46417	0.392137	34.6361
Mp1g02660.1	12.1693	0.865544	6.5218
Mp1g02670.1	17.0698	0.60779	21.4619
Mp1g02690.1	79.2459	4.65621	54.2526
Mp1g02700.1	4.25934	0.425284	8.51234
Mp1g02710.1	8.42614	0.558693	13.6374
Mp1g02720.1	19.3918	1.0117	4.22609
Mp1g02730.1	4.09827	0.67282	10.2574
Mp1g02740.1	5.35626	0.472918	34.9027
Mp1g02750.1	76.0187	1.76189	44.8324
Mp1g02770.1	31.4359	0.531452	10.3537
Mp1g02790.1	6.93992	0.48691	35.1729
Mp1g02810.1	0	0.360914	0.253077
Mp1g02820.1	4.87773	0.490859	4.94641
Mp1g02830.1	15.3445	0.460368	14.458
Mp1g02840.1	12.6776	0.237959	33.0273
Mp1g02860.1	65.3846	0.547586	17.2234
Mp1g02880.1	3.02605	0.369472	42.1944
Mp1g02890.1	54.337	0.351517	15.2305
Mp1g02900.1	0.490525	0.34112	4.43948
Mp1g02910.1	19.6648	1.02947	19.4004
Mp1g02930.1	2.3769	0.623933	27.4325
Mp1g02940.1	1.45829	0.388485	4.19103
Mp1g02950.1	178.413	6.33564	94.3255
Mp1g02960.1	51.4883	1.63201	33.4685
Mp1g02970.1	0.509565	0.112837	0.009598
Mp1g02980.1	2.04252	0.701907	3.78155
Mp1g02990.1	9.6367	1.29869	62.7449
Mp1g03000.1	64.856	1.52818	2.56652
Mp1g03010.1	54.3584	1.82928	42.7114
Mp1g03020.1	6.72994	1.50767	72.3314
Mp1g03040.1	21.4974	0.330639	9.50814
Mp1g03060.1	20.3936	0.843694	8.38836
Mp1g03070.1	15.6315	0.699207	12.7558
Mp1g03080.1	8.05597	0.32057	16.9012
Mp1g03090.1	63.14	4.00402	65.9478
Mp1g03100.1	87.759	1.93801	26.4385
Mp1g03110.1	49.0883	2.56664	63.6168
Mp1g03120.1	50.8765	1.69259	63.0468
Mp1g03130.1	19.0809	1.05826	7.94416
Mp1g03140.1	1.33482	0.661485	21.4387
Mp1g03150.1	11.2102	0.236549	23.4246
Mp1g03160.1	25.7087	1.23103	99.5937
Mp1g03170.1	3.18392	0.700703	4.47928
Mp1g03180.1	10.5975	0.482157	12.3672
Mp1g03190.1	0	0.958381	1.58207
Mp1g03200.1	511.183	11.3781	0.038077
Mp1g03210.1	14.4785	0.477916	24.3203
Mp1g03220.1	88.571	1.10556	29.0128
Mp1g03230.1	0.040783	0.958347	0.028577
Mp1g03240.1	0	1.05929	0.223875
Mp1g03260.1	7.59313	0.501113	52.8302
Mp1g03270.1	11.5198	0.212975	14.1226
Mp1g03280.1	11.4878	0.813305	88.576
Mp1g03290.1	5.9359	0.759291	66.3954
Mp1g03300.1	25.8126	1.13664	111.606
Mp1g03310.1	187.226	33.8943	1.53958
Mp1g03340.1	12.4512	0.368893	31.4586
Mp1g03360.1	0	4.75163	0
Mp1g03370.1	45.9036	2.16832	0.235218
Mp1g03380.1	30.6729	0.550005	10.7858
Mp1g03390.1	59.9286	13.2449	0.468551
Mp1g03400.1	215.264	9.55718	28.9569
Mp1g03410.1	20.1835	1.00127	16.3111
Mp1g03420.1	23.8337	0.85128	14.6402
Mp1g03430.1	41.0166	0.692493	15.5956
Mp1g03440.1	0	0.48202	0
Mp1g03450.1	4.42089	2.43025	0.111915
Mp1g03460.1	2.44105	0.926485	16.0678
Mp1g03480.1	5.24045	1.13663	57.3853
Mp1g03490.1	1.32638	0.484648	86.5297
Mp1g03510.1	106.237	1.72917	37.3033
Mp1g03530.1	247.379	9.24905	97.9368
Mp1g03540.1	61.9575	1.02994	30.8032
Mp1g03560.1	57.7346	2.82598	31.5316
Mp1g03570.1	48.1196	0.889085	27.584
Mp1g03580.1	128.535	3.24716	173.56
Mp1g03590.1	0.034269	1.01949	3.75852
Mp1g03600.1	194.888	4.82462	22.3976
Mp1g03620.1	43.8705	0.945876	51.861
Mp1g03630.1	79.7893	3.26401	402.166
Mp1g03640.1	52.5116	0.738432	18.6032
Mp1g03650.1	85.7799	2.79596	40.539
Mp1g03660.1	0.52184	1.01029	0.331752
Mp1g03670.1	0.131321	0.368692	2.22269
Mp1g03680.1	24.478	0.428519	30.3405
Mp1g03700.1	24.1324	7.18934	6.00505
Mp1g03710.1	225.153	2.44225	66.8895
Mp1g03720.1	113.112	4.10065	144.09
Mp1g03730.1	1.87008	0.582464	0.099819
Mp1g03740.1	0	0.40443	2.72633
Mp1g03750.1	10.8447	4.68109	254.836
Mp1g03760.1	5.16911	0.910161	29.3645
Mp1g03770.1	11.5741	2.11979	0
Mp1g03780.1	3.08475	0.271259	0.273626
Mp1g03790.1	55.2897	9.10998	1.63715
Mp1g03800.1	8.83624	0.407444	4.3318
Mp1g03810.1	42.2683	2.01118	53.4587
Mp1g03830.1	15.4154	2.53006	25.1272
Mp1g03840.1	5.06447	0.862528	0.047013
Mp1g03860.1	34.5194	0.605726	17.5911
Mp1g03870.1	76.0383	2.96369	613.397
Mp1g03890.1	3.68717	0.884956	2.41848
Mp1g03900.1	417.464	4.34208	96.9303
Mp1g03910.1	58.6417	2.21467	31.1713
Mp1g03950.1	1.09539	0.832732	7.93395
Mp1g03960.1	0	0.815752	0.017733
Mp1g03970.1	13.0517	0.817519	62.4018
Mp1g03980.1	126.336	1.62258	140.948
Mp1g03990.1	134.008	0.589499	15.1371
Mp1g04000.1	62.9315	1.76978	30.1652
Mp1g04010.1	209.054	4.56188	226.242
Mp1g04020.1	191.641	3.43393	15.393
Mp1g04040.1	272.875	1.91541	177.364
Mp1g04050.1	100.728	1.39646	68.3769
Mp1g04060.1	55.0901	0.855914	48.9383
Mp1g04070.1	23.9418	1.09695	13.6493
Mp1g04080.1	3.95871	0.560508	0.012427
Mp1g04090.1	1.34476	2.45788	0
Mp1g04100.1	41.1065	0.884804	14.7566
Mp1g04110.1	3.993	0.512436	2.72528
Mp1g04120.1	162.793	11.6027	0.385467
Mp1g04140.1	14.0658	0.952217	24.5318
Mp1g04150.1	0.440102	1.0504	5.78065
Mp1g04160.1	44.0803	9.50737	2.91237
Mp1g04170.1	5.41692	0.292651	18.7766
Mp1g04180.1	0	0	7.23038
Mp1g04190.1	4.2756	0.903238	2049.66
Mp1g04200.1	0.639719	0.647444	613.428
Mp1g04210.1	132.707	3.75517	80.7376
Mp1g04220.1	2.55859	0.427594	18.4091
Mp1g04250.1	105.6	3.07022	88.0508
Mp1g04260.1	22.9233	0.604373	37.797
Mp1g04270.1	53.6264	0.585823	28.9499
Mp1g04280.1	73.1266	2.89325	36.9706
Mp1g04290.1	140.32	5.28698	70.2552
Mp1g04300.1	153.72	6.78353	103.467
Mp1g04320.1	57.5729	1.28389	27.5055
Mp1g04330.1	61.3762	0.598519	4.64008
Mp1g04340.1	152.651	4.92742	85.8365
Mp1g04350.1	82.1843	0.406797	21.873
Mp1g04360.1	18.1961	0.877014	11.6042
Mp1g04370.1	10.3102	0.559659	23.5122
Mp1g04380.1	40.9261	0.994754	54.4588
Mp1g04400.1	14.7037	0.347637	19.8867
Mp1g04410.1	26.4417	0.569178	34.7101
Mp1g04430.1	32.3291	1.06333	5.25026
Mp1g04450.1	26.7001	1.85768	14.1564
Mp1g04460.1	21.2072	0.644367	4.95807
Mp1g04470.1	1.17447	0.292547	0
Mp1g04480.1	16.7835	0.452011	13.823
Mp1g04490.1	0.332395	0.45186	170.206
Mp1g04500.1	20.5442	0.437962	268.927
Mp1g04510.1	34.3918	0.629851	47.8271
Mp1g04520.1	151.35	3.41258	41.3346
Mp1g04530.1	1.69549	0.427754	21.5281
Mp1g04540.1	29.0763	1.01917	30.0871
Mp1g04550.1	67.8528	1.07672	61.0372
Mp1g04560.1	22.7751	0.859431	21.0352
Mp1g04570.1	137.657	8.65853	416.591
Mp1g04580.1	7.80522	0.818373	28.5429
Mp1g04590.1	23.6959	2.42784	28.3514
Mp1g04600.1	16.9691	0.467782	50.6839
Mp1g04630.1	11.6296	0.507158	21.2824
Mp1g04640.1	48.2704	0.672337	17.2258
Mp1g04650.1	12.5201	1.01722	19.551
Mp1g04670.1	71.6475	2.48871	0.956846
Mp1g04680.1	0	0.824103	14.3469
Mp1g04690.1	28.4782	0.398401	2.2486
Mp1g04710.1	0	0.401573	7.14629
Mp1g04730.1	0	0.20001	1.35757
Mp1g04740.1	243.15	20.764	0.416003
Mp1g04750.1	3.16513	0.557239	23.6744
Mp1g04760.1	11.535	1.21559	9.38399
Mp1g04770.1	121.815	5.11307	0.080131
Mp1g04780.1	21.4948	0.595611	4.97475
Mp1g04790.1	155.826	2.2056	127.249
Mp1g04800.1	412.791	9.47745	235.674
Mp1g04810.1	29.0389	0.857716	22.4738
Mp1g04820.1	81.7541	1.46781	40.7706
Mp1g04830.1	3.46731	0.773004	12.1306
Mp1g04840.1	16.2336	1.37295	28.3925
Mp1g04850.1	8.30503	0.690139	12.9598
Mp1g04860.1	65.258	2.07502	56.4483
Mp1g04870.1	63.4969	0.976204	26.734
Mp1g04880.1	6.46225	0.578567	185.484
Mp1g04890.1	107.121	3.57895	45.4075
Mp1g04900.1	16.6197	0.033963	1.06342
Mp1g04910.1	12.0627	0.558495	78.3842
Mp1g04920.1	1195.92	59.8276	528.042
Mp1g04930.1	0	1.8237	0.23472
Mp1g04940.1	0.020032	0.424163	16.9028
Mp1g04950.1	0	0.733973	0.237685
Mp1g04960.1	0	0.107687	2.11414
Mp1g04980.1	0.070944	0.296017	0.60997
Mp1g04990.1	0	0.717892	2.42477
Mp1g05000.1	0.290969	0.865522	29.1301
Mp1g05010.1	0	6.47351	0.028558
Mp1g05030.1	48.9256	1.3071	12.5542
Mp1g05040.1	65.6336	0.813048	11.7908
Mp1g05050.1	0	0.978983	1.2668
Mp1g05060.1	2.07903	0.390869	55.8593
Mp1g05070.1	285.296	0.976834	12.5499
Mp1g05080.1	0	1.08802	2.00654
Mp1g05090.1	1.8936	0.734523	13.8351
Mp1g05100.1	0.984355	1.13717	2.56014
Mp1g05110.1	75.5369	1.3586	25.2665
Mp1g05120.1	4.23989	1.54281	47.6347
Mp1g05130.1	57.5046	2.49063	36.9527
Mp1g05140.1	19.0988	0.258046	10.2117
Mp1g05150.1	0.534338	0.567161	9.30195
Mp1g05160.1	0	0.601733	4.65128
Mp1g05180.1	0	0.752903	2.02031
Mp1g05190.1	7.33568	0.813966	70.3873
Mp1g05200.1	3.34421	0.536352	63.5057
Mp1g05210.1	0	0.10303	1.8901
Mp1g05220.1	1.35312	0.233344	15.5782
Mp1g05240.1	36.7469	0.122066	0.538412
Mp1g05250.1	67.1218	0.59966	63.7426
Mp1g05260.1	2.04212	0.388549	3.11393
Mp1g05270.1	4.45883	0.990089	14.496
Mp1g05280.1	56.3715	2.28752	25.2198
Mp1g05290.1	145.97	7.21468	0.079702
Mp1g05300.1	6.18971	0.848185	50.5943
Mp1g05310.1	1.26727	0.697987	26.9535
Mp1g05320.1	52.1519	2.34746	50.3721
Mp1g05330.1	7.22224	0.620228	9.82492
Mp1g05340.1	131.105	5.73591	151.246
Mp1g05350.1	18.3171	1.45179	27.4961
Mp1g05360.1	23.0953	2.54352	39.342
Mp1g05370.1	4.28342	0.379903	20.6954
Mp1g05380.1	17.2174	0.559443	16.6141
Mp1g05390.1	0	0.267023	0.087685
Mp1g05400.1	47.2797	0.509363	22.9809
Mp1g05410.1	17.2523	1.74348	16.017
Mp1g05420.1	42.0972	3.30528	55.9676
Mp1g05430.1	38.9791	1.51881	158.26
Mp1g05440.1	5.97867	14.7009	0
Mp1g05460.1	2396.74	51.4074	1550.45
Mp1g05470.1	84.7735	1.79202	35.8342
Mp1g05480.1	8.82912	0.585694	11.2647
Mp1g05500.1	23.3812	0.609635	17.9133
Mp1g05510.1	16.7491	0.409643	12.5283
Mp1g05520.1	112.014	5.17944	61.4735
Mp1g05530.1	39.3541	0.918043	91.854
Mp1g05540.1	27.0499	1.24959	22.8416
Mp1g05550.1	97.5477	2.56054	54.8317
Mp1g05560.1	47.8205	0.645293	17.0692
Mp1g05570.1	41.4166	5.86569	253.472
Mp1g05580.1	13.8649	1.54357	48.0841
Mp1g05590.1	30.3877	0.67444	48.2176
Mp1g05600.1	4.59568	1.08688	0.290457
Mp1g05610.1	0	0.451887	0
Mp1g05620.1	33.758	0.937042	5.5468
Mp1g05630.1	27.8143	0.597954	10.0891
Mp1g05640.1	6.97741	0.269039	19.7359
Mp1g05650.1	7.24799	0.251577	7.61431
Mp1g05660.1	72.3072	0.867429	38.3433
Mp1g05670.1	26.2781	0.409039	41.5341
Mp1g05680.1	55.4714	1.1061	68.8936
Mp1g05690.1	21.6663	1.63378	66.1663
Mp1g05700.1	202.892	12.1096	80.8488
Mp1g05710.1	54.3083	2.15076	80.842
Mp1g05720.1	4.80555	0.22387	0.272342
Mp1g05730.1	28.9183	0.704012	265.03
Mp1g05740.1	8.4917	0.41506	26.0012
Mp1g05750.1	48.3379	0.845488	33.8954
Mp1g05780.1	3.44706	0.812596	105.131
Mp1g05790.1	3.59719	0.312091	17.8383
Mp1g05810.1	0.60825	0.322758	2.00024
Mp1g05830.1	24.161	0.804368	27.9509
Mp1g05840.1	21.9233	0.99646	2.0863
Mp1g05850.1	13.4779	0.867191	0.127449
Mp1g05870.1	596.645	4.69403	85.5438
Mp1g05880.1	14.5123	1.15648	12.9569
Mp1g05890.1	14.6903	0.872671	6.3691
Mp1g05910.1	101.322	2.61286	25.386
Mp1g05920.1	173.069	4.65727	156.614
Mp1g05930.1	160.772	0.789857	38.9784
Mp1g05940.1	0.12037	28.0835	0.029797
Mp1g05950.1	20.2415	0.839969	51.5169
Mp1g05960.1	301.853	4.21575	146.984
Mp1g05970.1	43.3283	0.473611	23.5781
Mp1g05980.1	49.6254	1.0489	30.2718
Mp1g05990.1	147.815	0.227965	10.6605
Mp1g06000.1	2.09971	0.330933	35.1679
Mp1g06010.1	2.16932	0.672535	23.4854
Mp1g06020.1	160.192	1.46019	84.9396
Mp1g06030.1	266.048	4.82042	152.245
Mp1g06040.1	26.3258	0.479406	6.27142
Mp1g06050.1	9.18323	15.1175	0.894998
Mp1g06060.1	0.163699	9.81943	2.32469
Mp1g06080.1	26.8128	0.588798	40.9622
Mp1g06090.1	36.6412	6.75169	70.111
Mp1g06100.1	5.5468	0.378894	26.7788
Mp1g06110.1	17.501	0.895007	13.0166
Mp1g06120.1	34.7629	1.40864	29.3205
Mp1g06130.1	48.0317	0.724272	15.5335
Mp1g06140.1	12.0065	0.517236	6.51641
Mp1g06150.1	24.3944	0.757751	61.072
Mp1g06160.1	4.11514	0.343169	9.80834
Mp1g06170.1	510.288	8.71039	432.028
Mp1g06180.1	25.9037	0.973451	11.6352
Mp1g06190.1	13.1047	1.14142	8.8607
Mp1g06200.1	24.7689	0.84896	9.23283
Mp1g06210.1	26.232	0.799242	19.8202
Mp1g06220.1	13.0772	1.09789	23.2088
Mp1g06230.1	89.9778	4.38546	0.057206
Mp1g06240.1	0.188338	0.760642	10.9608
Mp1g06250.1	419.913	1.16676	0.03767
Mp1g06260.1	3399.26	79.621	1702.81
Mp1g06270.1	793.838	11.9559	419.29
Mp1g06280.1	351.46	15.8763	154.637
Mp1g06290.1	309.469	1.52564	6.81605
Mp1g06310.1	67.4188	2.5746	16.8685
Mp1g06320.1	16.4619	1.14479	10.3332
Mp1g06330.1	25.8074	1.13502	25.8487
Mp1g06340.1	2.62782	0.41078	5.54595
Mp1g06360.1	183.369	2.38179	49.4876
Mp1g06370.1	8.75629	3.07452	0
Mp1g06380.1	22.4065	0.911128	133.684
Mp1g06390.1	0	0.212156	0
Mp1g06400.1	0.417527	0.252256	0.017417
Mp1g06410.1	3.80532	0.338221	0.139917
Mp1g06420.1	29.265	0.581089	10.2979
Mp1g06430.1	13.7716	0.733007	9.54444
Mp1g06440.1	0.259203	0.167257	2.77286
Mp1g06450.1	6.63596	0	0.1033
Mp1g06460.1	824.433	39.5737	473.909
Mp1g06470.1	11.2009	0.792483	13.0086
Mp1g06480.1	32.6491	0.822824	16.8
Mp1g06490.1	23.7502	0.654258	35.6525
Mp1g06500.1	2026.37	62.2124	1176.73
Mp1g06510.1	15.6903	0.418954	11.6541
Mp1g06520.1	85.9575	1.7295	36.7629
Mp1g06530.1	73.1882	4.35976	413.511
Mp1g06540.1	43.3903	0.324394	2.15898
Mp1g06550.1	88.9435	1.36569	68.961
Mp1g06560.1	20.8767	0.925262	70.3739
Mp1g06580.1	15.4216	0.386268	11.021
Mp1g06600.1	9.96461	0.845943	20.6751
Mp1g06610.1	67.7638	4.3546	68.2564
Mp1g06620.1	19.6004	0.951983	15.2101
Mp1g06630.1	9.87711	0.886764	10.2314
Mp1g06640.1	64.3688	1.70547	16.3684
Mp1g06650.1	2.78546	0.887928	89.3862
Mp1g06660.1	1.80766	0.318056	63.2936
Mp1g06680.1	4.01196	0.808141	0.356022
Mp1g06690.1	29.4915	3.49934	0.83157
Mp1g06700.1	15.6729	0.644582	4.61077
Mp1g06710.1	7.06163	0.69734	3.84392
Mp1g06720.1	116.508	0.303145	3.25581
Mp1g06730.1	26.5362	1.50217	15.9117
Mp1g06740.1	2.56279	0.606298	9.9028
Mp1g06750.1	40.1926	3.08795	24.189
Mp1g06760.1	0	0.445229	0
Mp1g06770.1	0.023188	0.514233	7.60845
Mp1g06780.1	0.192753	1.01028	9.94926
Mp1g06790.1	0.02561	0.263279	2.83013
Mp1g06800.1	0	1.224	42.4007
Mp1g06820.1	0.334974	0.095983	2.1649
Mp1g06830.1	2.42175	0.17277	21.5696
Mp1g06840.1	125.221	2.79118	57.0153
Mp1g06860.1	172.294	23.1349	117.475
Mp1g06870.1	11.1348	0.511376	11.2856
Mp1g06880.1	17.2055	3.61336	22.2728
Mp1g06890.1	27.6242	0.654044	13.9016
Mp1g06900.1	312.303	2.72875	55.8746
Mp1g06910.1	14.008	0.488616	33.1608
Mp1g06930.1	36.6761	2.83398	77.9556
Mp1g06950.1	0	0.40626	0.07245
Mp1g06960.1	1.96557	0.766633	0.171946
Mp1g06980.1	8.31527	0.592856	0.098528
Mp1g06990.1	80.2391	2.86138	55.6243
Mp1g07000.1	39.5755	0.843195	8.64039
Mp1g07010.1	1.50864	0.887006	0.03968
Mp1g07020.1	6.71445	1.10823	0.265661
Mp1g07040.1	39.2727	0.901862	27.6221
Mp1g07050.1	71.2254	2.67249	185.421
Mp1g07060.1	33.7765	0.563733	156.067
Mp1g07070.1	14.5548	0.354454	24.35
Mp1g07080.1	0.327298	1.18394	0
Mp1g07100.1	39.7341	1.56199	0.383636
Mp1g07110.1	362.352	17.0127	328.859
Mp1g07120.1	1182.31	13.1088	603.99
Mp1g07130.1	4.11069	0.308562	18.6822
Mp1g07140.1	45.625	2.20059	28.903
Mp1g07170.1	66.6033	6.11183	1276.95
Mp1g07180.1	313.567	16.0921	528.494
Mp1g07190.1	36.6542	0.294879	6.89647
Mp1g07200.1	118.246	2.03943	65.204
Mp1g07210.1	25.805	1.58318	11.1565
Mp1g07220.1	16.2208	0.964779	32.261
Mp1g07230.1	220.022	6.9139	59.817
Mp1g07240.1	15.6974	0.624055	8.67897
Mp1g07250.1	7.6239	1.06404	56.4677
Mp1g07260.2	0.332935	0.27975	0.180067
Mp1g07280.1	38.2984	0.602732	7.0022
Mp1g07290.1	25.0196	0.616706	41.9671
Mp1g07300.1	4.37244	0.948509	0.475523
Mp1g07310.1	29.9213	1.92843	58.451
Mp1g07320.1	31.1559	0.841954	31.8898
Mp1g07330.1	14.2618	1.21503	0.31444
Mp1g07340.1	97.4122	2.07003	49.7068
Mp1g07350.1	114.561	3.7382	45.579
Mp1g07360.1	167.894	2.60156	90.4344
Mp1g07370.1	2.23544	1.28497	48.4653
Mp1g07380.1	22.6095	1.43139	5.72158
Mp1g07390.1	0.448612	0.70383	0.057281
Mp1g07400.1	2.75441	2.33536	0
Mp1g07410.1	11.0766	1.36298	0.074169
Mp1g07420.1	1480.04	98.8628	825.544
Mp1g07430.1	11.0573	1.56216	44.2653
Mp1g07440.1	29.1638	0.48329	0.133254
Mp1g07450.1	10.2167	1.0324	15.9872
Mp1g07460.1	15.6157	5.3492	50.6469
Mp1g07470.1	1.07252	1.56801	8.69578
Mp1g07480.1	19.1178	0.686667	14.1251
Mp1g07490.1	10.2731	0.519896	22.5887
Mp1g07500.1	36.5988	1.14599	273.842
Mp1g07510.1	0.21012	0.642509	3.7856
Mp1g07530.1	0.031992	1.87351	0.928144
Mp1g07540.1	0	1.04829	0.084184
Mp1g07550.1	0.017436	0.606188	0.121063
Mp1g07560.1	0	0.650829	0.739849
Mp1g07570.1	9.73019	1.00235	9.21263
Mp1g07590.1	0.532055	2.65662	24.4692
Mp1g07600.1	10.2395	0.54797	21.824
Mp1g07610.1	15.7263	0.865349	190.895
Mp1g07620.1	0.182175	0.51718	13.3623
Mp1g07630.1	43.3982	2.29197	0.617375
Mp1g07640.1	31.8065	0.56909	17.7298
Mp1g07650.1	0	0.76562	0.051493
Mp1g07660.1	19.9934	0.846285	12.8943
Mp1g07670.1	0	0.568587	32.1103
Mp1g07690.1	5.72663	1.14106	7.04737
Mp1g07700.1	24.1807	0.81418	29.4716
Mp1g07710.1	3.37032	0.73324	19.9454
Mp1g07720.1	1244.29	90.9097	694.565
Mp1g07730.1	0.753825	1.66413	11.0316
Mp1g07760.1	53.5894	2.28437	76.1292
Mp1g07770.1	5.24614	9.92715	0.237918
Mp1g07780.1	8.99169	0.6641	14.7824
Mp1g07800.1	2.36218	2.1325	0.366405
Mp1g07810.1	44.2139	2.37968	49.3543
Mp1g07820.1	33.0938	0.66122	20.9651
Mp1g07830.1	327.15	4.51131	50.4284
Mp1g07840.1	33.9846	0.416428	37.912
Mp1g07850.1	11.9876	0.842066	75.6403
Mp1g07860.1	42.5611	4.73944	179.829
Mp1g07870.1	13.5477	0.690697	18.5944
Mp1g07880.1	1424.63	43.0056	729.582
Mp1g07890.1	47.9032	1.41006	39.4377
Mp1g07900.1	205.304	1.84832	28.7448
Mp1g07910.1	25.3248	0.450148	11.3215
Mp1g07920.1	0.265789	0.499899	0.05395
Mp1g07930.1	0.954486	0.326299	0.045192
Mp1g07940.1	35.076	1.24841	35.3933
Mp1g07950.1	8.44121	0.156615	1.34863
Mp1g07960.1	31.864	1.31856	29.3752
Mp1g07970.1	42.1979	1.05041	53.7722
Mp1g07980.1	23.5452	0.504946	37.3815
Mp1g07990.1	18.4425	0.638534	25.6753
Mp1g08000.1	4.91319	1.41889	37.2253
Mp1g08010.1	0.575953	0.915795	0.867408
Mp1g08020.1	4.85661	0.938143	13.7447
Mp1g08030.1	37.8551	1.03934	35.6511
Mp1g08040.1	5.85183	1.78565	91.2032
Mp1g08050.1	218.572	203.453	0.056552
Mp1g08060.1	5.87031	4.28332	2.86059
Mp1g08070.1	6.7106	203.454	0.134014
Mp1g08080.1	26.4888	75.924	0.012117
Mp1g08090.1	13.3835	2.42917	18.4293
Mp1g08100.1	13.9357	1.8568	20.4067
Mp1g08110.1	2.96785	0.582137	2.78385
Mp1g08120.1	0	0.206669	0.095827
Mp1g08130.1	1.21313	0.623765	31.7185
Mp1g08140.1	45.6752	1.2483	48.6139
Mp1g08150.1	10.0357	4.54162	67.3733
Mp1g08160.1	550.293	36.0978	473.647
Mp1g08170.1	0.281039	0.194406	9.85643
Mp1g08180.1	0	0.202186	0.617372
Mp1g08200.1	0.13937	0.4882	0.023978
Mp1g08220.1	15.623	0.348003	14.3187
Mp1g08250.1	0.171476	0.924785	11.4266
Mp1g08260.1	40.0353	2.17915	0.328245
Mp1g08270.1	0.285887	0.757178	0.221085
Mp1g08280.1	17.9502	1.7973	34.3344
Mp1g08290.1	61.1412	1.66968	34.4407
Mp1g08300.1	107.841	6.57513	297.138
Mp1g08310.1	43.9578	0.939463	45.619
Mp1g08320.1	9.01952	0.577563	81.235
Mp1g08330.1	40.7365	3.01602	51.1163
Mp1g08340.1	29.3068	1.81125	25.4142
Mp1g08350.1	5.88619	0.250138	0.323127
Mp1g08360.1	3.36097	0.803242	16.035
Mp1g08370.1	26.4114	0.900656	20.8668
Mp1g08380.1	42.6446	2.7016	27.7745
Mp1g08400.1	153.976	5.4672	101.265
Mp1g08410.1	1.57289	0.551475	6.19662
Mp1g08420.1	0.170137	0.428896	0.268188
Mp1g08430.1	28.2639	0.710837	41.5297
Mp1g08440.1	0.919069	0.31931	3.51015
Mp1g08450.1	18.9676	1.12762	16.7508
Mp1g08470.1	152.729	2.78839	5.94001
Mp1g08490.1	0.290289	0.73226	40.4457
Mp1g08510.1	1.66738	0.453476	27.977
Mp1g08520.1	55.4451	0.778067	15.7372
Mp1g08530.1	107.034	2.99964	60.8774
Mp1g08550.1	30.1635	2.14066	6.42362
Mp1g08560.1	12.9374	0.606209	9.8072
Mp1g08570.1	0	0.608807	2.94992
Mp1g08580.1	3.54569	0.599486	6.35204
Mp1g08600.1	136.886	6.71387	140.263
Mp1g08610.1	61.7067	1.95051	1.77093
Mp1g08630.1	2.49747	0.627313	18.7978
Mp1g08640.1	62.3056	1.13935	11.7036
Mp1g08650.1	0	0.366608	0
Mp1g08660.1	18.2812	1.34176	13.5092
Mp1g08670.1	10.8129	0.851617	12.7624
Mp1g08680.1	22.0889	0.945453	17.9225
Mp1g08690.1	20.3297	0.763062	69.1214
Mp1g08700.1	1.82888	0.346887	0.124956
Mp1g08710.1	4.81137	1.39011	0.152103
Mp1g08720.1	64.1698	1.9828	14.6344
Mp1g08730.1	68.9717	2.66336	81.4671
Mp1g08740.1	30.9664	0.434469	61.8834
Mp1g08750.1	36.0452	0.51505	38.5983
Mp1g08760.1	0	1.10127	2.47347
Mp1g08780.1	17.4534	0.554829	11.7923
Mp1g08800.1	0	0.46625	0.054189
Mp1g08810.1	18.4829	0.306968	14.2788
Mp1g08820.1	26.9888	0.383757	9.75218
Mp1g08840.1	32.5224	0.182424	11.1268
Mp1g08850.1	1.3266	0.543739	0.430485
Mp1g08860.1	12.2662	0.552579	47.4966
Mp1g08870.1	58.442	0.523825	17.6543
Mp1g08890.1	22.0169	0.580078	23.3084
Mp1g08900.1	12.6596	0.654609	19.2554
Mp1g08910.1	41.8675	2.50062	21.2759
Mp1g08920.1	25.0754	0.506231	23.6623
Mp1g08940.1	96.0246	6.48727	127.922
Mp1g08960.1	0.263512	0.280273	3.43443
Mp1g08970.1	108.504	3.21017	28.3767
Mp1g08990.1	0.818849	0.191352	2.37876
Mp1g09010.1	0.268801	0.48734	1.29061
Mp1g09020.1	1245.76	30.0701	83.3148
Mp1g09030.1	13.7193	0.58522	4.37833
Mp1g09040.1	28.0251	0.575683	24.2184
Mp1g09050.1	1.95909	0.431626	10.2635
Mp1g09060.1	13.8796	0.640363	11.2187
Mp1g09070.1	110.091	1.70178	45.9452
Mp1g09080.1	12.7103	0.586911	11.4994
Mp1g09090.1	6.20099	0.246501	21.2997
Mp1g09100.1	2.49035	0.404277	13.7038
Mp1g09110.1	291.507	2.17333	28.8701
Mp1g09120.1	105.097	3.48725	18.2234
Mp1g09140.1	139.948	0.683587	35.4689
Mp1g09150.1	93.3859	3.36573	50.7413
Mp1g09160.1	16.4716	0.556675	14.1869
Mp1g09170.1	19.2152	0.583447	27.4048
Mp1g09180.1	1.07241	0.495561	2.16164
Mp1g09190.1	1.37516	0.708039	2.60208
Mp1g09200.1	2.54383	0	6.12737
Mp1g09210.1	4.04634	0.481939	4.93144
Mp1g09240.1	0.160639	0.249553	3.827
Mp1g09250.1	22.9341	1.36481	25.0393
Mp1g09260.1	56.8113	0.653209	29.6207
Mp1g09270.1	61.7188	0.603302	21.0623
Mp1g09280.1	36.1215	0.963524	15.6475
Mp1g09290.1	0.080277	0.52243	71.2116
Mp1g09300.1	3.18711	1.03316	32.4203
Mp1g09310.1	2.03443	0.413343	41.1769
Mp1g09330.1	48.1693	1.67416	53.1816
Mp1g09340.1	4.80205	0.636595	1.24458
Mp1g09350.1	6.90544	1.16176	12.7777
Mp1g09370.1	2.66153	2.19411	34.9948
Mp1g09380.1	9.99255	0.51248	41.3931
Mp1g09390.1	31.1244	0.867951	9.11445
Mp1g09400.1	18.1284	2.11501	17.4905
Mp1g09420.1	1.4419	1.25447	22.8719
Mp1g09430.1	0	1.16948	0
Mp1g09440.1	0.151335	1.95697	0.261016
Mp1g09450.1	0	0.733107	0.19838
Mp1g09460.1	1.52909	1.09764	1.25235
Mp1g09470.1	11.8664	0.611141	11.214
Mp1g09480.1	36.4395	1.43978	1.31563
Mp1g09490.1	29.1698	5.49459	64.9894
Mp1g09500.1	0.245415	0.687618	23.7172
Mp1g09510.1	26.5791	0.523148	11.637
Mp1g09520.1	73.6159	1.31127	15.3081
Mp1g09530.1	11.018	5.9492	131.358
Mp1g09540.1	0.422271	3.10204	1.76504
Mp1g09550.1	0.794683	1.26681	0.821765
Mp1g09560.1	17.3058	0.121202	9.33875
Mp1g09570.1	26.0796	0.544615	14.0739
Mp1g09580.1	0.133142	0.402137	0.147115
Mp1g09590.1	0	0.09325	0.257167
Mp1g09600.1	0.081402	0.612559	63.6461
Mp1g09610.1	0.036024	0.663609	24.2723
Mp1g09620.1	0.919544	0.335518	38.2914
Mp1g09640.1	10.8659	0.742695	32.3481
Mp1g09650.1	8.13194	0.509828	30.1771
Mp1g09660.1	41.0553	1.70036	62.9955
Mp1g09670.1	22.7925	0.88428	63.4283
Mp1g09680.1	7.50017	1.17541	13.0472
Mp1g09690.1	13.7409	0.318801	22.2187
Mp1g09700.1	0.017321	0.45244	0.44392
Mp1g09710.1	0.150486	0.717425	11.3491
Mp1g09720.1	20.1721	0.882701	54.1138
Mp1g09730.1	23.9621	1.63441	3.72036
Mp1g09740.1	0.758989	0.470364	0.75687
Mp1g09770.1	68.1398	6.72164	23.2414
Mp1g09790.1	6.95655	0.48162	19.5073
Mp1g09800.1	50.9486	13.3694	0.849499
Mp1g09810.1	215.857	6.10871	18.2606
Mp1g09820.1	21.729	0.504976	14.2061
Mp1g09830.1	112.945	7.95147	148.185
Mp1g09840.1	19.058	0.884523	12.4492
Mp1g09850.1	28.8036	0.90546	59.2952
Mp1g09860.1	9.26534	0.88547	11.9124
Mp1g09870.1	1.03958	0.091789	0.151379
Mp1g09880.1	2.65496	0.204672	63.3359
Mp1g09890.1	58.9278	1.99008	107.587
Mp1g09900.1	8.1527	0.361184	8.40729
Mp1g09920.1	25.0913	1.70153	73.341
Mp1g09930.1	1.50439	2.86303	0
Mp1g09940.1	435.565	274.946	0.22957
Mp1g09950.1	0	1.04038	0.154032
Mp1g09960.1	2.52436	0.447659	10.7199
Mp1g09980.1	12.1885	0.318752	11.078
Mp1g09990.1	2.91534	0.987476	0.015823
Mp1g10000.1	0.279881	1.6844	0.020689
Mp1g10020.1	28.5388	0.457433	25.1189
Mp1g10030.1	12.8669	0.214623	11.5584
Mp1g10040.1	43.6205	0.882812	63.8423
Mp1g10060.1	42.566	0.868279	16.2029
Mp1g10070.1	6.83575	0.423075	9.75835
Mp1g10080.1	26.5807	0.687524	214.914
Mp1g10090.1	21.7665	0.554781	11.5735
Mp1g10100.1	172.317	5.20686	72.0797
Mp1g10110.1	23.3153	1.29201	15.0709
Mp1g10120.1	31.077	3.30711	20.0967
Mp1g10130.1	39.8929	1.08668	48.3732
Mp1g10140.1	2.96765	1.10257	1.14689
Mp1g10150.1	0.130134	0.947968	15.9166
Mp1g10160.1	0	1.16857	0.714807
Mp1g10180.1	44.584	2.28686	1.59073
Mp1g10190.1	30.6897	0.264371	16.1311
Mp1g10200.1	578.649	33.3551	565.405
Mp1g10220.1	150.854	1.48803	26.2101
Mp1g10230.1	2860.61	126.151	1359.25
Mp1g10240.1	21.7588	1.69936	22.1657
Mp1g10250.1	4.39047	0.511981	77.5114
Mp1g10260.1	31.4878	2.34282	23.2042
Mp1g10270.1	45.2249	1.97967	56.1774
Mp1g10280.1	66.4186	2.62829	24.6064
Mp1g10290.1	19.0777	0.683221	7.33432
Mp1g10300.1	26.9355	1.0411	33.2159
Mp1g10310.1	45.6303	0.979994	21.6873
Mp1g10320.1	114.168	0.916994	0.815387
Mp1g10330.1	6.64065	0.625989	9.85562
Mp1g10340.1	9.28685	175.834	0.186112
Mp1g10350.1	39.1569	3.12347	12.1812
Mp1g10360.1	3.78948	0.608157	0.354302
Mp1g10380.1	7.58854	1.20005	28.6148
Mp1g10390.1	0.887727	3.4207	0.028678
Mp1g10400.1	13.0818	2.79462	7.27058
Mp1g10410.1	118.802	2.26421	69.6357
Mp1g10420.1	13.1728	0.871408	0.352762
Mp1g10430.1	215.473	6.71734	165.277
Mp1g10440.1	37.4162	0.760741	2.28825
Mp1g10450.1	56.3344	0.620855	7.92127
Mp1g10460.1	15.7845	1.95971	21.8243
Mp1g10470.1	5.09054	2.50968	55.7781
Mp1g10480.1	3.33834	0.937866	1.43675
Mp1g10490.1	13.8752	1.45079	13.563
Mp1g10500.1	11.64	1.90752	114.99
Mp1g10510.1	65.6065	2.84751	59.6108
Mp1g10520.1	3.99399	0.871464	35.0374
Mp1g10540.1	45.0543	0.941528	47.9498
Mp1g10550.1	18.5188	0.604014	21.007
Mp1g10560.1	75.9844	0.898842	76.9905
Mp1g10590.1	60.2638	1.15457	0.392301
Mp1g10600.1	32.6162	1.59697	0.054926
Mp1g10610.1	0.087776	0.685766	0.298946
Mp1g10620.1	7.40149	1.06675	66.4575
Mp1g10630.1	32.3688	1.39084	39.0046
Mp1g10640.1	0.486598	0.545923	21.9594
Mp1g10650.1	4.2828	0.554281	23.8208
Mp1g10660.1	21.357	1.80974	16.8481
Mp1g10670.1	25.3678	5.22663	1.23901
Mp1g10680.1	2782.43	148.456	1287.2
Mp1g10690.1	102.956	3.30969	280.164
Mp1g10700.1	41.8815	0.456123	0.311109
Mp1g10720.1	100.159	1.98919	45.1063
Mp1g10740.1	76.6941	1.24693	67.4442
Mp1g10750.1	29.7	1.73717	27.432
Mp1g10760.1	68.1805	0.749051	57.2131
Mp1g10770.1	0	0.94745	1.2198
Mp1g10780.1	0	0.566063	11.7624
Mp1g10790.1	19.8345	1.00133	55.7286
Mp1g10810.1	58.7345	1.10421	70.4103
Mp1g10820.1	11.2463	0.503661	8.35104
Mp1g10830.1	113.424	0.470019	20.1375
Mp1g10840.1	0.783246	0.472147	0.373936
Mp1g10850.1	43.5828	1.00707	10.5919
Mp1g10860.1	0	0.140888	0.00144
Mp1g10870.1	11.0208	1.15834	40.7703
Mp1g10880.1	0.027646	0.527927	0.00539
Mp1g10890.1	154.447	5.61644	75.5917
Mp1g10900.1	9.79791	0.859747	34.9647
Mp1g10910.1	2.25425	0.625691	28.1234
Mp1g10920.1	82.6493	1.68993	51.0665
Mp1g10930.1	3.95089	0.539777	0.363832
Mp1g10940.1	43.957	2.5459	60.9038
Mp1g10950.1	1.85871	1.28523	0.227451
Mp1g10960.1	1.44602	0.495877	24.7851
Mp1g10970.1	2.223	0.394112	28.8208
Mp1g10980.1	61.1569	1.54088	84.3827
Mp1g10990.1	80.5886	3.83892	130.064
Mp1g11000.1	54.5994	1.58141	49.5209
Mp1g11010.1	34.1628	0.916278	11.6918
Mp1g11020.1	2.36787	1.46959	6.58476
Mp1g11030.1	0.150328	0.437613	0.128336
Mp1g11040.1	8.06836	1.50077	3.57821
Mp1g11050.1	15.7832	1.35175	58.0153
Mp1g11060.1	100.534	1.89413	29.8853
Mp1g11070.1	41.2351	1.51552	42.5764
Mp1g11080.1	61.7138	0.465085	18.5138
Mp1g11090.1	0	0.838936	0
Mp1g11100.1	72.2328	1.30264	0.194417
Mp1g11110.1	10.4343	0.282044	8.53067
Mp1g11130.1	139.142	3.78611	27.8172
Mp1g11140.1	1426.32	29.8203	715.498
Mp1g11150.1	164.196	0.803052	99.491
Mp1g11160.1	92.6686	1.75846	52.0511
Mp1g11180.1	30.9941	0.888096	93.5949
Mp1g11190.1	59.477	2.84549	437.769
Mp1g11200.1	12.1002	0.853008	12.6736
Mp1g11210.1	433.384	6.93589	90.8924
Mp1g11220.1	128.345	10.2736	81.4358
Mp1g11230.1	19.0947	3.45975	159.063
Mp1g11240.1	47.4046	1.01135	0.040592
Mp1g11250.1	29.0436	0.994994	0.020511
Mp1g11260.1	48.5377	2.02927	30.6653
Mp1g11280.1	30.7327	0.491822	14.6411
Mp1g11290.1	39.337	0.365328	116.698
Mp1g11300.1	473.021	11.993	81.4097
Mp1g11310.1	77.1123	1.64875	8.11808
Mp1g11320.1	0.215491	0.44801	0.006466
Mp1g11330.1	46.8715	6.71542	90.521
Mp1g11340.1	17.9656	1.58894	92.2102
Mp1g11350.1	74.5317	9.99396	19.5446
Mp1g11380.1	1.50036	0.459521	0.834437
Mp1g11390.1	0.629314	1.36253	2.8673
Mp1g11400.1	10.7273	0.442812	21.83
Mp1g11410.1	0.155807	0.414523	0.102598
Mp1g11420.1	11.5945	0.992772	8.45915
Mp1g11430.1	0.443218	0.341697	14.9695
Mp1g11440.1	0	1.84158	0
Mp1g11450.1	35.1475	4.01852	36.1353
Mp1g11460.1	48.7706	1.18265	41.2573
Mp1g11470.1	1626.21	44.5129	993.384
Mp1g11480.1	19.945	1.03445	17.1786
Mp1g11490.1	13.1163	0.437952	16.3526
Mp1g11500.1	3.79683	0.99018	0.286246
Mp1g11510.1	18.4357	0.664005	32.1575
Mp1g11520.1	20.5051	0.780574	11.7303
Mp1g11530.1	43.1703	1.03526	15.9679
Mp1g11540.1	32.6252	0.304347	0.052372
Mp1g11550.1	14.5005	0.907788	41.943
Mp1g11560.1	5.91664	0.426644	33.8244
Mp1g11570.1	8.32389	0.432195	21.4137
Mp1g11580.1	142.089	1.64536	45.5515
Mp1g11590.1	71.5754	1.61768	30.31
Mp1g11600.1	53.4641	0.48396	24.527
Mp1g11610.1	5.76248	0.612788	6.8059
Mp1g11620.1	223.894	1.94173	60.4193
Mp1g11630.1	41.2131	1.43348	91.562
Mp1g11640.1	30.018	2.26401	0.004246
Mp1g11660.1	56.718	0.830283	63.7093
Mp1g11680.1	7.88697	0.322499	329.278
Mp1g11700.1	2.41684	4.21979	89.1855
Mp1g11710.1	18.5228	1.301	26.3493
Mp1g11720.1	0.727477	1.0328	0.165314
Mp1g11730.1	9.64696	0.53362	29.0026
Mp1g11740.1	83.2652	0.701082	49.6456
Mp1g11750.1	46.8121	2.12524	48.0899
Mp1g11760.1	0.687585	0.598306	1.47699
Mp1g11770.1	73.682	7.55958	191.648
Mp1g11780.1	0.54384	0.921842	1.89127
Mp1g11790.1	651.869	36.7676	715.524
Mp1g11800.1	17.8169	0.791278	17.5436
Mp1g11810.1	8.91182	0.245618	61.2324
Mp1g11820.1	37.827	1.92881	42.6037
Mp1g11830.1	117.608	6.25403	3.60303
Mp1g11840.1	4.01727	0.264151	11.5196
Mp1g11850.1	0	0.854486	0
Mp1g11860.1	24.4541	0.755768	23.1984
Mp1g11870.1	9.42629	1.22465	18.774
Mp1g11880.1	1.46237	0.290186	0.229408
Mp1g11890.1	77.7964	0.264495	8.17539
Mp1g11900.1	0.287535	0.313159	0.101685
Mp1g11920.1	18.4638	0.224902	6.4027
Mp1g11930.1	0	0.50451	0.044754
Mp1g11940.1	8.85939	0.524653	107.011
Mp1g11950.1	129.196	1.52336	27.4352
Mp1g11960.1	18.6576	0.633764	11.9636
Mp1g11970.1	1.27882	0.93083	0.068613
Mp1g11980.1	136.69	1.66056	216.056
Mp1g11990.1	0	0.580725	0.02271
Mp1g12000.1	14.752	0.865463	9.05884
Mp1g12010.1	4.10855	1.12257	33.4244
Mp1g12020.1	8.19272	0.446091	16.4244
Mp1g12030.1	4.0458	0.625128	44.4894
Mp1g12040.1	34.5827	0.937345	28.8528
Mp1g12050.1	2.04218	0.122634	0.248296
Mp1g12060.1	41.1957	0.723166	41.9133
Mp1g12070.1	184.732	4.23212	121.401
Mp1g12080.1	14.7985	0.79939	47.8802
Mp1g12090.1	0.033177	0.228323	1.12123
Mp1g12110.1	21.8754	0.563999	12.5918
Mp1g12170.1	0	3.39803	1.34508
Mp1g12180.1	0	0.302788	0.14687
Mp1g12190.1	1.28322	0.270182	20.2321
Mp1g12210.1	6.92874	0.4587	20.9803
Mp1g12220.1	15.9922	0.632636	12.591
Mp1g12230.1	6.25495	1.1758	0.29172
Mp1g12240.1	15.8229	0.754551	70.4837
Mp1g12250.1	21.5953	0.486825	14.8489
Mp1g12260.1	379.259	5.16002	428.782
Mp1g12270.1	1.11051	0.56575	0.060828
Mp1g12280.1	8.17614	0.39369	0.264487
Mp1g12290.1	12.2118	0.243548	14.4601
Mp1g12300.1	0	1.8234	0.01605
Mp1g12310.1	14.4017	0.955198	9.32267
Mp1g12320.1	1.92629	0.718042	3.07949
Mp1g12330.1	19.3454	0.609689	6.7127
Mp1g12340.1	19.2852	1.51475	11.85
Mp1g12350.1	27.4801	1.12388	20.4522
Mp1g12360.1	29.8933	1.92785	19.5772
Mp1g12370.1	12.6826	0.710107	18.1272
Mp1g12380.1	39.3252	0.697968	28.1667
Mp1g12390.1	0	1.63708	0
Mp1g12400.1	2.66059	0.385448	1.8067
Mp1g12410.1	0	0.52613	0.013884
Mp1g12420.1	5.43407	1.66732	12.5478
Mp1g12430.1	72.1792	0.768574	57.8591
Mp1g12440.1	12.8332	0.461083	161.902
Mp1g12450.1	253.373	14.9243	93.6903
Mp1g12460.1	96.0715	4.7417	96.178
Mp1g12470.1	3.52185	0.569711	12.8462
Mp1g12480.1	30.9042	7.72627	75.4262
Mp1g12490.1	2.41093	4.29268	0.43476
Mp1g12500.1	15.182	2.02555	22.4273
Mp1g12510.1	4.60797	3.71585	0.309789
Mp1g12520.1	54.8309	2.16228	88.0692
Mp1g12530.1	2.07354	2.11248	36.7636
Mp1g12540.1	3.35572	2.1219	60.8542
Mp1g12550.1	28.5458	2.62786	18.9084
Mp1g12560.1	0.157638	0.467419	0.375792
Mp1g12570.1	0.239883	0.345207	0.194913
Mp1g12580.1	177.525	2.63121	63.8946
Mp1g12590.1	2.85403	0.630965	60.4259
Mp1g12600.1	3.7858	0.555939	9.46428
Mp1g12610.1	6.42679	2.17392	30.8845
Mp1g12620.1	53.595	0.835346	3.61345
Mp1g12630.1	129.607	1.06355	31.4592
Mp1g12640.1	0.249169	0.070719	0.096503
Mp1g12650.1	59.897	1.18317	38.751
Mp1g12660.1	20.6673	0.959718	16.1253
Mp1g12670.1	2.45945	0.250543	2.18086
Mp1g12680.1	126.352	0.80698	31.1831
Mp1g12690.1	28.0455	0.793159	24.418
Mp1g12700.1	68.1177	0.954116	18.5107
Mp1g12710.1	34.3969	0.496722	26.5338
Mp1g12720.1	30.2802	2.30461	29.8194
Mp1g12730.1	33.5896	1.64436	26.7768
Mp1g12740.1	1.30659	0.448135	0.1781
Mp1g12750.1	5.56618	0.625768	49.5581
Mp1g12770.1	0	7.15636	0.020919
Mp1g12780.1	0.26711	1.19141	0.014665
Mp1g12790.1	0	3.1733	0
Mp1g12810.1	7.81334	0.575978	8.44873
Mp1g12820.1	18.2694	1.8034	85.7479
Mp1g12830.1	56.4031	0.461255	2.39102
Mp1g12840.1	39.7103	3.35191	27.5648
Mp1g12860.1	4.73487	0.465047	3.9402
Mp1g12870.1	17.5586	1.97144	37.2929
Mp1g12880.1	104.754	1.3973	73.3121
Mp1g12890.1	98.3175	4.17298	5.86916
Mp1g12930.1	38.5406	2.01399	47.6712
Mp1g12950.1	225.815	2.39324	397.382
Mp1g12960.1	120.433	6.96943	0.651072
Mp1g12970.1	73.6329	1.74082	92.0676
Mp1g12980.1	25.6287	0.670104	33.1947
Mp1g12990.1	256.223	18.1083	106.271
Mp1g13000.1	393.89	45.851	125.493
Mp1g13010.1	100.188	1.46725	0.334379
Mp1g13040.1	3.17816	0.673465	25.7733
Mp1g13050.1	10.7725	0.725539	0.020064
Mp1g13060.1	0	0.266675	0.179226
Mp1g13070.1	0	0.129732	0.024249
Mp1g13080.1	8.52634	0.458862	19.3874
Mp1g13090.1	5.9345	1.34546	3.15834
Mp1g13100.1	45.6459	1.93953	15.1182
Mp1g13110.1	45.4218	3.73072	112.483
Mp1g13120.1	18.967	2.29663	1.61296
Mp1g13140.1	50.3214	1.01335	1.90028
Mp1g13160.1	6.75551	0.933246	11.3535
Mp1g13180.1	35.5964	0.974335	11.0981
Mp1g13190.1	12.5999	0.473569	10.7759
Mp1g13200.1	1.40959	0.217452	27.2396
Mp1g13220.1	79.4162	1.89206	73.3002
Mp1g13230.1	13.5689	0.616987	5.92581
Mp1g13240.1	34.8982	2.16749	87.5876
Mp1g13250.1	55.6844	17.7473	8.16264
Mp1g13260.1	15.7942	0.930084	46.846
Mp1g13280.1	50.4644	3.50973	13.8719
Mp1g13290.1	11.9282	3.37294	0.380436
Mp1g13310.1	19.2249	1.2609	14.6816
Mp1g13320.1	67.196	0.878284	94.2114
Mp1g13330.1	32.2647	1.38356	38.0336
Mp1g13340.1	51.9335	1.56144	36.3782
Mp1g13350.1	12.9452	0.550187	32.9316
Mp1g13360.1	43.5366	0.616868	36.0605
Mp1g13370.1	54.8781	3.49065	105.808
Mp1g13380.1	9.95917	0.516872	13.7331
Mp1g13390.1	1.83563	0.821611	0.420092
Mp1g13400.1	46.6435	2.31297	28.783
Mp1g13410.1	67.6671	0.459733	15.9947
Mp1g13440.1	13.0802	0.162556	0.165335
Mp1g13450.1	35.9659	2.83829	20.5603
Mp1g13460.1	1.67673	0.792441	15.8157
Mp1g13470.1	1.78173	54.068	1.88886
Mp1g13480.1	3.54742	0.743956	1.11542
Mp1g13490.1	82.9822	0.827775	3.84276
Mp1g13500.1	0	0.239233	0
Mp1g13520.1	1.82185	2.02696	0.048281
Mp1g13530.1	1.24366	3.56305	0.161543
Mp1g13540.1	0.546268	0.954612	12.5343
Mp1g13560.1	46.9796	0.376289	12.8158
Mp1g13570.1	168.008	1.01583	0.027315
Mp1g13580.1	22.9092	7.82618	1.12484
Mp1g13590.1	4.08101	0.62148	4.12037
Mp1g13600.1	31.0009	1.71957	53.3233
Mp1g13610.1	100.153	2.18887	84.9007
Mp1g13620.1	11.995	0.490612	5.97394
Mp1g13640.1	34.4778	1.07474	40.3119
Mp1g13660.1	1.04717	0.135761	0
Mp1g13670.1	127.079	2.42208	56.461
Mp1g13680.1	72.7952	1.13883	31.2694
Mp1g13690.1	0.18342	0.456561	0.031061
Mp1g13700.1	55.1063	0.300977	2.3385
Mp1g13710.1	2.9579	0.746	0.027032
Mp1g13720.1	0.424409	0.382513	0.298934
Mp1g13730.1	0	1.17992	0
Mp1g13740.1	63.88	2.56285	105.881
Mp1g13750.1	22.2478	0.894205	25.9078
Mp1g13760.1	24.9828	0.635642	20.2684
Mp1g13770.1	56.8026	2.06181	53.4438
Mp1g13780.1	0.575519	0.194316	18.2645
Mp1g13790.1	96.8185	2.43513	1.01595
Mp1g13800.1	47.0605	1.74581	69.0987
Mp1g13810.1	44.7305	4.24544	0.145064
Mp1g13820.1	41.7759	2.36666	41.298
Mp1g13830.1	39.9678	1.71861	21.8852
Mp1g13840.1	15.0088	0.659714	16.1011
Mp1g13850.1	18.7065	1.07046	49.7804
Mp1g13860.1	7.59397	0.610211	13.0615
Mp1g13870.1	9.92122	0.309456	0.061333
Mp1g13890.1	46.3695	1.53845	127.603
Mp1g13900.1	20.5552	0.585548	16.7789
Mp1g13910.1	53.5014	2.22929	39.3431
Mp1g13920.1	24.4677	1.90319	6.71199
Mp1g13930.1	2.38666	0.816613	12.4016
Mp1g13940.1	0	1.75925	0
Mp1g13950.1	12.6672	0.455501	16.7249
Mp1g13970.1	0	0.701507	0
Mp1g13980.1	36.1283	0.609009	0.00586
Mp1g13990.1	38.7313	3.43561	0.017932
Mp1g14000.1	0.552665	0.508195	0.285562
Mp1g14010.1	31.226	1.99018	23.503
Mp1g14020.1	0.127885	0.310369	0.071533
Mp1g14030.1	22.2374	1.97917	15.1964
Mp1g14040.1	1.86302	0.769369	0.429621
Mp1g14060.1	82.0607	2.22629	28.6701
Mp1g14070.1	6.94151	0.867973	26.865
Mp1g14080.1	54.5429	0.694875	21.2954
Mp1g14090.1	5.07671	0.337001	4.9529
Mp1g14110.1	5.84047	0.284921	1.19968
Mp1g14120.1	31.9264	1.23003	16.106
Mp1g14130.1	46.758	0.805345	40.9227
Mp1g14140.1	223.814	2.56454	0.366426
Mp1g14150.1	15.7124	0.725602	55.438
Mp1g14170.1	0	2.53414	0.006713
Mp1g14180.1	9.66905	0.517379	29.0001
Mp1g14200.1	113.079	1.33133	9.92408
Mp1g14210.1	87.3807	3.23034	73.7354
Mp1g14220.1	24.6608	0.73281	26.4092
Mp1g14230.1	7.46173	0.296043	0.600806
Mp1g14240.1	0	0.082736	0
Mp1g14250.1	81.354	1.16552	25.1781
Mp1g14260.1	47.7557	1.45839	53.8052
Mp1g14270.1	2.46029	0.435467	2.0824
Mp1g14280.1	15.0664	0.921446	22.1313
Mp1g14290.1	1809.32	98.4085	946.973
Mp1g14310.1	28.2198	0.43457	12.166
Mp1g14320.1	8.86745	0.752129	25.4613
Mp1g14330.1	72.9946	1.92008	39.0973
Mp1g14340.1	21.411	1.21666	22.6426
Mp1g14350.1	37.1384	5.52656	93.9904
Mp1g14360.1	29.9947	2.0911	58.5098
Mp1g14370.1	0	1.55472	0.17903
Mp1g14380.1	4.37265	0.925166	0.282057
Mp1g14390.1	14.9284	0.639125	21.9656
Mp1g14400.1	910.982	6.19644	0.096688
Mp1g14410.1	12.2492	0.456087	21.5308
Mp1g14420.1	128.22	6.43603	61.3751
Mp1g14440.1	4.88782	0.933475	19.3941
Mp1g14450.1	580.388	16.8885	364.221
Mp1g14470.1	1.34228	7.80557	0.33867
Mp1g14480.1	36.1989	0.935534	35.7727
Mp1g14490.1	76.7092	1.52222	12.238
Mp1g14500.1	0	0.055812	0
Mp1g14510.1	143.656	4.21847	44.8869
Mp1g14520.1	426.415	15.3584	299.93
Mp1g14530.1	4.51556	1.89376	82.3955
Mp1g14540.1	187.001	10.7673	182.581
Mp1g14550.1	15.9572	0.99307	49.3615
Mp1g14560.1	25.7659	2.02745	42.2355
Mp1g14570.1	7.53025	0.647913	16.6024
Mp1g14590.1	61.223	0.985862	76.23
Mp1g14600.1	48.4584	6.57615	4.05231
Mp1g14610.1	4.43644	0.522667	2.83992
Mp1g14620.1	21.7902	0.918585	25.7211
Mp1g14630.1	26.5536	1.26253	39.0289
Mp1g14640.1	27.5429	0.463419	19.7018
Mp1g14650.1	7.04289	0.361317	5.04163
Mp1g14660.1	232.49	0.952536	20.8348
Mp1g14670.1	65.9897	1.3279	0.032551
Mp1g14680.1	19.9499	0.520245	6.86154
Mp1g14690.1	1.62428	0.26367	0.616015
Mp1g14700.1	12.5824	9.46797	0.708447
Mp1g14710.1	4.02283	0.964613	33.3268
Mp1g14720.1	5.17161	1.14873	44.9817
Mp1g14730.1	23.9242	0.572725	30.4479
Mp1g14740.1	1.05817	4.31387	0.002631
Mp1g14750.1	113.183	3.74871	80.3093
Mp1g14760.1	8.48077	4.11934	47.275
Mp1g14780.1	28.9134	1.26301	56.9825
Mp1g14790.1	28.8058	0.998035	15.6951
Mp1g14800.1	268.536	10.7161	242.339
Mp1g14810.1	14.6761	2.45669	33.4878
Mp1g14820.1	10.0893	1.10144	56.5986
Mp1g14840.1	0.049964	0.363332	7.30155
Mp1g14850.1	10.9694	1.39401	72.8786
Mp1g14860.1	6.57547	0.756032	24.1441
Mp1g14870.1	45.065	1.07941	50.4689
Mp1g14880.1	36.9098	1.38426	30.2646
Mp1g14910.1	5.60527	0.738274	35.7875
Mp1g14920.2	110.528	5.65743	0.144523
Mp1g14930.1	16.4518	0.745769	23.4026
Mp1g14950.1	5.61364	0.561326	16.2509
Mp1g14960.1	34.4126	0.430485	24.7086
Mp1g14970.1	17.5263	0.623407	20.2527
Mp1g14980.1	0.174749	0.250809	2.73002
Mp1g14990.1	7.73815	0.65569	67.1556
Mp1g15000.1	44.3081	0.886275	38.4367
Mp1g15010.1	0.287147	0.720953	2.63984
Mp1g15020.1	29.0642	0.800388	53.8464
Mp1g15030.1	2.49396	0.371884	12.1394
Mp1g15040.1	23.2991	0.584122	26.0459
Mp1g15050.1	46.4779	1.28961	35.5956
Mp1g15070.1	44.6959	0.909096	52.7911
Mp1g15080.1	4.84051	0.662424	0.015909
Mp1g15090.1	72.9387	2.16117	0.726383
Mp1g15100.1	32.1889	0.510062	256.564
Mp1g15110.1	1.75653	0.389855	72.4248
Mp1g15120.1	32.044	2.10607	24.4833
Mp1g15130.1	0.127484	0.416736	12.3999
Mp1g15150.1	1.15369	0.995867	27.7605
Mp1g15160.1	21.1778	0.514104	2.34827
Mp1g15170.1	49.9532	0.884379	26.0511
Mp1g15180.1	105.045	2.11637	24.1155
Mp1g15190.1	313.182	10.1068	168.668
Mp1g15200.1	39.0203	0.864904	36.2405
Mp1g15210.1	24.3676	1.25558	3.41343
Mp1g15230.1	17.6949	0.687928	41.0469
Mp1g15240.1	52.4282	0.593157	3.49731
Mp1g15250.1	1.41783	2.92495	70.1966
Mp1g15270.1	23.7261	0.707931	23.0466
Mp1g15280.1	31.388	2.8099	37.7238
Mp1g15290.1	91.4441	1.14699	47.5614
Mp1g15310.1	9.83714	1.17567	0
Mp1g15320.1	24.7548	0.429104	7.19421
Mp1g15330.1	21.7248	2.23077	108.515
Mp1g15340.1	73.7768	0.564431	29.4594
Mp1g15350.1	10.1747	0.635028	34.0065
Mp1g15360.1	29.3432	0.577908	8.38744
Mp1g15370.1	4.01717	1.08214	0.135288
Mp1g15380.1	0.340964	0.471697	0.004512
Mp1g15390.1	0	0.263444	0
Mp1g15400.1	0.020809	0.2657	0
Mp1g15420.1	20.9632	0.501588	22.7342
Mp1g15430.1	25.0993	0.72011	46.7271
Mp1g15440.1	1298.04	40.765	805.653
Mp1g15450.1	2.67744	0.527312	3.61157
Mp1g15460.1	21.044	0.212375	32.7465
Mp1g15470.1	108.842	16.406	8.03301
Mp1g15480.1	74.3016	2.43489	12.3104
Mp1g15490.1	32.7547	0.436437	57.2411
Mp1g15500.1	34.2484	0.38383	18.574
Mp1g15510.1	1.12192	0.661887	0.308728
Mp1g15520.1	23.3509	0.423991	11.2448
Mp1g15530.1	31.1008	1.79611	53.9799
Mp1g15560.1	18.1318	0.932871	27.6768
Mp1g15570.1	0.812395	1.67265	0.256904
Mp1g15580.1	2.84129	0.716823	200.667
Mp1g15590.1	89.975	14.2076	0.773305
Mp1g15600.1	17.9779	1.25048	9.72724
Mp1g15610.1	0	0.53659	44.923
Mp1g15620.1	17.4633	0.364401	14.0925
Mp1g15630.1	16.0792	0.341107	5.88152
Mp1g15660.1	0	0.748668	3.41882
Mp1g15670.1	83.5238	3.14134	65.2575
Mp1g15680.1	11.1306	0.432777	7.03181
Mp1g15690.1	20.5972	0.359497	29.0987
Mp1g15700.1	53.3972	39.8734	1.1884
Mp1g15710.1	1.99891	0.179887	44.295
Mp1g15720.1	47.063	5.31908	34.7412
Mp1g15730.1	330.482	1.86732	18.3046
Mp1g15740.1	12.4057	1.1428	0.055322
Mp1g15760.1	21.858	1.9188	47.2472
Mp1g15780.1	48.4683	2.90341	73.4649
Mp1g15800.1	24.6778	2.33044	3.61805
Mp1g15810.1	0	2.07973	0
Mp1g15820.1	29.2997	1.03582	61.4473
Mp1g15830.1	9.08671	0.438989	40.9328
Mp1g15840.1	0	0.518387	0.086069
Mp1g15850.1	20.5283	0.358506	112.652
Mp1g15860.1	3.00856	0.900598	12.7947
Mp1g15870.1	73.1317	1.22812	25.4514
Mp1g15880.1	1.28506	0.068233	5.83491
Mp1g15890.1	15.9982	0.371199	32.8138
Mp1g15910.1	52.3911	2.77573	39.1325
Mp1g15920.1	1.49763	2.09972	0.502284
Mp1g15930.1	18.9918	1.15217	5.93048
Mp1g15940.1	6.92783	0.360854	12.9256
Mp1g15960.1	86.3073	1.83246	79.0628
Mp1g15970.1	21.4837	1.66499	65.6777
Mp1g15990.1	0.255698	2.02043	8.65667
Mp1g16000.1	3.30286	0.794564	0
Mp1g16010.1	19.1663	1.50786	67.1315
Mp1g16020.1	0	0.291033	0.593579
Mp1g16030.1	16.505	0.296356	2.50572
Mp1g16040.1	28.0842	0.765658	51.1042
Mp1g16050.1	0.394093	0.275368	0.045591
Mp1g16060.1	8.67127	0.2775	0.112831
Mp1g16070.1	199.811	19.1292	87.9573
Mp1g16100.1	7.40759	1.5046	64.6195
Mp1g16110.1	190.567	5.93766	2.93918
Mp1g16120.1	24.5408	0.961925	24.5945
Mp1g16130.1	0	0.92962	0.533387
Mp1g16140.1	15.3483	0.739278	74.0592
Mp1g16150.1	79.0485	2.11338	19.2789
Mp1g16160.1	7.3188	1.18598	1.10098
Mp1g16170.1	61.9301	7.04829	94.7878
Mp1g16180.1	5.56681	0.693188	7.48576
Mp1g16190.1	20.5545	1.56426	25.3224
Mp1g16200.1	0	0.777433	0.036087
Mp1g16210.1	115.255	1.8774	77.269
Mp1g16230.1	54.4034	6.22539	47.8143
Mp1g16240.1	13.5504	1.43868	7.8791
Mp1g16260.1	19.0487	0.627385	8.75368
Mp1g16270.1	97.5978	0.393518	18.5245
Mp1g16280.1	17.9981	4.52685	16.6606
Mp1g16290.1	12.0417	0.794476	26.5453
Mp1g16300.1	182.099	0.599391	45.395
Mp1g16320.1	12.8768	0.754588	20.6563
Mp1g16330.1	15.1863	1.46655	38.3073
Mp1g16340.1	2.27964	0.548117	2.91899
Mp1g16350.1	57.3295	2.74686	8.2509
Mp1g16360.1	2.16728	0.534419	3.44888
Mp1g16370.1	2.75544	0.259885	7.11991
Mp1g16390.1	1.97416	0.307801	3.23347
Mp1g16400.1	0	0.142147	0
Mp1g16410.1	67.2714	0.680677	17.373
Mp1g16420.1	78.6372	5.33364	74.558
Mp1g16430.1	74.1099	2.31323	47.8512
Mp1g16440.1	107.382	0.903224	75.9728
Mp1g16450.1	38.143	1.29005	8.24907
Mp1g16460.1	16.0926	0.456038	17.9834
Mp1g16470.1	12.0565	0.841217	11.8619
Mp1g16480.1	4.94346	0.35761	12.5256
Mp1g16490.1	30.3546	1.9377	22.6722
Mp1g16500.1	129.68	1.31304	48.5672
Mp1g16510.1	53.6512	4.40621	71.1489
Mp1g16520.1	568.814	49.4046	40.7673
Mp1g16530.1	35.8051	1.11262	3.07988
Mp1g16540.1	215.534	5.42418	81.0533
Mp1g16550.1	227.416	16.3699	128.114
Mp1g16560.1	19.4442	0.974607	10.5465
Mp1g16570.1	195.423	6.99779	0.199803
Mp1g16580.1	7.24212	1.29896	0.095728
Mp1g16590.1	7.00808	0.807324	19.3645
Mp1g16630.1	0	0.216812	0.003712
Mp1g16650.1	0.124279	1.16045	0.366436
Mp1g16660.1	1.05746	0.413306	0.745356
Mp1g16670.1	0.280933	0.496473	1.4884
Mp1g16680.1	249.201	5.97433	108.33
Mp1g16690.1	30.3746	2.65381	17.7624
Mp1g16700.1	802.937	8.54743	99.0628
Mp1g16710.1	9.34969	0.310647	7.9222
Mp1g16730.1	1707.06	70.5501	1024.55
Mp1g16740.1	90.3591	1.10304	13.2983
Mp1g16760.1	13.0241	0.548418	9.17295
Mp1g16770.1	232.196	13.4336	84.3564
Mp1g16780.1	30.9198	1.01014	50.1009
Mp1g16790.1	65.7177	1.4419	38.5921
Mp1g16800.1	18.7182	2.0143	34.7347
Mp1g16810.1	30.0176	1.15198	17.4348
Mp1g16820.1	136.03	4.04753	59.7891
Mp1g16830.1	102.632	1.35164	21.6789
Mp1g16850.1	229.94	1.85197	1952.4
Mp1g16860.1	190.087	2.54506	93.8538
Mp1g16870.1	27.0567	0.697065	28.9192
Mp1g16880.1	97.6103	2.36336	17.8159
Mp1g16890.1	18.1878	0.611383	25.4719
Mp1g16900.1	93.2647	2.31978	71.8458
Mp1g16910.1	7.87949	0.884655	22.8718
Mp1g16920.1	4.47185	1.39579	0.408993
Mp1g16930.1	62.9154	2.07445	47.2679
Mp1g16950.1	10.0734	1.15982	5.76773
Mp1g16970.1	102.601	1.88796	15.0833
Mp1g16980.1	116.21	0.723032	58.4144
Mp1g16990.1	23.9072	1.13728	12.5154
Mp1g17000.1	32.0847	0.335917	19.3681
Mp1g17010.1	29.238	0.706967	21.1578
Mp1g17020.1	123.93	1.41301	68.0906
Mp1g17030.1	60.6822	2.15186	223.194
Mp1g17040.1	69.8639	0.789662	14.7573
Mp1g17050.1	45.0568	1.10011	34.8727
Mp1g17060.1	166.015	12.7395	94.12
Mp1g17080.1	5.47316	0.524236	74.6205
Mp1g17090.1	22.6547	0.999738	6.8186
Mp1g17120.1	82.0419	1.75253	31.7589
Mp1g17130.1	109.553	4.77224	77.576
Mp1g17140.1	7.93236	0.31689	13.1805
Mp1g17150.1	13.6867	1.24253	9.20839
Mp1g17160.1	0.679052	0.62388	1.39378
Mp1g17170.1	58.6214	4.5325	60.7578
Mp1g17180.1	16.1104	0.688891	46.9038
Mp1g17190.1	2.90565	0.431993	0.062655
Mp1g17210.1	14.7867	0.732648	0.907442
Mp1g17220.1	141.251	8.30463	0.009519
Mp1g17230.1	28.4933	1.15576	1.18415
Mp1g17240.1	116.715	2.74009	20.1016
Mp1g17250.1	49.3725	1.39223	42.0711
Mp1g17260.1	27.5858	0.748717	20.0778
Mp1g17270.1	0	0.259889	0.561675
Mp1g17280.1	31.4565	0.635265	3.18482
Mp1g17300.1	72.2421	1.20452	5.30519
Mp1g17320.1	70.1951	32.2315	0.439118
Mp1g17340.1	6.34935	0.633177	11.6401
Mp1g17360.1	63.8727	0.44619	3.55807
Mp1g17370.1	15.7271	0.561854	25.8689
Mp1g17380.1	16.9568	0.424443	29.738
Mp1g17390.1	1.60633	0.915993	29.8838
Mp1g17400.1	10.325	0.37046	20.9994
Mp1g17410.1	22.7416	1.40224	19.1427
Mp1g17420.1	26.5584	1.97493	10.2421
Mp1g17430.1	11.496	0.24331	4.00077
Mp1g17440.1	8.58644	0.534742	22.2202
Mp1g17450.1	30.2494	0.646103	17.8783
Mp1g17460.1	0	0.303788	0
Mp1g17470.1	0	0.772653	0
Mp1g17480.1	1.07015	2.09226	0
Mp1g17490.1	0.613352	0.459729	10.5864
Mp1g17500.1	163.223	15.5129	144.902
Mp1g17510.1	15.5884	1.91703	12.4238
Mp1g17520.1	9.30383	0.439798	12.5877
Mp1g17530.1	8.0084	0.265513	37.4801
Mp1g17540.1	2.8657	0.375123	53.8949
Mp1g17550.1	12.6166	1.4996	17.5335
Mp1g17560.2	54.3229	2.70338	1.04434
Mp1g17570.1	9.63188	2.97813	0.033113
Mp1g17580.1	0.06921	0.151064	39.6815
Mp1g17590.1	85.5366	3.39065	103.827
Mp1g17600.1	1.60874	0.784652	22.2448
Mp1g17610.1	21.2858	0.892407	52.3242
Mp1g17630.1	29.42	2.17631	99.3642
Mp1g17640.1	62.9177	9.97007	110.639
Mp1g17650.1	69.1475	0.501309	3.55949
Mp1g17660.1	16.6605	1.4676	49.4326
Mp1g17670.1	93.6461	0.799434	6.80225
Mp1g17680.1	36.085	4.71066	2.35701
Mp1g17690.1	163.721	19.6132	476.7
Mp1g17700.1	35.654	0.147949	7.8543
Mp1g17710.1	17.7127	0.529083	12.8837
Mp1g17720.1	2.97805	0.459101	20.6472
Mp1g17740.1	34.0433	0.607508	14.4177
Mp1g17750.1	28.0722	0.517491	38.3214
Mp1g17760.1	9.83874	0.910477	131.517
Mp1g17770.1	32.4338	0.56171	42.3226
Mp1g17790.1	12.7117	0.743379	9.46741
Mp1g17800.1	72.7718	1.26617	119.57
Mp1g17810.1	123.638	1.14701	0.736863
Mp1g17820.1	139.783	2.85497	30.7702
Mp1g17840.1	5.69968	1.69655	17.7682
Mp1g17860.1	8.80448	3.22795	14.0499
Mp1g17870.1	86.7713	1.95452	40.2233
Mp1g17880.1	19.2584	2.22233	8.5809
Mp1g17890.1	7.20134	0.580759	1.61962
Mp1g17900.1	15.8598	0.242732	9.36666
Mp1g17910.1	17.7307	0.687047	10.7306
Mp1g17920.1	158.186	5.18159	131.967
Mp1g17930.1	45.5883	1.54959	33.5044
Mp1g17940.1	0.295917	1e-06	0.384469
Mp1g17950.1	7.60527	0.710313	2.86376
Mp1g17960.1	2.16506	0.36117	1.35435
Mp1g17970.1	21.935	0.268027	0
Mp1g17980.1	11.3576	0.529034	41.2717
Mp1g17990.1	6.54139	0.570853	7.18328
Mp1g18000.1	20.5482	0.879215	35.6302
Mp1g18010.1	82.1434	2.29386	28.1381
Mp1g18020.1	42.9802	0.45709	26.7999
Mp1g18030.2	18.6664	0.539908	24.5805
Mp1g18040.1	5.19752	1.05731	64.8064
Mp1g18050.1	0	2.14276	0
Mp1g18060.1	0	1.69224	0
Mp1g18070.1	12.9912	4.48816	0.186959
Mp1g18080.1	8.34469	0.479389	22.3862
Mp1g18090.1	3.37551	0.675349	28.7669
Mp1g18100.1	24.4247	0.406237	67.2608
Mp1g18110.1	49.2984	1.22652	58.9037
Mp1g18120.1	13.0696	2.00453	1.88022
Mp1g18130.1	288.597	3.05303	151.471
Mp1g18140.1	3.54696	0.554072	12.6187
Mp1g18150.1	42.1552	1.70001	103.124
Mp1g18160.1	0.847597	0.485513	49.5673
Mp1g18170.1	13.4606	0.680694	23.9987
Mp1g18180.1	23.7464	0.854799	18.3963
Mp1g18190.1	23.6436	0.619603	36.5984
Mp1g18200.1	384.743	5.33995	79.7973
Mp1g18220.1	0	2.18054	7.99251
Mp1g18230.1	130.361	15.7009	424.437
Mp1g18260.1	0.746616	0.257182	64.6336
Mp1g18270.1	27.3636	0.810724	29.8227
Mp1g18280.1	30.3199	1.74755	83.8547
Mp1g18290.1	0.06167	0.72117	0.063076
Mp1g18300.1	2.00046	0.607038	10.0798
Mp1g18310.1	57.6831	1.88998	59.9194
Mp1g18320.1	31.3709	1.39565	7.62462
Mp1g18330.1	9.76967	0.873003	18.4095
Mp1g18340.1	0.462529	0	1.39991
Mp1g18350.1	4.05579	0.545374	0.143984
Mp1g18360.1	22.2116	1.07043	31.9536
Mp1g18380.1	12.0313	0.638334	2.53464
Mp1g18400.1	22.3239	1.30939	17.7164
Mp1g18410.1	72.7223	2.05664	65.4125
Mp1g18430.1	98.8115	3.86008	78.9808
Mp1g18440.1	13.5848	0.680444	16.8921
Mp1g18450.1	33.0468	0.716271	22.7414
Mp1g18460.1	4.68709	0.925831	80.2707
Mp1g18470.1	0.029395	0.774627	6.23865
Mp1g18480.1	0	44.5149	0.10087
Mp1g18490.1	74.3071	4.25062	3.77862
Mp1g18500.1	30.6488	0.41386	3.09245
Mp1g18510.1	26.213	1.99762	82.9712
Mp1g18520.1	37.6422	1.02202	24.1959
Mp1g18530.1	13.9028	1.34575	31.5054
Mp1g18540.1	11.4474	0.951402	29.7392
Mp1g18550.1	2.01275	0.86399	0
Mp1g18560.1	26.831	0.716229	11.6034
Mp1g18570.1	11.5028	0.672798	9.35735
Mp1g18580.1	42.4763	0.797317	20.8819
Mp1g18590.1	65.1371	1.50072	2.36716
Mp1g18600.1	229.131	2.30018	73.1629
Mp1g18610.1	66.9574	2.06809	64.7856
Mp1g18620.1	167.529	6.74632	106.189
Mp1g18630.1	0	0.759457	0.060092
Mp1g18640.1	132.619	3.76939	61.5687
Mp1g18650.1	61.9924	0.521587	30.6907
Mp1g18660.1	11.1456	0.878275	61.2771
Mp1g18670.1	0	5.71088	0.155177
Mp1g18680.1	48.4053	0.613809	70.1187
Mp1g18690.1	5.06292	0.358506	6.22683
Mp1g18700.1	10.0285	0.625727	7.48942
Mp1g18720.1	0.086654	1.03435	2.02532
Mp1g18730.1	0.192466	1.6667	1.56907
Mp1g18740.1	25.827	4.0525	0.550788
Mp1g18750.1	42.4423	2.40959	29.1212
Mp1g18760.1	9.75562	1.14097	26.203
Mp1g18770.1	45.154	1.25436	37.201
Mp1g18780.1	143.195	5.97632	797.822
Mp1g18800.1	17.8911	0.179177	13.8428
Mp1g18810.1	126.618	5.80245	43.7205
Mp1g18830.1	9.10269	1.33509	78.2059
Mp1g18840.1	50.3918	1.64978	43.9807
Mp1g18850.1	16.3214	1.74852	3.52044
Mp1g18860.1	26.933	0.637315	26.8194
Mp1g18880.1	12.8279	0.532543	18.2998
Mp1g18890.1	20.8919	0.729623	33.8125
Mp1g18900.1	3.27654	0.631854	18.7542
Mp1g18910.1	24.4559	1.90696	0.201495
Mp1g18920.1	1911.17	39.7236	855.379
Mp1g18930.1	11.9284	1.67549	43.0983
Mp1g18940.1	91.4591	2.66549	262.067
Mp1g18950.1	2.18894	0.444741	9.55182
Mp1g18960.1	15.4987	0.807752	20.4008
Mp1g18970.1	6.1563	0.55968	23.873
Mp1g18980.1	375.493	18.3089	339.777
Mp1g18990.1	1387.63	20.0948	1315.71
Mp1g19000.1	73.1959	1.88776	36.0459
Mp1g19010.1	1697.29	52.606	1151.35
Mp1g19020.1	599.277	18.3736	516.01
Mp1g19040.1	75.8023	1.36072	6.2047
Mp1g19050.1	67.6321	0.559651	19.5115
Mp1g19060.1	186.207	4.08503	1.33217
Mp1g19070.1	53.9132	2.32317	25.6702
Mp1g19080.1	12.1751	1.6942	26.1072
Mp1g19090.1	0.400366	2.44545	0.029189
Mp1g19100.1	60.3313	2.47499	33.7757
Mp1g19110.1	81.953	3.58489	25.4352
Mp1g19120.1	0.037036	0.266112	0.018735
Mp1g19130.1	0.5129	1.38338	0.027788
Mp1g19140.1	0.127536	0.359667	0.023607
Mp1g19150.1	0.165573	0.518907	1.13617
Mp1g19160.1	0.428289	0.683277	0.559794
Mp1g19170.1	20.5564	0.465076	23.6777
Mp1g19180.1	20.9213	1.40226	21.7766
Mp1g19190.1	2.52632	0.453978	51.5469
Mp1g19210.1	3.46487	0.918098	71.421
Mp1g19230.1	16.3943	0.635816	20.6953
Mp1g19240.1	1.33176	1.02004	0.04233
Mp1g19250.1	59.4849	1.13564	32.5363
Mp1g19260.1	16.512	0.642178	30.5666
Mp1g19270.1	1.96504	0.879757	0.064412
Mp1g19280.1	210.153	4.66132	60.7663
Mp1g19290.1	7.24834	0.310784	9.47444
Mp1g19300.1	0.1466	0.493887	15.7809
Mp1g19310.1	0.559154	1.38817	60.1355
Mp1g19320.1	82.5808	1.78583	42.1572
Mp1g19330.1	32.6298	0.891706	27.4215
Mp1g19350.1	457.683	13.4064	65.5385
Mp1g19390.1	41.3087	1.20899	28.5572
Mp1g19400.1	0.248095	0.585359	17.806
Mp1g19410.1	12.9859	0.425529	9.2635
Mp1g19420.1	38.9752	0.432225	19.1301
Mp1g19430.1	8.94243	0.639652	13.1589
Mp1g19450.1	23.9667	0.332619	23.0311
Mp1g19470.1	74.3514	0.548041	20.566
Mp1g19480.1	19.0058	1.13901	43.0017
Mp1g19490.1	42.7274	4.47339	0.610429
Mp1g19500.1	35.9616	1.37485	20.7041
Mp1g19520.1	21.6788	1.04705	33.0089
Mp1g19530.1	23.7425	0.735981	15.7651
Mp1g19540.1	59.8151	2.90675	37.597
Mp1g19550.1	22.2004	0.980818	24.8088
Mp1g19560.1	35.6571	2.24386	37.806
Mp1g19570.1	125.438	1.08827	63.3606
Mp1g19580.1	12.8811	0.883215	16.1143
Mp1g19590.1	1.67607	0.46942	6.97352
Mp1g19600.1	0	2.07048	0.125803
Mp1g19620.1	25.5624	1.87705	33.695
Mp1g19630.1	1.99266	4.20472	0
Mp1g19640.1	41.3381	1.14311	43.3734
Mp1g19650.1	540.347	20.9166	78.3499
Mp1g19660.1	4.88111	0.821225	7.91975
Mp1g19670.1	69.4057	1.95097	167.34
Mp1g19680.1	30.4936	0.975496	65.6781
Mp1g19690.1	0	0.349425	0
Mp1g19700.1	0.215761	1.16024	0.014347
Mp1g19710.1	34.7183	1.59874	38.2477
Mp1g19720.1	12.8165	0.598914	9.24102
Mp1g19730.1	60.3089	1.15542	7.76082
Mp1g19740.1	28.3753	1.75059	22.1677
Mp1g19750.1	0	0.464289	2.37881
Mp1g19760.1	21.1336	0.431967	49.3986
Mp1g19770.1	18.1979	0.544063	15.1739
Mp1g19780.1	6.59497	0.295938	24.0859
Mp1g19790.1	29.9672	0.559308	36.9982
Mp1g19800.1	16.2451	2.91901	0.097607
Mp1g19810.1	0.949204	0.872134	0
Mp1g19820.1	90.1808	1.20838	22.3259
Mp1g19830.1	24.8058	0.340929	13.0619
Mp1g19840.1	0.854156	0.46197	0.003631
Mp1g19850.1	11.7804	0.433382	100.891
Mp1g19860.1	17.1026	0.312534	30.3926
Mp1g19900.1	47.1411	1.06038	51.6292
Mp1g19910.1	49.7524	0.629639	37.2179
Mp1g19920.1	3.35668	1.39032	11.2923
Mp1g19930.1	132.82	5.61608	29.6467
Mp1g19940.1	5.45755	0.432606	24.7268
Mp1g19950.1	6.83314	1.69193	0.016592
Mp1g19960.1	19.4275	0.350478	16.0977
Mp1g19970.1	64.8243	3.37393	207.972
Mp1g19980.1	55.6328	0.364712	82.7664
Mp1g19990.1	0	0.170289	0.177862
Mp1g20000.1	8.07648	0.656143	29.532
Mp1g20010.1	1.62116	1.19906	1.44077
Mp1g20020.1	0.059785	0.508978	0.083749
Mp1g20030.1	0	1.05309	0.025098
Mp1g20040.1	43.0399	8.40637	79.9572
Mp1g20050.1	35.9534	2.66577	3.85433
Mp1g20060.1	16.9301	2.32401	4.83223
Mp1g20070.1	100.147	1.93378	58.1029
Mp1g20080.1	46.1985	6.15152	86.304
Mp1g20090.1	0.058154	0.255111	24.3197
Mp1g20100.1	0.91814	1.07672	0.017343
Mp1g20110.1	32.7805	0.95796	22.899
Mp1g20130.1	13.0053	0.296873	26.2966
Mp1g20140.1	114.272	3.45506	51.0481
Mp1g20160.1	24.7731	1.14334	12.8627
Mp1g20180.1	42.1507	0.518236	19.9664
Mp1g20190.1	4.45725	0.554189	0.743719
Mp1g20200.1	2.03418	0.493757	75.5282
Mp1g20210.1	0	0.288897	0
Mp1g20220.1	47.0261	1.29881	35.0566
Mp1g20230.1	8.92808	0.706342	110.351
Mp1g20240.1	34.5149	0.571011	27.988
Mp1g20250.1	48.3888	4.4346	7.23539
Mp1g20260.1	0	0.40564	22.1097
Mp1g20270.1	81.8	3.79318	52.4134
Mp1g20280.1	125.916	0.928285	62.9208
Mp1g20290.1	0	0.076261	0.305046
Mp1g20300.1	2.15586	0.783786	0.006602
Mp1g20310.1	0.314472	0.340786	5.41104
Mp1g20320.1	27.6289	0.716113	18.5857
Mp1g20330.1	0	0.311187	10.5736
Mp1g20340.1	3.99801	0.917693	46.4801
Mp1g20350.1	1.57902	0.71219	0.764218
Mp1g20360.1	25.615	28.748	2.29775
Mp1g20380.1	29.115	1.29448	145.312
Mp1g20410.1	17.9139	0.580451	2.83348
Mp1g20420.1	32.8112	15.4421	113.132
Mp1g20430.1	0.864372	46.5757	0.534109
Mp1g20440.1	15.7398	1.02524	11.6433
Mp1g20450.1	1.15243	0.26537	1.81281
Mp1g20460.1	0.894389	0.548977	12.6389
Mp1g20470.1	26.8205	0.97781	39.4896
Mp1g20480.1	3.02531	1.71385	0.03572
Mp1g20490.1	6.77841	0.837046	60.2787
Mp1g20500.1	42.6835	1.42011	58.2115
Mp1g20510.1	29.2529	2.21093	21.1671
Mp1g20520.1	17.2633	2.24199	1.16868
Mp1g20540.1	23.4011	0.505237	2.41012
Mp1g20550.1	18.2672	0.587323	7.41335
Mp1g20560.1	48.4651	1.98672	27.231
Mp1g20570.1	5.46665	0.618869	0.038181
Mp1g20580.1	3.49995	0.556972	20.3803
Mp1g20600.1	31.5344	2.08851	36.3236
Mp1g20610.1	63.7336	1.12622	48.0918
Mp1g20620.1	22.431	0.752485	21.1261
Mp1g20630.1	171.382	0.945209	25.1438
Mp1g20640.1	2.23021	0.411151	7.76839
Mp1g20650.1	0.415025	0.898421	5.37212
Mp1g20660.1	0	13.7437	0
Mp1g20670.1	14.5754	1.05259	22.4896
Mp1g20680.1	406.233	13.5589	143.894
Mp1g20690.1	25.7262	0.768646	42.2554
Mp1g20700.1	19.5336	3.55681	13.2187
Mp1g20710.1	18.8065	0.395657	11.0441
Mp1g20720.1	34.5684	1.09293	45.5502
Mp1g20730.1	197.263	5.34293	427.188
Mp1g20740.1	37.7075	0.794862	27.7369
Mp1g20750.1	49.3697	1.50713	16.7409
Mp1g20770.1	11.6947	1.7676	1.07512
Mp1g20780.1	35.0698	1.47147	37.7205
Mp1g20790.1	2.60516	0.676526	11.357
Mp1g20800.1	18.4304	1.1866	10.383
Mp1g20810.1	31.0449	1.12434	32.581
Mp1g20830.1	0	0	14.0948
Mp1g20840.1	21.8226	1.52516	19.8979
Mp1g20850.1	18.8074	0.439008	6.13643
Mp1g20860.1	37.7638	1.23512	11.9495
Mp1g20870.1	186.596	1.23084	2.37173
Mp1g20880.1	18.9968	0.756237	50.6544
Mp1g20890.1	41.421	4.63271	2598.5
Mp1g20920.1	7.57557	0.46002	40.812
Mp1g20950.1	24.1043	0.656897	12.7168
Mp1g20960.1	4.00121	0.266908	60.4968
Mp1g20970.1	77.463	1.22629	25.5439
Mp1g20980.1	2.57934	0.896843	25.513
Mp1g20990.1	128.089	2.4291	133.459
Mp1g21010.1	7.29366	1.74505	571.397
Mp1g21020.1	88.9444	5.80704	51.4189
Mp1g21030.1	40.7022	1.29533	43.0916
Mp1g21040.1	38.7882	1.87278	24.2482
Mp1g21050.1	47.989	1.23788	44.3729
Mp1g21060.1	114.15	9.15999	32.9228
Mp1g21070.1	39.2463	3.76287	21.1254
Mp1g21080.1	48.474	1.91724	37.4116
Mp1g21090.1	5.37959	0.439608	20.0299
Mp1g21100.1	75.5286	1.01856	43.7676
Mp1g21110.1	20.3723	0.334523	5.49767
Mp1g21120.1	78.7806	0.595856	6.27317
Mp1g21130.1	41.9342	0.783946	22.3322
Mp1g21150.1	52.9993	1.0063	46.0254
Mp1g21170.1	12.0326	0.374055	7.87871
Mp1g21180.1	40.5152	0.864058	16.2081
Mp1g21190.1	0.158144	0.717913	1.03194
Mp1g21200.1	336.177	4.2467	252.943
Mp1g21210.1	61.1843	13.3465	83.5581
Mp1g21220.1	858.462	26.5549	171.37
Mp1g21230.1	110.857	3.30486	39.534
Mp1g21240.1	160.045	13.4045	57.2529
Mp1g21250.1	28.6967	1.89455	4.99066
Mp1g21260.1	57.1427	2.06048	0.720393
Mp1g21270.1	1.0087	0.389839	5.34514
Mp1g21280.1	3.80045	0.920781	22.0289
Mp1g21300.1	0.520937	0.75191	0.047129
Mp1g21310.1	7.21299	0.568587	13.6579
Mp1g21330.1	98.2845	5.74155	118.529
Mp1g21340.1	39.6144	1.43242	78.8031
Mp1g21360.1	16.9733	0.499044	29.7383
Mp1g21370.1	9.52102	0.307852	1.28458
Mp1g21380.1	124.455	2.58315	18.7785
Mp1g21390.1	211.548	0.900555	138.364
Mp1g21400.1	2.59418	0.685872	260.982
Mp1g21410.1	85.1943	1.27116	57.3483
Mp1g21420.1	0	0.25176	0.185624
Mp1g21440.1	122.956	4.27823	80.3317
Mp1g21450.1	7.6731	0.259747	7.81101
Mp1g21460.1	173.012	2.1021	68.1192
Mp1g21470.1	65.0257	1.73198	9.87313
Mp1g21480.1	113.103	3.97886	14.2424
Mp1g21490.1	7.88248	0.419329	26.304
Mp1g21510.1	52.0052	1.50462	49.6828
Mp1g21520.1	34.4412	1.51062	8.76701
Mp1g21530.1	90.1703	18.1307	0.306978
Mp1g21550.1	26.7232	0.510145	20.4728
Mp1g21560.1	16.0401	0.672792	19.969
Mp1g21570.1	320.752	5.34224	106.174
Mp1g21580.1	47.1239	1.72935	30.1494
Mp1g21590.1	656.3	72.1483	229.416
Mp1g21600.1	16.5486	0.917137	37.4837
Mp1g21610.1	0.556233	0.532042	0.468288
Mp1g21620.1	51.5459	2.60007	30.0989
Mp1g21630.1	30.7352	0.451181	21.0901
Mp1g21640.1	160.68	1.34691	206.218
Mp1g21650.1	24.1921	0.228408	10.5474
Mp1g21660.1	2049.43	24.8884	37.6584
Mp1g21670.1	2.3998	0.813393	0
Mp1g21680.1	9.73336	0.551945	24.411
Mp1g21690.1	14.0248	0.758392	0.204286
Mp1g21700.1	15.7182	0.459126	36.9359
Mp1g21720.1	131.998	4.206	298.579
Mp1g21730.1	0.409562	0.589198	3.05525
Mp1g21740.1	0	0.367157	0.674322
Mp1g21750.1	43.6283	0.475054	17.3346
Mp1g21760.1	18.1727	2.28452	8.81961
Mp1g21770.1	7.55884	0.544011	1.6562
Mp1g21780.1	5.53643	0.171652	4.70266
Mp1g21790.1	10.6645	0.602266	8.98786
Mp1g21800.1	120.257	12.8151	2.44364
Mp1g21810.1	22.0987	0.798257	28.9806
Mp1g21820.1	7.30097	0.398218	13.448
Mp1g21830.1	7.51767	0.150168	1.09243
Mp1g21840.1	0	0.099549	0
Mp1g21850.1	0	0.529332	0
Mp1g21860.1	28.6524	0.472914	97.4108
Mp1g21880.1	12.6295	0.281104	12.6074
Mp1g21890.1	74.9348	1.46816	16.4312
Mp1g21900.1	9.49258	1.0791	36.3432
Mp1g21910.1	8.91889	0.511867	20.8664
Mp1g21920.1	61.6176	1.51098	11.3824
Mp1g21930.1	7.756	0.404926	4.97124
Mp1g21940.1	17.0998	1.17675	60.0846
Mp1g21950.1	0.805669	0.572883	6.07812
Mp1g21960.1	5.80074	0.471641	63.8527
Mp1g21970.1	7.80021	0.255676	11.5117
Mp1g21980.1	1.17349	0.494397	14.5224
Mp1g21990.1	2.07916	0.801794	1.96066
Mp1g22000.1	28.8798	0.842544	17.3813
Mp1g22010.1	25.4788	0.810125	41.9946
Mp1g22020.1	0.086536	0.472587	0.014274
Mp1g22030.1	34.4977	2.80196	52.4222
Mp1g22040.1	14.095	0.626528	19.9372
Mp1g22050.1	29.7786	7.71089	0.366504
Mp1g22060.1	7.56694	0.573548	15.2141
Mp1g22070.1	233.28	16.233	218.437
Mp1g22080.1	0	2.84554	52.6716
Mp1g22090.1	31.7844	1.1667	17.2938
Mp1g22100.1	9.88938	1.13022	13.942
Mp1g22110.1	15.1199	2.76813	15.0497
Mp1g22120.1	26.9657	2.06016	36.6598
Mp1g22130.1	9.19746	0.679509	5.09173
Mp1g22140.1	132.019	4.57627	24.7492
Mp1g22150.1	67.4504	3.08512	23.6931
Mp1g22170.1	12.6069	1.26621	30.4448
Mp1g22180.1	6.80312	0.345751	13.9007
Mp1g22190.1	29.9887	1.12154	3.76872
Mp1g22200.1	45.7015	2.12711	14.3616
Mp1g22210.1	53.1076	0.897831	53.855
Mp1g22220.1	1.85731	1.53198	0.240277
Mp1g22230.1	0	1.43288	0.932439
Mp1g22240.1	10.2289	2.34349	132.234
Mp1g22270.1	14.4893	0.8078	19.1517
[truncated: 14,403 more rows]

## Sheet: Physcomitrium_patens
Gene	Antheridia_9DAI	Antheridia_11DAI	Antheridia_14-15DAI_(mature)	Sperm_cell_packages	Leaflets
Pp3c1_20V3.1	7.09604	20.9847	2.95513	7.65241	12.06
Pp3c1_40V3.2	45.9495	66.8793	9.56734	41.5388	44.4643
Pp3c1_50V3.1	30.2716	20.571	2.39844	26.6109	4.07906
Pp3c1_60V3.1	13.2805	23.4629	16.5916	10.1315	13.3313
Pp3c1_70V3.1	7.12216	8.04423	1.32803	4.6002	26.1652
Pp3c1_80V3.1	0	0.034333	0.035136	0	0.050473
Pp3c1_100V3.1	12.4084	11.8671	3.18154	9.75008	21.434
Pp3c1_120V3.1	221.243	261.61	48.3827	227.711	210.563
Pp3c1_140V3.1	39.6134	53.8096	20.6199	29.0487	142.092
Pp3c1_145V3.1	0	0	0.021074	0	0.051848
Pp3c1_170V3.1	25.3593	25.3848	43.5513	21.4829	34.6214
Pp3c1_190V3.1	11.2158	13.7168	3.24917	13.4825	15.8508
Pp3c1_200V3.1	14.6659	11.3422	2.69199	19.4668	30.9264
Pp3c1_210V3.1	4.10648	5.35565	1.14708	3.36067	5.99237
Pp3c1_370V3.1	20.3531	10.1696	106.242	21.8226	16.2761
Pp3c1_390V3.2	3.24254	3.26757	1.21493	5.45151	1.71456
Pp3c1_400V3.1	3.931	3.17395	0.999068	2.86845	6.54672
Pp3c1_420V3.1	1548.07	1389.89	469.533	1502.06	538.762
Pp3c1_424V3.1	0.022688	0.08203	8.9183	0.41243	0.013797
Pp3c1_430V3.1	6.34921	9.35489	13.7177	5.97433	12.9812
Pp3c1_470V3.1	60.0957	22.6042	40.3033	168.845	142.113
Pp3c1_540V3.1	62.3952	47.2203	10.6121	53.4837	117.471
Pp3c1_560V3.1	5.17575	7.94752	1.34267	9.55054	23.6332
Pp3c1_580V3.1	8.96794	15.1081	4.07016	12.7562	26.6902
Pp3c1_590V3.1	1.99747	8.19523	0.354157	1.84698	3.49781
Pp3c1_600V3.1	0.036833	0.218276	0.064002	0.065255	3.29823
Pp3c1_620V3.1	0.132199	2.6515	1.16424	2.33587	7.1032
Pp3c1_630V3.2	13.2024	6.32053	6.5298	16.3355	20.2868
Pp3c1_670V3.1	11.6259	40.4542	21.2046	6.06726	1.26981
Pp3c1_680V3.1	10.2409	23.8314	6.44603	5.47289	14.6772
Pp3c1_690V3.1	24.3968	28.1515	15.8009	22.741	55.2387
Pp3c1_750V3.2	0	0.600549	1.1185	0	0.763909
Pp3c1_860V3.1	4.01969	3.96185	1.77698	3.65771	8.76795
Pp3c1_870V3.2	4.76523	0	0	0	0
Pp3c1_890V3.1	7.09732	7.06914	0.72697	6.18405	12.9662
Pp3c1_900V3.1	18.1353	34.938	11.7857	19.4469	7.35778
Pp3c1_950V3.1	5.76616	1.18262	0.863268	22.9559	12.3797
Pp3c1_1000V3.1	7.10181	8.71502	1.02661	8.71114	14.6649
Pp3c1_1080V3.1	0.529007	0.197567	0	0	0.12648
Pp3c1_1160V3.1	23.0248	21.5871	4.82188	15.9448	19.0204
Pp3c1_1170V3.2	2.19179	3.72356	1.35708	4.30444	15.4724
Pp3c1_1240V3.1	13.2812	16.6223	3.99276	9.58777	19.9702
Pp3c1_1260V3.1	56.0751	71.179	16.5257	31.2501	38.0143
Pp3c1_1270V3.1	46.331	47.9569	9.01435	13.0818	32.3797
Pp3c1_1290V3.1	18.7361	21.7139	7.17757	13.8016	20.8003
Pp3c1_1300V3.1	0	0.455765	0.030872	0	0.323674
Pp3c1_1310V3.1	40.3593	44.5778	39.0275	31.953	31.3567
Pp3c1_1320V3.1	91.3433	101.479	44.0929	136.676	67.6335
Pp3c1_1330V3.1	67.13	47.0609	15.9894	48.6623	102.83
Pp3c1_1360V3.1	11.7042	20.1426	4.24221	12.2996	21.0812
Pp3c1_1390V3.1	6.57884	9.80597	4.38275	11.3938	65.6182
Pp3c1_1421V3.1	5.697	0.521984	0.149897	0	0.039605
Pp3c1_1530V3.1	447.61	541.583	218.98	452.148	262.95
Pp3c1_1570V3.1	186.652	353.837	64.2527	141.286	56.3254
Pp3c1_1650V3.1	2.12037	0.8266	2.66185	8.10701	14.3211
Pp3c1_1720V3.2	16.3877	3.87648	0	0	0
Pp3c1_1740V3.1	1.37031	0.939238	8.36449	1.03506	0.094345
Pp3c1_1761V3.1	0.318898	0.665581	0.956908	1.9509	0.155723
Pp3c1_1790V3.1	36.5048	35.2636	15.7676	22.2306	5.00889
Pp3c1_1800V3.1	339.568	549.515	72.9917	218.39	100.233
Pp3c1_1810V3.1	3.4525	4.54658	0.826578	6.50663	6.48871
Pp3c1_1820V3.1	7.41813	11.1496	2.46105	4.50415	5.98609
Pp3c1_1860V3.1	223.108	312.025	103.728	309.182	81.2755
Pp3c1_1870V3.1	11.4394	11.6074	432.702	48.4187	31.1068
Pp3c1_1880V3.1	7.15063	5.08333	1.0497	2.31155	21.1729
Pp3c1_1883V3.1	0.247507	0.545878	0.049001	0	0.464252
Pp3c1_1940V3.1	80.5959	26.8524	24.8297	83.838	120.277
Pp3c1_2010V3.1	72.7848	92.2302	59.9609	43.2921	53.5502
Pp3c1_2040V3.1	1.1553	0.1413	0.176514	0.56965	68.583
Pp3c1_2161V3.1	0.222065	0.640202	0.370353	0.41467	0.03279
Pp3c1_2170V3.1	78.9088	46.3684	60.2789	79.3976	165.479
Pp3c1_2210V3.1	38.6406	15.7328	18.094	39.2639	169.812
Pp3c1_2220V3.1	9.70803	3.43778	4.91319	8.49981	31.8623
Pp3c1_2270V3.1	14.6742	14.86	4.44092	29.0131	25.2555
Pp3c1_2350V3.1	35.1158	71.3114	16.7973	30.9419	13.1245
Pp3c1_2390V3.1	3.94549	10.7429	6.34319	12.3646	22.117
Pp3c1_2400V3.1	9.69744	21.4136	24.5232	6.64395	2.43224
Pp3c1_2420V3.1	0	0.354659	0.502595	0.233119	13.8749
Pp3c1_2460V3.1	5.04502	17.5463	1.34771	8.82693	4.26338
Pp3c1_2450V3.1	0	0	0.005437	0	5.23487
Pp3c1_2510V3.1	6.12614	7.34954	4.40517	5.67202	10.1158
Pp3c1_2520V3.1	12.1871	2.99339	17.4752	1.98157	8.14056
Pp3c1_2540V3.1	34.6369	37.9174	7.72515	20.8791	38.8019
Pp3c1_2650V3.1	0.378127	0.615814	0.374953	0	1.03449
Pp3c1_2700V3.1	3.94773	3.33338	0.581844	2.4987	3.38962
Pp3c1_2710V3.1	9.42351	22.7069	1.38145	11.4868	3.13729
Pp3c1_2740V3.1	0.812962	0.1838	0	0	25.6478
Pp3c1_2770V3.1	1.98629	8.8e-05	0	0	8.40672
Pp3c1_2830V3.1	0.005541	0.035505	0.034646	0	0.066261
Pp3c1_2841V3.1	30.7145	75.82	4.56017	20.5892	7.27841
Pp3c1_2880V3.1	0.594137	8.5e-05	0	0.19872	55.294
Pp3c1_2920V3.1	0.505383	0.051007	0.35686	0.9087	0.340297
Pp3c1_2960V3.2	0.05408	0.294669	0.013046	0.016976	6.92816
Pp3c1_2980V3.2	0.149626	0.931264	0.063496	0.014791	8.27466
Pp3c1_3000V3.1	6.96389	8.84054	3.48591	15.4387	2.01226
Pp3c1_3040V3.1	15.3106	9.46907	1.16749	8.87696	93.1606
Pp3c1_3100V3.1	34.4778	11.5108	7.77378	388.923	16.7487
Pp3c1_3140V3.1	1.50079	3.94727	1.29982	2.31874	12.1781
Pp3c1_3150V3.1	34.3161	49.3149	19.1088	31.8592	56.5572
Pp3c1_3160V3.1	50.3131	48.7345	49.1565	47.5267	74.8249
Pp3c1_3170V3.1	283.583	280.81	116.98	294.004	254.756
Pp3c1_3180V3.1	2.6041	4.69861	1.16024	2.1204	24.823
Pp3c1_3200V3.1	7.22847	14.0644	0.586534	2.91021	16.0002
Pp3c1_3210V3.1	49.4163	45.8471	8.00709	35.8503	51.0924
Pp3c1_3220V3.1	30.8074	97.8447	8.87442	10.7535	13.0264
Pp3c1_3230V3.1	47.649	33.1141	8.05117	74.6719	61.7491
Pp3c1_3260V3.1	3.70325	0.654477	0.210003	3.81927	6.73471
Pp3c1_3280V3.2	2.31909	0.941116	0.559889	0.152434	1.08728
Pp3c1_3300V3.1	105.482	103.372	64.9141	78.1106	112.546
Pp3c1_3310V3.1	20.8542	19.3627	23.1972	32.7909	76.1355
Pp3c1_3340V3.1	5.35773	8.42764	4.70832	7.22503	8.80921
Pp3c1_3380V3.1	40.6253	58.7545	30.6651	34.3878	10.5897
Pp3c1_3390V3.1	0.045458	0.168553	0	0	0.208627
Pp3c1_3440V3.1	0	0.107546	0.024232	0	1.23726
Pp3c1_3480V3.1	532.425	585.708	145.087	520.174	310.365
Pp3c1_3490V3.1	39.3689	47.2641	36.1624	13.3415	7.46467
Pp3c1_3500V3.1	4.91722	5.24482	0.346163	6.29494	7.26785
Pp3c1_3520V3.1	0	0.185871	0.215601	0.476343	1.78781
Pp3c1_3540V3.1	0	0.065057	0.038941	0	0.83592
Pp3c1_3590V3.1	19.3493	34.2272	5.87213	13.6257	17.3164
Pp3c1_3610V3.1	202.598	15.7486	40.7124	460.32	463.356
Pp3c1_3622V3.1	1.10509	0.526846	0.210234	4.17293	0.111946
Pp3c1_3670V3.1	0	0.171658	0.11816	0.357877	0.654311
Pp3c1_3730V3.2	12.0099	6.73141	121.704	39.4276	26.564
Pp3c1_3750V3.1	0.229975	0.205638	1.15806	0.717133	4.55693
Pp3c1_3760V3.1	1.12957	1.56723	1.21624	1.27497	0.290415
Pp3c1_3770V3.1	0.904322	0.709387	2.01463	0.469394	26.6032
Pp3c1_3771V3.1	0	0.405638	1.2991	0	0.286147
Pp3c1_3820V3.1	0.489956	2.47951	0.266264	1.63308	2.20946
Pp3c1_3850V3.1	4.12857	4.00256	0.362509	6.42974	11.0212
Pp3c1_3890V3.1	4.02596	7.35251	3.32789	4.79654	10.2885
Pp3c1_3910V3.1	0.534922	1.56125	0.428398	0.978007	0.553742
Pp3c1_3930V3.1	12.0066	16.8323	107.921	9.25403	15.485
Pp3c1_3940V3.1	0.43013	0.061525	0.006398	0.60197	1.23748
Pp3c1_3990V3.1	15.1675	31.8163	1.36007	5.68073	7.10172
Pp3c1_4010V3.1	50.7288	27.6812	4.06232	41.7284	56.6986
Pp3c1_4030V3.1	190.518	333.367	79.897	152.558	38.4034
Pp3c1_4040V3.1	0.301054	0.586771	0.12132	0.386653	3.40754
Pp3c1_4090V3.1	49.2282	28.3822	24.7069	73.3498	36.1693
Pp3c1_4120V3.1	53.6098	21.5008	41.7625	182.402	6.65269
Pp3c1_4130V3.1	77.0577	136.976	6.80626	83.4859	29.0342
Pp3c1_4140V3.1	62.4963	146.16	279.231	38.0473	16.7636
Pp3c1_4150V3.1	1.47012	1.52806	0.106271	2.68497	8.00084
Pp3c1_4180V3.1	43.7405	39.4803	29.3677	29.3174	53.6093
Pp3c1_4200V3.2	0	0	0	0	0
Pp3c1_4210V3.1	8.46915	18.8319	1.35238	2.89376	5.27464
Pp3c1_4220V3.1	4.63634	11.9855	31.7778	8.65509	0.727721
Pp3c1_4260V3.1	8.40478	12.4043	2.41235	7.13933	11.1305
Pp3c1_4270V3.1	101.909	161.074	51.4549	166.564	148.422
Pp3c1_4290V3.1	327.678	356.466	135.806	309.88	113.871
Pp3c1_4300V3.1	9.70986	11.5227	1.32349	9.07133	12.3931
Pp3c1_4330V3.1	0.904623	2.90704	0.820852	0	0.546115
Pp3c1_4340V3.1	7.74917	13.3734	2.14748	3.927	8.28036
Pp3c1_4350V3.1	4.81299	3.79096	2.0032	8.22514	31.6229
Pp3c1_4370V3.1	62.2813	106.4	54.5039	109.346	77.7181
Pp3c1_4390V3.1	0	0.564638	0.83701	0	0.036405
Pp3c1_4400V3.1	211.747	232.209	176.291	160.774	130.429
Pp3c1_4420V3.1	5.27319	1.6215	0.897505	1.25825	0.380394
Pp3c1_4421V3.1	5.15118	5.81946	0.501556	28.4181	7.82475
Pp3c1_4470V3.1	2.21799	0.615235	0.450386	5.55282	7.89596
Pp3c1_4510V3.1	7.23773	10.7211	45.1299	8.3057	8.88877
Pp3c1_4530V3.1	3.62985	2.18941	0.732577	0	2.23973
Pp3c1_4540V3.1	19.5893	17.9933	32.681	18.3985	38.1979
Pp3c1_4600V3.1	4.40536	8.35675	15.2976	3.95707	22.2711
Pp3c1_4720V3.1	0.152657	0.027539	0.010219	0.99707	0.011955
Pp3c1_4750V3.2	0.095614	0.329251	0.177134	0.104124	0.158089
Pp3c1_4930V3.1	153.54	90.9231	128.16	434.674	51.3917
Pp3c1_4970V3.1	0.409097	0.042096	0.01844	2.09004	0.007604
Pp3c1_4990V3.1	3.62873	3.85472	0.75841	5.02295	20.2195
Pp3c1_5000V3.1	43.5302	107.553	84.4757	15.602	8.13025
Pp3c1_5010V3.2	0	0.651576	0.140942	0.473583	0.072946
Pp3c1_5030V3.1	5.88573	6.32295	0.988102	7.03626	7.0132
Pp3c1_5050V3.1	58.299	43.4033	44.3342	31.6844	94.8901
Pp3c1_5061V3.1	1.23284	1.60244	0	0	0.674137
Pp3c1_5080V3.1	1.58304	3.09827	3.10225	3.39891	0.10988
Pp3c1_5190V3.1	6.58885	14.6398	3.6724	6.8621	7.77817
Pp3c1_5280V3.1	0.627963	1.6323	2.20925	8.62454	7.33982
Pp3c1_5300V3.1	47.6495	19.411	72.6857	27.5874	71.3726
Pp3c1_5320V3.1	45.479	26.9253	30.2805	40.4237	66.9285
Pp3c1_5330V3.1	754.286	748.225	324.691	577.629	361.93
Pp3c1_5400V3.1	23.2292	64.3955	36.4526	20.2457	3.1764
Pp3c1_5440V3.1	0	0	0	0.689802	1.29341
Pp3c1_5460V3.1	3.80166	0.465107	0.600838	7.41305	34.4595
Pp3c1_5469V3.1	1.04362	0.199372	3.00402	2.3471	2.80938
Pp3c1_5539V3.1	0.841103	0.560258	2.74831	2.80457	1.61539
Pp3c1_5560V3.1	0.608873	0.077176	0.09239	0.010692	3.4714
Pp3c1_5570V3.1	14.8061	15.1331	6.94683	13.5865	18.8697
Pp3c1_5600V3.1	12.0463	14.8912	17.3489	11.1121	14.1442
Pp3c1_5678V3.1	0	0.20277	0.048484	0.560935	0.069296
Pp3c1_5780V3.1	0	5.26825	285.473	41.5895	0.195108
Pp3c1_5800V3.1	6.56827	9.9089	3.53494	8.57637	17.9704
Pp3c1_5809V3.1	2.62272	6.39281	9.00678	0.686084	1.74845
Pp3c1_5820V3.1	23.8085	39.6733	6.03214	22.5549	23.7577
Pp3c1_5840V3.1	41.6003	78.8801	321.756	5.67213	0.631527
Pp3c1_5850V3.1	42.6763	43.1324	20.2345	52.1625	27.2801
Pp3c1_5860V3.1	27.0574	30.5931	17.2639	20.2122	40.9872
Pp3c1_5870V3.1	7.55422	13.6241	1.30731	3.18672	4.69375
Pp3c1_5940V3.1	3.24448	6.98811	2.49258	5.04237	0.183163
Pp3c1_5970V3.2	3.81862	4.411	1.73775	4.3526	35.6599
Pp3c1_6010V3.1	14.6589	3.69791	1.85643	27.6962	30.9726
Pp3c1_6020V3.1	86.3595	167.261	73.0224	78.904	48.9558
Pp3c1_6031V3.1	1.74404	3.81653	129.997	14.0536	0.213834
Pp3c1_6050V3.1	1.30105	1.35027	0.601117	3.82839	11.2915
Pp3c1_6070V3.1	27.7116	2.75153	20.6543	45.9162	15.4023
Pp3c1_6090V3.1	1.56533	4.08847	1.92973	2.87979	1.86504
Pp3c1_6110V3.1	11.8597	1.72396	18.6809	15.8481	55.0007
Pp3c1_6120V3.1	42.4316	78.5278	9.4171	39.5817	20.3532
Pp3c1_6130V3.1	83.6627	80.7278	16.6647	74.4668	134.647
Pp3c1_6150V3.1	4.28315	7.21688	0.952821	7.39701	12.4157
Pp3c1_6160V3.2	0.970893	5.35007	0.76886	3.00105	10.2095
Pp3c1_6170V3.1	11.0707	17.3954	3.5079	3.5971	9.13452
Pp3c1_6180V3.1	14.1939	20.8202	3.2672	7.5879	10.9354
Pp3c1_6200V3.1	39.5713	25.1868	20.9071	24.9275	41.0583
Pp3c1_6220V3.1	19.1953	32.8409	12.7884	20.0181	4.6679
Pp3c1_6230V3.1	1.11279	0.071782	0.024867	0.472158	0.126486
Pp3c1_6240V3.1	4.40273	6.03627	0.713279	3.52601	9.68323
Pp3c1_6260V3.1	9.68601	18.0158	0.807854	4.26299	37.2702
Pp3c1_6270V3.1	3.24829	3.8329	0.375313	1.74124	0.6699
Pp3c1_6272V3.1	6.01965	11.8381	1.32813	6.17496	17.7339
Pp3c1_6280V3.1	95.6865	224.982	26.6283	78.9078	92.5393
Pp3c1_6290V3.1	2.52992	8.88332	0.092185	23.8293	4.11346
Pp3c1_6350V3.1	34.0146	37.6658	31.1017	23.0916	39.535
Pp3c1_6360V3.1	11.6425	13.2675	7.20925	10.5071	22.8545
Pp3c1_6380V3.1	7.26648	11.504	6.18924	7.42298	27.0682
Pp3c1_6410V3.1	2.04799	10.8284	1.07589	4.54309	5.12909
Pp3c1_6450V3.1	0.145135	2.99596	0.0439	0.690042	2.08003
Pp3c1_6470V3.1	13.7568	8.68907	3.98322	19.0243	17.7003
Pp3c1_6480V3.1	6.92648	9.76927	0.486422	4.22327	4.54481
Pp3c1_6490V3.1	4.76905	7.53529	1.14244	4.22566	9.59247
Pp3c1_6500V3.1	16.6032	8.93892	3.17324	7.54526	20.2659
Pp3c1_6510V3.1	97.7679	106.841	68.5908	59.2206	211.358
Pp3c1_6520V3.1	6.55423	20.7024	11.9866	7.06702	15.8267
Pp3c1_6530V3.2	0	0	0	0	0.05866
Pp3c1_6550V3.1	1.85018	0.837718	1.00233	1.16451	0.200755
Pp3c1_6570V3.1	9.76468	17.9845	2.55125	13.4313	14.2728
Pp3c1_6640V3.1	26.5854	31.082	5.01191	23.3653	45.749
Pp3c1_6650V3.1	277.969	227.67	100.372	307.465	183.366
Pp3c1_6700V3.1	0.787617	0.265619	0.014313	0.94765	0.046276
Pp3c1_6720V3.1	5.56243	6.8619	0.589067	2.85337	0.08778
Pp3c1_6750V3.1	4.14319	3.64422	1.74792	4.27266	15.0119
Pp3c1_6780V3.1	0	0	0	0	0
Pp3c1_6880V3.1	12.0997	14.192	8.36485	8.95895	10.545
Pp3c1_6920V3.2	1.76616	0	0	0	2.28534
Pp3c1_6930V3.1	47.1927	43.7424	24.0461	56.6553	88.0442
Pp3c1_6940V3.1	6.67308	19.4754	8.10223	6.89445	6.16583
Pp3c1_6950V3.1	7.16817	10.2762	3.69141	8.63133	13.9225
Pp3c1_6959V3.1	2.9041	15.9033	65.0446	0.027698	1.82117
Pp3c1_6960V3.1	2.52928	0.184973	2.57571	0	0.822273
Pp3c1_6980V3.1	12.7242	6.399	2.1088	7.42661	22.0244
Pp3c1_6990V3.1	12.6254	9.33309	19.7435	1.61796	13.5852
Pp3c1_7030V3.1	22.6533	55.2247	22.0086	0.097553	10.8611
Pp3c1_7080V3.1	20.8953	40.5253	4.84595	23.5736	36.8838
Pp3c1_7090V3.1	2.43488	1.75618	0.759608	0	6.37219
Pp3c1_7091V3.1	19.5938	33.1933	7.59658	28.66	41.8182
Pp3c1_7150V3.1	0.4779	0.615129	0.66495	0	2.35918
Pp3c1_7160V3.1	257.092	309.527	94.5919	326.717	254.908
Pp3c1_7170V3.1	38.6251	42.1702	95.7181	68.1427	40.6546
Pp3c1_7175V3.1	0	0.069265	0.263179	0	0.036258
Pp3c1_7215V3.1	0	0	0	0	0.023823
Pp3c1_7220V3.1	33.4736	33.4638	21.9539	4.27801	0.754885
Pp3c1_7270V3.2	0	0.163502	1.01752	0	1.1821
Pp3c1_7290V3.1	5.24298	2.1892	2.3805	7.09998	19.0138
Pp3c1_7300V3.1	7.26685	4.70709	3.56749	14.7891	18.056
Pp3c1_7380V3.1	21.8342	8.549	9.35822	27.4902	536.875
Pp3c1_7390V3.1	11.3681	29.1522	13.0084	13.2735	15.8268
Pp3c1_7410V3.1	41.2648	37.5863	26.2795	27.9973	16.9721
Pp3c1_7420V3.1	1.04258	0.725409	1.93632	0.827746	13.707
Pp3c1_7430V3.1	6.70152	3.09896	0.950854	9.96598	30.0116
Pp3c1_7439V3.1	0.039342	0.202897	0.174462	0	0.303996
Pp3c1_7450V3.1	10.1398	7.80354	1.70131	14.1815	49.1315
Pp3c1_7460V3.1	16.7005	26.5318	9.28311	16.1087	16.7848
Pp3c1_7500V3.1	58.6177	56.6956	14.3639	50.809	38.095
Pp3c1_7510V3.1	37.5201	65.2884	8.71538	67.4014	10.7271
Pp3c1_7520V3.1	15.2758	10.2182	8.18379	10.8971	24.2271
Pp3c1_7540V3.1	16.3258	13.3799	25.4642	24.0439	68.3886
Pp3c1_7550V3.1	0.295747	5.60839	56.1788	18.6003	0.986829
Pp3c1_7590V3.1	127.617	30.3486	79.1486	76.5011	6.88235
Pp3c1_7610V3.2	4.6865	2.62211	1.50819	0	1.73736
Pp3c1_7620V3.1	6.4924	9.40233	7.19193	4.60732	26.7362
Pp3c1_7640V3.2	5.81232	9.73333	410.213	34.7883	1.84785
Pp3c1_7630V3.1	2.66266	6.72885	1.16015	2.51871	3.09322
Pp3c1_7649V3.1	0.186026	0.040792	0	0	0.000536
Pp3c1_7710V3.1	196.433	217.196	94.4597	210.016	150.41
Pp3c1_7720V3.1	9.52582	18.4747	16.6869	12.2822	9.83062
Pp3c1_7730V3.1	0.716388	0.047346	0.943477	0	0.040477
Pp3c1_7740V3.1	1.2598	0.037922	3.71348	0	0.220006
Pp3c1_7800V3.1	4.14979	1.13834	15.101	7.52651	5.0322
Pp3c1_7810V3.1	9.51457	14.6395	2.60126	5.46604	6.4017
Pp3c1_7820V3.1	5.10669	5.22453	2.19898	6.56752	3.25519
Pp3c1_7830V3.1	58.7457	60.5314	30.6958	34.4193	89.2849
Pp3c1_7837V3.1	0.112571	1.94021	0.316103	0.109626	2.78246
Pp3c1_7870V3.1	48.6552	34.3463	23.7418	71.7319	24.9731
Pp3c1_7880V3.1	0.73774	0.172515	0.024366	1.19748	9.79593
Pp3c1_7890V3.1	31.7842	67.202	31.1108	11.275	5.97462
Pp3c1_7900V3.1	57.7557	102.532	15.0419	66.4353	45.7054
Pp3c1_7908V3.1	0.146527	1.14614	0.209086	1.82104	0.036556
Pp3c1_7910V3.1	1.2266	0.290699	0.423852	2.5878	23.0821
Pp3c1_7950V3.1	3.06534	14.5707	1.82679	5.0351	8.66775
Pp3c1_8030V3.1	12.2732	18.3094	1.92549	13.5616	0.97575
Pp3c1_8046V3.1	6.88933	2.15294	0.513438	7.23581	0.410161
Pp3c1_8040V3.1	0	1.69464	0.838698	0	23.8813
Pp3c1_8060V3.1	44.6865	61.5575	14.0943	52.4917	45.1605
Pp3c1_8069V3.1	0	0.046099	0	0	0.162183
Pp3c1_8080V3.1	2.17624	0.778927	0.600878	4.44409	15.4405
Pp3c1_8090V3.1	0.286025	0.297194	0	0.832828	11.1127
Pp3c1_8100V3.1	10.4907	15.3582	6.42354	6.96427	10.68
Pp3c1_8110V3.1	1e-06	0.537926	3.16168	0.22256	1.5892
Pp3c1_8111V3.1	0.023728	1.38984	0.392903	0.006476	19.1262
Pp3c1_8119V3.1	0.09404	0.294344	0.383657	0.216289	1.48245
Pp3c1_8130V3.2	21.6901	49.4174	19.202	18.5361	1.77474
Pp3c1_8151V3.1	0.66544	0.868428	18.0533	2.37602	0.563988
Pp3c1_8160V3.1	13.8971	30.9412	1.08589	6.61269	2.05082
Pp3c1_8170V3.1	7.84292	10.7294	1.90319	9.79896	42.896
Pp3c1_8190V3.1	1.08151	1.10853	0.916128	1.20307	10.0739
Pp3c1_8199V3.1	1.46372	0.245223	0.064264	0	0.005947
Pp3c1_8210V3.1	0	0.168976	0	0	0.05799
Pp3c1_8240V3.1	0	0.778009	8.05392	0.328198	0.092466
Pp3c1_8270V3.1	10.6381	15.8098	5.00286	11.5124	40.9744
Pp3c1_8280V3.1	860.351	790.881	102.887	945.573	829.471
Pp3c1_8290V3.1	499.571	510.313	135.598	377.135	302.733
Pp3c1_8310V3.1	2.8745	2.61671	1.34181	3.10246	15.6443
Pp3c1_8320V3.1	22.8586	22.3786	4.60733	28.0604	8.69807
Pp3c1_8340V3.1	22.3843	2.79727	14.2875	31.0846	84.728
Pp3c1_8400V3.1	16.6476	13.0356	0.858567	2.27611	5.74547
Pp3c1_8430V3.1	3.7274	8.93314	2.73341	5.20698	7.51493
Pp3c1_8440V3.1	5.13455	7.12799	0.685816	3.77483	13.385
Pp3c1_8463V3.1	0.14616	0.06246	0	0	10.8351
Pp3c1_8450V3.1	8.63613	12.0254	0.61649	6.78593	6.39872
Pp3c1_8460V3.2	25.9042	33.674	1.38755	32.8518	26.7709
Pp3c1_8470V3.1	14.5499	11.7323	1.4331	12.5861	9.38316
Pp3c1_8480V3.2	3.81152	8.69027	70.5218	1.35418	0.518854
Pp3c1_8490V3.1	25.7	11.525	11.4958	31.5113	23.1428
Pp3c1_8530V3.1	3.7514	8.90866	2.24025	4.6809	16.2064
Pp3c1_8550V3.1	0.169012	0.536658	0.265596	0.174842	17.2714
Pp3c1_8580V3.1	1.63217	2.64497	0.520721	4.88591	5.43386
Pp3c1_8710V3.1	2.32124	1.51702	2.15138	0.7711	0.094393
Pp3c1_8740V3.1	1.86197	7.3858	0.868899	1.96097	5.62206
Pp3c1_8820V3.1	18.3924	33.4052	11.0833	13.0621	18.192
Pp3c1_8850V3.1	1.27329	0.203178	0.42531	0.851844	0.321546
Pp3c1_8860V3.1	2.33922	0.490956	2.59624	0	0.31974
Pp3c1_8870V3.1	37.9952	50.9989	7.50665	18.3662	3.26359
Pp3c1_8890V3.1	8.44794	5.86266	2.19005	12.9006	47.8516
Pp3c1_8900V3.2	0	0.041206	0.04587	0	0.242633
Pp3c1_8910V3.2	1.07591	0.23917	0	0	0.029647
Pp3c1_8915V3.1	5.25103	3.1007	0.6962	4.26656	14.3963
Pp3c1_8930V3.1	1.82042	0.513687	0.35245	5.50693	0.016873
Pp3c1_9020V3.1	2.08405	3.53688	0.519101	0.488385	14.7313
Pp3c1_9050V3.1	1.50193	0.49724	0.395811	3.80139	0.041555
Pp3c1_9171V3.1	0	0	0	1.87254	0.030891
Pp3c1_9180V3.1	1.59735	0.528533	0.021619	0.55593	11.1858
Pp3c1_9190V3.1	86.9752	113.579	9.94984	49.8085	11.0865
Pp3c1_9250V3.1	7.36142	2.74377	116.94	18.2772	6.55953
Pp3c1_9260V3.1	1.19866	0.440394	8.61738	0.313778	0.108881
Pp3c1_9270V3.1	4.96011	7.75683	3.28857	0.936187	6.12801
Pp3c1_9290V3.1	9.88113	10.4134	12.0839	19.2078	25.2365
Pp3c1_9320V3.1	0.79858	0.017024	0.056007	2.27823	8.51742
Pp3c1_9330V3.1	25.4379	19.1563	6.54741	20.8643	122.774
Pp3c1_9400V3.1	6.887	0.105251	0.06141	5.64212	11.7615
Pp3c1_9420V3.1	9.29904	18.5967	7.18905	5.95799	7.65058
Pp3c1_9430V3.1	4.31438	10.4338	0.670116	5.11877	5.49094
Pp3c1_9440V3.1	6.35162	9.56799	0.553436	5.75479	3.97666
Pp3c1_9540V3.1	1.43873	1.032	0.360909	1.29696	15.7689
Pp3c1_9560V3.1	7.88548	3.58415	9.21075	9.44038	13.0056
Pp3c1_9600V3.1	4.0832	5.31054	33.0083	3.73977	9.26381
Pp3c1_9620V3.1	1.16372	0.890849	0.05542	1.15415	3.85456
Pp3c1_9630V3.1	1.02987	3.25189	3.07378	2.71294	2.94185
Pp3c1_9650V3.1	13.2039	22.4282	3.04992	14.4065	11.6985
Pp3c1_9660V3.1	12.1505	0.714646	1.94861	27.034	18.0863
Pp3c1_9680V3.1	8.85605	10.3516	4.89326	5.55528	20.0689
Pp3c1_9690V3.1	17.1524	26.7952	12.4986	23.4567	20.0966
Pp3c1_9760V3.2	1.85767	2.44301	9.58628	5.82815	6.28891
Pp3c1_9780V3.1	66.7966	137.208	650.372	37.593	55.5107
Pp3c1_9790V3.1	7.50249	21.8155	2.80998	16.1432	58.4189
Pp3c1_9830V3.1	27.3215	25.3124	9.02529	21.2062	3.30684
Pp3c1_9850V3.1	7.80608	1.27661	0.986186	14.2912	40.3524
Pp3c1_9860V3.1	2.43826	4.93182	0.176567	4.58603	4.66031
Pp3c1_9896V3.1	1.78412	5.15971	1.38489	10.6753	4.95471
Pp3c1_9910V3.1	0.39805	2.00783	1.13884	1.34568	0.783325
Pp3c1_9970V3.1	0.853937	0.262159	3.75974	3.94817	3.28684
Pp3c1_10000V3.1	13.7745	24.7231	31.7291	12.2661	12.742
Pp3c1_10010V3.1	14.1098	22.455	4.94311	17.9865	19.6856
Pp3c1_10040V3.1	21.0326	41.0229	5.42462	21.5887	25.3501
Pp3c1_10050V3.1	4.94131	4.94398	0.102274	2.04887	0.596934
Pp3c1_10060V3.1	4.28736	3.35678	1.01035	1.80784	4.88115
Pp3c1_10080V3.1	4.3238	13.7998	0.35275	3.0026	8.51848
Pp3c1_10090V3.1	1.61283	2.15936	0.250251	1.52668	9.50599
Pp3c1_10100V3.1	10.4195	6.89115	6.04395	8.93482	15.7702
Pp3c1_10120V3.1	11.0259	23.8671	5.64928	8.05872	8.34811
Pp3c1_10180V3.1	0	0.425364	0	0	1.4842
Pp3c1_10200V3.1	29.9164	54.2832	82.461	54.3163	43.1466
Pp3c1_10210V3.1	11.3872	20.4684	2.96045	10.5254	15.0474
Pp3c1_10220V3.1	8.40796	8.34838	3.79287	7.53839	28.7593
Pp3c1_10400V3.1	12.797	21.23	10.7255	15.197	19.7037
Pp3c1_10430V3.1	6.04525	10.0586	3.01701	10.2531	20.9028
Pp3c1_10439V3.1	1.61133	3.24594	45.3475	2.37324	0.210633
Pp3c1_10449V3.1	0.370307	0.307326	0.441493	0	0.534311
Pp3c1_10460V3.1	12.311	6.38621	0.782221	19.2255	407.821
Pp3c1_10470V3.1	0	0.672468	0.018693	0.227534	3.83272
Pp3c1_10500V3.1	23.7945	35.0425	60.3434	25.3285	17.4995
Pp3c1_10530V3.1	15.2678	17.3569	4.40932	20.4539	12.9262
Pp3c1_10540V3.1	5.90444	13.5559	5.43086	16.2012	19.794
Pp3c1_10570V3.1	4.81221	5.63973	0.058124	5.20432	26.0422
Pp3c1_10620V3.1	5.21769	4.91267	0.156192	3.33863	3.10292
Pp3c1_10630V3.1	8.91149	6.04157	3.41528	12.3679	4.75374
Pp3c1_10660V3.1	0.434587	0.546513	0	0	0.289778
Pp3c1_10680V3.1	0.435114	0.628416	0.151473	0.631146	0.217148
Pp3c1_10690V3.1	13.3698	26.5002	40.526	31.7255	36.6431
Pp3c1_10700V3.1	7.88635	12.8183	4.42899	5.42672	12.4281
Pp3c1_10719V3.1	0.174542	0.372114	0.029095	1.29236	0.028247
Pp3c1_10720V3.1	0.020626	0.292491	0.214267	0.259179	0.024742
Pp3c1_10740V3.1	1.05654	5.37788	0.162581	0.34988	0.961755
Pp3c1_10760V3.1	6.20513	15.4515	3.67077	3.99854	8.52315
Pp3c1_10810V3.1	2.52347	4.92197	0.767288	4.53052	37.6626
Pp3c1_10830V3.1	7.50306	6.22261	1.64693	7.81282	12.2523
Pp3c1_10860V3.1	1.96652	2.72498	3.50205	4.03902	2.32846
Pp3c1_10875V3.1	2.89114	3.19751	9.67572	1.12825	0.198983
Pp3c1_10880V3.1	39.5508	25.7947	25.3102	101.018	23.6649
Pp3c1_10970V3.1	0	0	0	0	2.62847
Pp3c1_11010V3.2	0.07173	0.786831	5.33682	0	0.306243
Pp3c1_11030V3.1	0.888481	0.160799	0.278073	1.54073	10.5006
Pp3c1_11040V3.1	1.2231	0.205881	0.436637	1.65235	8.02784
Pp3c1_11050V3.1	1.80142	0.204126	0.184787	1.37546	5.93907
Pp3c1_11070V3.1	52.4028	75.9934	16.323	84.0738	16.1181
Pp3c1_11090V3.1	63.6893	95.9701	16.289	46.5048	54.9591
Pp3c1_11190V3.1	81.5745	40.9084	125.386	67.5597	65.3977
Pp3c1_11310V3.1	112.393	9.90803	3.03074	257.793	300.134
Pp3c1_11420V3.1	32.1955	50.1434	94.6673	61.1825	25.337
Pp3c1_11500V3.1	0	0.551052	0.051747	0.54791	0.636599
Pp3c1_11630V3.1	22.382	104.436	142.881	27.8442	0.266316
Pp3c1_11690V3.1	9.20902	10.314	28.1616	3.29034	35.908
Pp3c1_11820V3.1	25.3326	25.0715	47.387	23.1395	18.7457
Pp3c1_11910V3.1	3.18327	0.375156	2.21703	0.803674	0.072571
Pp3c1_11980V3.1	0	0	0.148323	0	5.85229
Pp3c1_11990V3.1	6.59299	9.69684	4.54209	4.5908	11.0573
Pp3c1_12020V3.1	11.9365	12.2488	4.93709	12.189	43.8808
Pp3c1_12040V3.1	0.79361	4.24349	42.2869	9.21416	0.343513
Pp3c1_12070V3.1	59.4981	67.6688	14.5607	31.2352	70.6807
Pp3c1_12080V3.1	5.38868	8.62156	1.16152	7.43359	12.2782
Pp3c1_12100V3.1	13.4799	5.95561	3.61229	13.7279	34.07
Pp3c1_12120V3.1	125.448	198.3	57.1172	141.395	55.4168
Pp3c1_12130V3.1	85.8319	8.90521	36.2829	592.093	14.2213
Pp3c1_12140V3.1	13.3983	7.85111	2.5615	35.5971	29.4443
Pp3c1_12170V3.1	0.047839	0.16589	0	0.025819	2.26943
Pp3c1_12180V3.2	21.5562	0	0.755912	0	0
Pp3c1_12220V3.1	10.4291	11.5386	6.11163	8.90723	9.40983
Pp3c1_12230V3.1	10.4291	11.5386	6.11163	8.90723	9.40983
Pp3c1_12280V3.2	21.5562	0	0.755912	0	0
Pp3c1_12290V3.1	3.05284	1.23057	1.0601	1.95866	10.8908
Pp3c1_12330V3.1	2.86159	6.18667	2.11645	4.16969	21.6331
Pp3c1_12340V3.1	2.35446	5.2556	1.62725	5.87863	10.1748
Pp3c1_12370V3.1	7.62315	5.13098	9.52217	1.6304	24.843
Pp3c1_12380V3.1	6.44074	10.9511	1.01524	11.1029	2.3877
Pp3c1_12470V3.1	0	0.52326	0.181716	0	1.28139
Pp3c1_12560V3.1	1.29388	0.38897	0.280427	0.293748	16.6556
Pp3c1_12610V3.1	21.0073	11.6605	5.81101	24.0934	18.7733
Pp3c1_12630V3.1	51.2585	52.0046	100.478	15.3351	30.4466
Pp3c1_12703V3.1	2.29514	4.95677	0.76784	1.51983	5.12406
Pp3c1_12700V3.1	5.6814	4.55932	1.61394	3.71401	6.84456
Pp3c1_12710V3.1	0	0.320516	0.316288	0.850747	0.198623
Pp3c1_12715V3.1	0.423117	1.09154	0.344268	3.37448	1.2087
Pp3c1_12730V3.1	10.3744	25.8088	11.5399	13.3363	49.8801
Pp3c1_12740V3.1	9.6044	11.7701	5.47173	8.69781	7.18735
Pp3c1_12750V3.1	11.6291	17.5897	3.48835	10.8042	10.4336
Pp3c1_12790V3.1	2.17745	3.06904	0.431294	6.1944	11.8287
Pp3c1_12810V3.1	121.979	175.571	91.5737	115.239	117.984
Pp3c1_12820V3.2	21.5251	83.2302	548.284	4.99034	5.39834
Pp3c1_12830V3.1	9.27984	17.1353	3.00254	10.3898	14.7816
Pp3c1_12850V3.1	494.668	568.199	743.906	484.557	280.018
Pp3c1_12860V3.1	83.7891	53.5329	66.4218	88.8934	95.9545
Pp3c1_12890V3.1	10.6594	17.0197	50.6246	16.319	42.2985
Pp3c1_12911V3.1	7.02252	15.609	19.6989	5.51256	6.12041
Pp3c1_12940V3.1	26.5165	30.3044	64.7708	12.993	26.2174
Pp3c1_12950V3.1	19.8398	33.0684	6.27357	5.72889	10.2676
Pp3c1_12990V3.1	9.56347	18.8745	5.00516	9.46651	28.4716
Pp3c1_13010V3.1	20.7299	30.4162	6.16382	27.3594	19.8644
Pp3c1_13020V3.1	5.43642	12.6867	0.83527	4.65377	6.64679
Pp3c1_13030V3.1	7.04495	13.9923	2.47713	7.73556	17.516
Pp3c1_13050V3.1	9.0088	13.0777	0.718254	10.6032	8.73184
Pp3c1_13060V3.1	0.028832	0.326944	0.24007	2.46752	3.93334
Pp3c1_13080V3.1	7.88378	2.97934	1.77499	15.8674	0.763822
Pp3c1_13120V3.1	42.0617	64.8048	10.1523	37.3011	37.4119
Pp3c1_13140V3.1	26.4487	14.8132	233.61	16.9303	0.100197
Pp3c1_13170V3.1	67.3299	7.94822	8.27428	51.2339	391.068
Pp3c1_13190V3.1	21.9859	3.86803	5.08317	59.4041	22.9927
Pp3c1_13200V3.1	13.4153	1.03684	0.430223	16.6313	3.25361
Pp3c1_13260V3.1	12.2153	16.0086	11.0085	7.31709	27.1459
Pp3c1_13270V3.1	70.2505	134.745	34.6364	47.491	36.4398
Pp3c1_13280V3.1	3.41407	3.95912	0.125023	2.07816	0.542642
Pp3c1_13300V3.1	0.282287	2.47168	1.29408	0.76602	1.39259
Pp3c1_13308V3.1	1.7819	3.26444	0.724339	0.343584	1.30144
Pp3c1_13380V3.1	1.78345	5.91306	0.566582	0.028086	3.26087
Pp3c1_13420V3.1	14.0824	32.4881	7.02901	42.7344	23.3292
Pp3c1_13430V3.1	5.91049	1.29348	0.635458	5.35924	12.8389
Pp3c1_13461V3.1	0	0.457127	0.066184	0	0.046541
Pp3c1_13530V3.2	1.62934	0.920559	421.964	10.0143	0.023304
Pp3c1_13570V3.1	15.2828	13.3098	5.13858	17.0793	28.2104
Pp3c1_13600V3.1	11.1882	10.3179	4.97362	9.00414	21.6488
Pp3c1_13640V3.1	13.7226	15.3051	17.2752	11.713	34.7451
Pp3c1_13671V3.1	0	0	0.068534	0	0.029446
Pp3c1_13720V3.1	0.425632	0.098345	0.616024	1.32318	1.75452
Pp3c1_13780V3.1	25.8582	28.1299	6.05173	29.5347	26.5373
Pp3c1_13800V3.1	0.33208	0.655284	0.050638	0.66938	0.24205
Pp3c1_13830V3.1	12.0566	1.15753	6.22554	69.9387	258.134
Pp3c1_13840V3.1	1.63336	12.1369	0.43877	2.14883	20.0642
Pp3c1_13870V3.1	40.9361	0.797453	7.1356	99.5968	29.5104
Pp3c1_13890V3.1	2.7075	1.92879	0.133693	0.437943	1.18614
Pp3c1_13910V3.1	30.3969	8.02879	5.00526	45.1793	40.1563
Pp3c1_13930V3.1	0.260103	0.006817	0	1.11904	126.886
Pp3c1_13950V3.2	2.94523	0	0	0	0
Pp3c1_13990V3.1	6.68873	8.56025	25.2578	4.78864	0.383269
Pp3c1_14000V3.1	18.5183	18.5086	15.8971	14.4277	12.566
Pp3c1_14030V3.1	2.31903	4.34737	1.12537	10.3733	3.47632
Pp3c1_14120V3.1	4.89742	8.60533	1.57301	3.86469	11.5832
Pp3c1_14230V3.1	1.55487	0	0.165276	0	0.912508
Pp3c1_14250V3.1	3.94125	0.197994	0.227159	18.6303	159.241
Pp3c1_14290V3.1	4.49609	12.5564	57.5162	7.19664	4.99556
Pp3c1_14300V3.1	4160.36	3141.34	2372.41	3404.78	788.735
Pp3c1_14310V3.1	22.5177	43.9057	5.44857	31.9123	33.9095
Pp3c1_14330V3.1	11.2585	22.4261	3.39794	8.47314	29.7168
Pp3c1_14380V3.1	329.419	558.24	62.8094	420.026	100.74
Pp3c1_14480V3.1	10.6722	3.64772	2.56881	11.5543	43.0704
Pp3c1_14540V3.1	15.5457	7.80004	1.73723	17.891	82.9108
Pp3c1_14550V3.1	3.22296	2.55337	1.54092	0.288697	0.095846
Pp3c1_14630V3.1	0.667711	2.33915	20.7734	2.25592	2.56229
Pp3c1_14631V3.1	4.3758	3.77997	16.3001	3.83815	6.09612
Pp3c1_14640V3.1	1.2716	2.53533	0.685035	1.8147	0.573772
Pp3c1_14663V3.1	8.48754	22.1356	11.9057	5.50246	2.6018
Pp3c1_14660V3.1	4.36708	6.24826	0.940455	2.50732	3.4127
Pp3c1_14670V3.1	5.08133	1.40163	0.339581	2.635	28.3073
Pp3c1_14740V3.1	11.1023	11.37	45.9593	18.3155	30.9077
Pp3c1_14750V3.1	7.24327	12.1466	176.435	17.9099	12.33
Pp3c1_14760V3.1	14.7061	13.6112	3.91048	29.0434	84.0302
Pp3c1_14770V3.1	34.9288	42.8993	9.97583	21.1835	19.94
Pp3c1_14800V3.1	27.624	18.4286	40.0205	32.3437	103.147
Pp3c1_14870V3.1	11.1704	6.16682	4.98434	17.7633	7.83013
Pp3c1_14880V3.1	4.52222	3.2398	0.707079	6.10947	7.10618
Pp3c1_14900V3.1	15.6356	15.5813	5.5774	20.3904	30.6311
Pp3c1_14910V3.1	8.7174	3.38035	1.29088	8.54815	57.6672
Pp3c1_14920V3.1	10.6039	10.2263	3.43513	5.73552	9.89374
Pp3c1_14940V3.1	0	1.17728	3.7594	0	0.083895
Pp3c1_14980V3.1	20.5727	35.7475	10.6966	61.3003	109.961
Pp3c1_15010V3.1	20.8503	27.2457	1.58906	12.0739	16.5668
Pp3c1_15011V3.1	2.16782	3.52795	0.480498	0.152579	10.7761
Pp3c1_15040V3.1	7.90112	9.46371	1.26924	9.31516	1.20232
Pp3c1_15030V3.1	8.2841	46.4849	5.2797	8.65818	6.88009
Pp3c1_15060V3.1	11.3837	18.5242	5.80132	13.504	9.44486
Pp3c1_15090V3.1	4.21687	2.18763	0.881489	2.70167	15.2546
Pp3c1_15100V3.1	34.6186	52.5433	8.10339	54.8591	19.4116
Pp3c1_15110V3.1	19.1559	15.0326	3.82043	14.1681	24.5337
Pp3c1_15130V3.1	15.8529	20.8487	17.538	13.9225	27.1505
Pp3c1_15150V3.1	31.4961	46.7939	96.8436	26.6634	35.4827
Pp3c1_15160V3.1	6.83289	7.85602	3.12553	10.3343	14.0191
Pp3c1_15210V3.1	12.1058	30.8176	1.83164	11.5931	21.5257
Pp3c1_15220V3.1	12.6762	15.2254	7.54844	4.79257	10.7575
Pp3c1_15279V3.1	37.9009	15.6369	9.28786	36.0055	30.1857
Pp3c1_15290V3.1	60.2249	10.0088	7.40589	54.1485	37.3346
Pp3c1_15294V3.1	1.59921	4.10008	0.338514	0.1595	0.408524
Pp3c1_15300V3.1	0.371563	2.5686	1.35304	3.23789	0.681731
Pp3c1_15310V3.1	31.7267	26.2967	8.29505	40.825	21.7156
Pp3c1_15380V3.2	91.8848	110.051	49.4108	100.141	67.3098
Pp3c1_15390V3.1	36.356	47.87	12.7926	32.3188	29.8026
Pp3c1_15400V3.1	70.7151	40.9978	60.1004	99.9073	165.951
Pp3c1_15410V3.1	1.21025	5.63879	0.440335	2.21213	1.47551
Pp3c1_15440V3.1	2.92562	4.72044	71.9807	6.71139	1.25881
Pp3c1_15460V3.1	54.9746	63.5859	150.517	37.3594	50.9677
Pp3c1_15490V3.1	13.1726	19.9609	7.38983	6.19059	31.9701
Pp3c1_15500V3.1	94.3009	167.935	336.3	41.4492	11.4451
Pp3c1_15530V3.1	2.40133	2.67631	2.25042	1.15639	5.37055
Pp3c1_15560V3.1	3.85905	4.4135	2.15102	3.83091	3.31928
Pp3c1_15620V3.1	0.302267	0.22807	4.0888	1.86759	0.04328
Pp3c1_15635V3.1	0.76649	0.233781	0.873002	0.105243	1.43804
Pp3c1_15680V3.1	1.46736	1.24726	1.45848	6.42456	13.7035
Pp3c1_15690V3.1	13.6298	11.1708	7.27592	24.368	83.3391
Pp3c1_15730V3.1	4.72893	1.09391	0.520965	7.90762	20.84
Pp3c1_15740V3.1	89.0383	176.923	196.391	58.5879	53.7366
Pp3c1_15750V3.1	25.5404	29.7006	1.1445	20.5003	13.6472
Pp3c1_15780V3.1	1.41401	2.15133	0.553654	0.165137	1.91478
Pp3c1_15810V3.2	0.346258	0.246847	0.337374	0.034011	3.13279
Pp3c1_15830V3.1	148.264	172.906	65.4942	166.727	123.564
Pp3c1_15840V3.1	1750.42	1730.76	359.124	1533.32	683.081
Pp3c1_15900V3.2	2.11277	0	7.71126	0	0
Pp3c1_15940V3.1	17.539	17.2681	14.6357	27.5701	40.3081
Pp3c1_15950V3.1	0	0.123218	201.669	14.1204	0.074621
Pp3c1_15970V3.1	0.43209	0.012569	0.099326	0.244904	0.134441
Pp3c1_15980V3.2	6.2919	5.90869	0.435962	0	0.023278
Pp3c1_16001V3.1	10.8831	25.9598	5.93222	6.71055	0.097976
Pp3c1_16010V3.1	38.4521	91.0475	19.1722	9.00846	0.698482
Pp3c1_16110V3.1	7.49717	22.2743	6.80158	4.81283	3.19003
Pp3c1_16170V3.1	194.618	181.122	48.5932	159.895	177.145
Pp3c1_16240V3.1	0.119027	6.51606	97.7178	7.26576	0.723714
Pp3c1_16250V3.1	29.9846	45.772	16.9919	20.756	15.8132
Pp3c1_16260V3.1	0.814745	0.654219	0.119263	1.83191	3.5903
Pp3c1_16440V3.1	208.288	329.727	350.852	175.298	74.399
Pp3c1_16461V3.1	0	0.02526	0.056916	0	0.311595
Pp3c1_16480V3.1	27.7278	18.4243	6.03946	26.6118	30.2608
Pp3c1_16490V3.1	38.6624	43.4104	21.4562	58.2444	35.7371
Pp3c1_16491V3.1	2.03507	0.751965	1.3398	0.677623	2.06585
Pp3c1_16500V3.1	19.8617	10.4414	7.77463	11.9736	73.9052
Pp3c1_16510V3.1	19.8601	11.9608	5.75436	28.2563	32.3454
Pp3c1_16600V3.1	16.656	33.941	20.8952	24.0099	36.2475
Pp3c1_16690V3.1	21.7217	31.6403	5.48024	12.2395	14.4952
Pp3c1_16700V3.1	1.28184	0.458865	0.392359	0.759087	16.5259
Pp3c1_16780V3.1	16.4948	0.154306	3.78504	15.2813	30.7187
Pp3c1_16810V3.1	6.5615	11.2362	2.04616	14.7457	7.96481
Pp3c1_16820V3.1	2.53362	6.36244	5.4301	7.66159	10.8384
Pp3c1_16840V3.1	2.75635	10.1475	1.8539	4.63791	17.6853
Pp3c1_16850V3.1	26.9375	20.5852	7.35443	36.3191	46.3347
Pp3c1_16870V3.1	7.99597	11.659	1.21738	10.6836	2.13135
Pp3c1_16900V3.1	12.1553	12.6522	3.96765	18.5436	103.222
Pp3c1_16910V3.1	24.7286	61.0781	17.8714	27.302	64.4271
Pp3c1_16920V3.1	2.85069	0.10595	0.008404	1.18633	21.7859
Pp3c1_16980V3.1	5.51692	8.2149	3.94573	9.78371	11.8277
Pp3c1_17080V3.1	22.6061	25.6254	4.26711	9.49506	27.276
Pp3c1_17220V3.1	8.63343	12.2488	0.416525	4.6007	1.12171
Pp3c1_17360V3.1	11.2873	15.8004	38.3378	15.7664	33.0521
Pp3c1_17370V3.1	23.0821	20.3689	8.19784	27.6998	18.5459
Pp3c1_17450V3.1	0.216129	0.214706	0.312249	1.02496	5.60933
Pp3c1_17710V3.1	17.6593	13.7821	7.22279	38.062	27.8383
Pp3c1_17760V3.1	8.82681	9.75018	9.21193	11.0803	23.2326
Pp3c1_17860V3.1	3.03261	0.907467	11.6508	0.506387	1.3417
Pp3c1_17870V3.1	622.423	286.058	493.715	32.4963	20.3681
Pp3c1_17880V3.1	12.0566	23.8691	4.07901	23.493	39.9214
Pp3c1_17909V3.1	0.040963	0.004507	0.091399	0.068813	0.552278
Pp3c1_17930V3.2	0.017226	0.120296	0.096633	1.1669	0.316409
Pp3c1_17970V3.2	0	0	0	0	0
Pp3c1_17990V3.1	102.882	312.38	46.4312	36.9363	1.06888
Pp3c1_18010V3.1	3.63233	3.31572	3.9417	7.06793	9.66359
Pp3c1_18050V3.1	30.1376	46.8082	5.63947	24.8108	28.4354
Pp3c1_18090V3.1	5.10741	9.72441	1.30905	15.251	18.8714
Pp3c1_18110V3.1	9.99626	0.724238	1.09606	19.4504	39.8976
Pp3c1_18130V3.1	71.0811	66.7158	21.2494	65.304	106.865
Pp3c1_18139V3.1	0.517457	1.50148	0.482642	0	4.22106
Pp3c1_18150V3.1	3.82456	5.79028	0.117905	1.05764	1.10467
Pp3c1_18190V3.1	38.3488	46.3953	16.9561	28.9348	11.4945
Pp3c1_18200V3.1	30.6099	20.785	41.213	66.7539	93.7556
Pp3c1_18210V3.1	0.369333	0.866161	0.03656	0	1.10868
Pp3c1_18250V3.1	4.94765	10.6636	1.43941	9.55949	12.5831
Pp3c1_18260V3.1	0.008205	0.11067	0.182397	0	0.648478
Pp3c1_18280V3.1	1.91361	0.907114	1.98345	2.22882	8.82001
Pp3c1_18350V3.1	0	0.607532	0.064541	0	1.81503
Pp3c1_18360V3.1	2.64895	5.81061	2.47067	4.78244	11.8958
Pp3c1_18380V3.2	0.347453	2.07587	0.354484	0.52485	0.294553
Pp3c1_18390V3.1	8.91448	15.0375	12.1851	18.0227	9.81342
Pp3c1_18400V3.1	632.556	506.848	365.272	834.357	311.029
Pp3c1_18420V3.1	23.6811	22.1554	16.6335	30.7956	81.9991
Pp3c1_18430V3.1	4.58306	7.04681	1.60424	5.87363	13.8747
Pp3c1_18440V3.1	23.9938	35.4221	4.7681	30.2415	52.3288
Pp3c1_18460V3.1	18.775	11.3631	2.73205	36.6385	113.367
Pp3c1_18470V3.1	13.8913	17.7612	2.40714	8.27816	12.4729
Pp3c1_18490V3.1	10.5413	17.1324	2.02508	7.95498	15.1131
Pp3c1_18520V3.2	16.314	11.5217	0.935071	20.7	3.58413
Pp3c1_18530V3.1	6.45541	4.57011	2.48012	0.924774	28.9996
Pp3c1_18680V3.1	0.104306	0.166581	0.218391	1.74187	1.98173
Pp3c1_18830V3.1	0.941429	0.239695	0.271927	0.605874	108.61
Pp3c1_18860V3.1	45.6278	18.2508	7.195	45.2331	46.546
Pp3c1_18911V3.1	5.55008	26.3477	38.7473	13.0069	0.581552
Pp3c1_18940V3.1	10.7468	1.94058	4.58647	4.09105	92.5023
Pp3c1_18949V3.1	0	0.319759	1.7389	0.050065	0.958591
Pp3c1_18990V3.1	0.423097	1.7832	87.1086	6.00134	2.42839
Pp3c1_19000V3.1	2.96567	0.084604	0.249175	9.15106	3.25924
Pp3c1_19060V3.1	0.737307	0.21947	0.278195	0.334899	9.87438
Pp3c1_19130V3.1	1.14981	0.018291	0	0	0.00864
Pp3c1_19176V3.1	0.152629	0.022351	0	0.718547	0.29956
Pp3c1_19190V3.1	41.6039	0.543332	44.6282	30.1458	802.683
Pp3c1_19210V3.1	336.112	214.49	213.218	147.457	475.237
Pp3c1_19220V3.1	9.14861	12.8382	1.74601	2.61006	2.21175
Pp3c1_19230V3.1	4.53236	7.33707	0.399893	3.65084	13.1381
Pp3c1_19240V3.1	15.6884	13.7267	4.67575	11.1982	63.5619
Pp3c1_19270V3.1	2.50284	4.44428	1.3282	2.75864	1.27275
Pp3c1_19290V3.1	2.75652	6.45645	21.9663	0.92	0.21158
Pp3c1_19310V3.1	11.1815	24.0148	6.47569	12.9573	6.27323
Pp3c1_19340V3.1	12.5877	31.9659	14.4432	11.7459	17.5544
Pp3c1_19370V3.1	21.7712	43.4588	28.1264	9.5169	3.89288
Pp3c1_19400V3.1	15.1086	18.8982	37.1104	36.6591	38.1546
Pp3c1_19420V3.1	0	0.203166	1.24325	0.027093	3.24122
Pp3c1_19590V3.1	5.66296	9.15293	5.75601	6.36208	16.2866
Pp3c1_19610V3.1	0	0.154852	0.177979	0	0.146421
Pp3c1_19660V3.1	5.35967	13.8868	18.5331	10.9065	27.9182
Pp3c1_19680V3.1	27.785	38.0867	17.1373	30.8696	26.6982
Pp3c1_19690V3.1	0	0.171531	0	0	0.008047
Pp3c1_19710V3.1	62.9949	50.9884	17.455	54.5965	59.9379
Pp3c1_19720V3.2	0	0.249768	3.03374	0.640573	4.88186
Pp3c1_19762V3.1	0.791943	1.49422	1.94775	0.485885	0.149402
Pp3c1_19769V3.1	1.06102	0.837984	1.47295	0.550655	0.255825
Pp3c1_19780V3.1	0.751232	0.613196	0.905126	3.33282	3.11282
Pp3c1_19830V3.1	1.71891	1.07594	0.457045	1.92222	0.021307
Pp3c1_19831V3.1	0	0.208795	0.011228	0	1.26504
Pp3c1_19850V3.2	0	0	0	0	0
Pp3c1_19859V3.1	1.05133	0.754817	6.50038	0.038592	0.204194
Pp3c1_19940V3.1	54.1625	73.1315	64.0893	20.7812	4.26758
Pp3c1_19950V3.1	6.67414	10.2796	14.8545	0.980587	7.01645
Pp3c1_19980V3.1	12.2228	24.894	11.7939	17.8465	22.4128
Pp3c1_20010V3.1	36.0117	62.569	11.9453	44.2414	82.0118
Pp3c1_20030V3.1	15.4014	27.0734	9.30109	30.9736	26.806
Pp3c1_20040V3.1	20.8114	50.4614	20.9047	16.4332	9.02103
Pp3c1_20050V3.1	0.609251	1.67109	0.164835	0.723748	4.46501
Pp3c1_20090V3.1	20.5744	19.7473	2.7121	18.4575	48.9742
Pp3c1_20100V3.1	103.026	179.203	21.7076	92.2251	29.8282
Pp3c1_20124V3.1	0	0.171906	0.014525	0	0.054457
Pp3c1_20151V3.1	0	0.29308	0	0	0.19004
Pp3c1_20190V3.1	92.6203	146.157	47.2363	94.3699	78.8852
Pp3c1_20220V3.1	0	0.336358	0.129924	0.067163	0.231847
Pp3c1_20230V3.1	2.12215	0.245455	0.269823	5.44472	31.024
Pp3c1_20280V3.1	8.97019	10.8618	1.49434	3.89882	12.5613
Pp3c1_20290V3.1	5.14963	6.05312	2.58018	4.52764	6.90375
Pp3c1_20310V3.1	7.8123	6.49248	3.12397	14.8528	40.3745
Pp3c1_20330V3.1	20.5644	9.39075	48.0256	61.7032	67.2162
Pp3c1_20350V3.1	37.2895	6.92349	7.26888	77.9056	111.311
Pp3c1_20360V3.1	9.6077	21.4563	6.23812	8.24615	12.6583
Pp3c1_20380V3.1	7.55945	11.1208	0.52939	0.392987	0.912804
Pp3c1_20430V3.1	12.5699	17.0675	1.42763	4.30868	42.3873
Pp3c1_20440V3.1	0.096158	0.018063	0.215649	0	3.00724
Pp3c1_20580V3.1	20.2057	13.3168	3.92848	16.824	17.0408
Pp3c1_20610V3.1	10.3373	12.0638	4.06349	10.6312	34.1388
Pp3c1_20630V3.1	42.2657	15.7138	21.5406	96.7887	244.777
Pp3c1_20640V3.1	96.5427	148.973	7.76899	6.23593	5.49191
Pp3c1_20660V3.1	4.24072	2.28946	0.906995	11.3583	21.6331
Pp3c1_20670V3.1	3.26074	10.6327	1.0093	2.37484	0.41527
Pp3c1_20680V3.2	2.11366	12.3119	0.316959	1.90191	0.018778
Pp3c1_20690V3.1	73.8193	140.542	51.0463	45.4109	46.8595
Pp3c1_20700V3.1	37.8971	45.2868	19.1377	42.9804	64.937
Pp3c1_20710V3.1	3.74533	7.82514	3.32847	7.10642	19.866
Pp3c1_20720V3.1	9.37438	4.47312	10.4302	63.7557	7.3329
Pp3c1_20740V3.1	2.51026	2.16283	22.6785	2.60975	5.63788
Pp3c1_20753V3.1	0.790529	1.18784	0.706806	0.321483	0.136204
Pp3c1_20750V3.1	0	0.046914	0.096179	0	0.111999
Pp3c1_20770V3.1	37.4547	90.3471	1.02422	22.6876	7.74014
Pp3c1_20780V3.1	1.12162	0	0.008963	0.064297	2.34025
Pp3c1_20790V3.1	11.1302	23.2309	33.388	16.4498	16.8961
Pp3c1_20810V3.1	14.0385	20.6382	17.4623	18.0282	15.3032
Pp3c1_20830V3.1	0	0.626868	5.53986	0.248084	0.523525
Pp3c1_20870V3.1	33.1912	29.2598	7.89371	30.792	15.6619
Pp3c1_20880V3.1	23.7266	58.5351	7.40655	17.882	8.48288
Pp3c1_20900V3.1	4.51591	4.7013	2.18455	6.60695	8.15611
Pp3c1_20910V3.1	0.357907	0.363096	1.1146	0.082695	0.892789
Pp3c1_20930V3.1	2.89889	0.981092	0.463356	12.3071	37.0796
Pp3c1_20960V3.1	4.50413	12.3148	1.88474	3.14142	1.82693
Pp3c1_20980V3.1	6.54464	6.90537	5.41632	9.8839	56.5943
Pp3c1_21000V3.1	101.619	96.0401	68.4708	62.3092	54.049
Pp3c1_21050V3.1	6.98998	9.50608	1.12637	2.24038	4.46551
Pp3c1_21100V3.1	9.31573	14.6176	7.05538	18.2518	12.0756
Pp3c1_21110V3.1	10.6169	31.6881	4.18247	14.9337	15.9251
Pp3c1_21114V3.1	0.517703	2.0731	2.58396	0	2.29289
Pp3c1_21120V3.1	8.35804	16.5942	8.64715	4.16155	4.49495
Pp3c1_21140V3.1	19.3415	26.0995	11.4408	12.0314	19.4631
Pp3c1_21160V3.1	35.0191	39.7955	12.3445	21.909	54.8781
Pp3c1_21200V3.1	345.419	198.731	74.5037	255.457	342.385
Pp3c1_21210V3.2	0	0	0	0	0
Pp3c1_21230V3.1	0.000489	12.1048	4.7316	54.2213	0.155011
Pp3c1_21250V3.2	0	0	0	0	0
Pp3c1_21270V3.1	7.98242	23.4222	126.861	24.8743	3.18684
Pp3c1_21290V3.1	10.8798	30.0963	7.85094	24.4441	40.7639
Pp3c1_21300V3.1	97.602	70.6009	2.26084	16.4909	5.93678
Pp3c1_21330V3.1	97.602	70.6009	2.26084	16.4909	5.93678
Pp3c1_21360V3.1	12.1671	20.7865	23.3664	13.3485	23.772
Pp3c1_21370V3.1	1.44258	0.324918	1.03681	0.136842	0.00245
Pp3c1_21380V3.1	0.01771	0.617117	0.1835	1.4632	0.208593
Pp3c1_21400V3.1	7.04829	13.4285	2.42893	11.2703	15.1887
Pp3c1_21470V3.1	4.93094	6.44742	1.77285	6.06582	14.3517
Pp3c1_21480V3.1	1.07626	7.87934	1.18101	3.70115	5.72325
Pp3c1_21510V3.1	11.4699	8.92192	9.13158	8.55622	15.9402
Pp3c1_21530V3.1	38.5373	69.5976	5.88225	38.5274	45.4265
Pp3c1_21540V3.1	327.858	218.002	42.6809	335.362	103.076
Pp3c1_21550V3.1	84.3998	72.0507	18.5303	80.8538	25.7178
Pp3c1_21570V3.1	4.69034	10.1227	1.7846	0.43826	1.03579
Pp3c1_21610V3.1	0.193035	0.096542	0.300492	0.59921	0.204493
Pp3c1_21620V3.1	42.1564	61.2341	41.0929	22.7161	20.8507
Pp3c1_21630V3.1	9.4438	7.57065	4.60137	14.1659	16.8611
Pp3c1_21650V3.1	19.3497	4.41519	3.01989	10.7972	55.7831
Pp3c1_21660V3.1	60.1315	106.242	48.6527	32.9942	28.3977
Pp3c1_21670V3.1	15.3479	22.2657	7.83541	21.8108	26.0901
Pp3c1_21680V3.2	0.592911	3.97694	0.449704	1.25162	4.3484
Pp3c1_21720V3.2	0.359494	0.104426	404.869	44.5344	0.0225
Pp3c1_21730V3.1	42.1897	64.6738	18.1425	66.6427	38.2616
Pp3c1_21740V3.1	62.6418	33.0333	17.7408	17.5693	20.7441
Pp3c1_21760V3.1	24.5212	19.9877	8.45611	18.4318	20.7697
Pp3c1_21783V3.1	0.176336	0.092178	0	0	0.024626
Pp3c1_21790V3.1	6.16109	9.45879	4.39561	0.156206	10.9314
Pp3c1_21800V3.1	9.24788	10.0925	2.82322	9.74159	11.215
Pp3c1_21810V3.1	89.9026	59.0197	21.2901	78.2432	64.1311
Pp3c1_21840V3.1	13.5194	10.3047	8.24064	2.742	5.40637
Pp3c1_21850V3.1	19.6183	35.9326	3.90526	15.7209	16.1935
Pp3c1_21860V3.1	1973.89	1420.36	490.589	2038.34	1158.37
Pp3c1_21890V3.1	3.30997	4.1066	2.58921	1.12377	11.852
Pp3c1_21920V3.1	0.785917	0.32672	0.065988	0.080416	18.1273
Pp3c1_21950V3.1	114.564	172.85	206.715	60.9341	66.4808
Pp3c1_21960V3.1	12.6785	3.87011	2.44605	13.6924	12.5349
Pp3c1_21970V3.1	0.568374	0.075259	0.344629	0.374342	4.6291
Pp3c1_21980V3.1	0.568374	0.075259	0.344629	0.374342	4.6291
Pp3c1_22040V3.1	41.7359	68.3128	35.3779	44.7585	12.4857
Pp3c1_22066V3.1	0.263759	1.84431	7.94766	1.25541	0.416244
Pp3c1_22060V3.1	0.507758	0.183444	1.07645	0.69916	0.098708
Pp3c1_22069V3.1	5.29987	11.9672	15.6569	1.17233	2.41448
Pp3c1_22090V3.1	10.014	4.01025	2.65382	25.9013	32.441
Pp3c1_22100V3.1	2.23496	5.33564	0.287671	4.56699	11.127
Pp3c1_22110V3.2	0	0	0	0	0.270952
Pp3c1_22120V3.1	45.082	83.006	27.3587	57.4271	157.022
Pp3c1_22130V3.1	2.22265	1.65748	0.074019	0.543247	17.7768
Pp3c1_22150V3.2	0.49388	1.11734	0.41149	0.365437	1.68597
Pp3c1_22185V3.1	1.80718	6.58331	0.856781	0.134911	1.11494
Pp3c1_22180V3.1	14.4232	17.886	2.19903	22.3574	26.7225
Pp3c1_22200V3.1	3.54166	10.3879	4.3343	6.98804	8.13585
Pp3c1_22210V3.1	7.95648	9.28568	8.80329	7.55179	12.8037
Pp3c1_22220V3.1	0.685053	0.265641	28.0826	2.2524	0.006123
Pp3c1_22230V3.1	6.49619	10.1119	1.53309	7.15684	9.10624
Pp3c1_22240V3.1	9.16852	12.601	1.72546	11.4284	21.0434
Pp3c1_22260V3.1	5.53288	7.25191	1.16558	4.31892	10.1553
Pp3c1_22270V3.1	2.76401	18.207	0.200254	0	0.148268
Pp3c1_22300V3.1	10.3556	32.517	56.9562	14.5671	17.3782
Pp3c1_22321V3.1	0.596853	3.66992	75.921	4.25338	1.52155
Pp3c1_22360V3.1	10.6449	13.8136	2.73251	15.1774	41.6337
Pp3c1_22410V3.1	0.703614	1.19726	0.573274	0.366571	2.03856
Pp3c1_22440V3.1	0	0.09742	0	0.608066	0.688021
Pp3c1_22450V3.1	58.9742	18.3871	11.5442	47.7949	124.039
Pp3c1_22470V3.1	17.2095	21.6466	2.4386	32.0854	1.4844
Pp3c1_22480V3.1	19.1323	15.6675	3.35353	29.0681	25.5543
Pp3c1_22490V3.1	23.2939	21.0305	52.4881	45.2788	17.5023
Pp3c1_22500V3.1	128.234	199.308	80.9522	163.368	69.1204
Pp3c1_22510V3.1	129.099	140.813	111.289	97.0347	66.108
Pp3c1_22520V3.1	5.17665	11.2035	2.29877	9.21239	8.85675
Pp3c1_22540V3.1	8.82599	14.2655	0.969052	13.2942	7.75032
Pp3c1_22560V3.1	0.926431	0.693007	0.831031	0.230169	1.09458
Pp3c1_22590V3.1	5.44459	5.81602	2.14692	2.60359	25.8807
Pp3c1_22620V3.1	8.06239	10.7608	7.34175	15.9831	20.6452
Pp3c1_22640V3.1	74.4484	270.917	23.6613	116.357	0.825667
Pp3c1_22660V3.1	106.809	458.519	111.486	3.19253	0.031167
Pp3c1_22690V3.1	23.4072	17.5071	10.9659	26.8886	21.6227
Pp3c1_22710V3.1	17.2592	32.9601	36.7171	3.90425	16.6311
Pp3c1_22720V3.1	1.33132	8.97685	0.479401	1.97619	1.18047
Pp3c1_22730V3.1	14.1598	38.0878	2.14791	8.45937	10.3067
Pp3c1_22750V3.1	22.3274	35.1152	12.4677	31.6527	33.938
Pp3c1_22810V3.1	2.37975	0.849576	0	0.806576	0.153893
Pp3c1_22820V3.1	30.6493	79.964	14.8727	18.8382	14.3699
Pp3c1_22851V3.1	10.5827	7.3663	2.36679	13.5777	0.916904
Pp3c1_22860V3.1	9.95793	12.0161	2.04178	11.4276	15.3456
Pp3c1_22880V3.1	0.784753	0.070556	0	0.015172	2.31811
Pp3c1_22900V3.1	15.7154	24.363	4.36247	19.6654	35.8353
Pp3c1_22930V3.1	15.3371	21.2472	5.35771	5.01196	19.6657
Pp3c1_22950V3.1	5.30963	6.93074	5.01799	7.38649	9.07636
Pp3c1_22970V3.2	2.94818	0.154468	0	0.149803	0
Pp3c1_23000V3.1	9.62034	6.77494	14.7899	0.217337	4.25563
Pp3c1_23010V3.1	32.7987	65.009	18.7815	5.58724	33.0022
Pp3c1_23020V3.1	1.39291	3.60442	17.2896	1.71682	0
Pp3c1_23040V3.1	4.33562	2.76455	1.00089	0.006859	0.59323
Pp3c1_23140V3.1	5.72087	43.8087	5.94632	5.93892	3.68836
Pp3c1_23150V3.1	6.14104	15.5641	17.693	5.31623	1.95379
Pp3c1_23160V3.1	39.0246	53.0837	39.0644	60.3427	118.898
Pp3c1_23169V3.1	0	0	0.131016	0	0.526272
Pp3c1_23170V3.1	0.293534	0.548038	0.760531	1.06396	1.70926
Pp3c1_23190V3.1	4.52712	3.34755	0.083174	5.47716	4.93656
Pp3c1_23200V3.1	13.7686	15.7148	7.15347	14.3057	5.83868
Pp3c1_23220V3.1	9.1008	3.09878	0.502852	6.13774	45.144
Pp3c1_23250V3.1	21.3912	10.8706	7.66589	22.4744	33.1631
Pp3c1_23260V3.1	19.8934	30.0543	9.25329	9.12965	3.75122
Pp3c1_23300V3.1	8.31072	7.4525	1.91707	13.8266	20.7511
Pp3c1_23331V3.1	0.108271	1.59651	0.048596	0.142967	0.078381
Pp3c1_23370V3.1	2.559	5.34849	6.52733	3.82461	11.7298
Pp3c1_23380V3.1	3.73593	9.89195	1.62902	4.6369	3.50383
Pp3c1_23410V3.2	35.5569	33.4546	8.09589	32.6505	34.593
Pp3c1_23426V3.1	5.17088	5.7846	0.489825	2.3821	3.75657
Pp3c1_23460V3.1	4.90723	14.6664	16.3417	15.1174	38.2659
Pp3c1_23490V3.1	0.135139	0.238865	0.17696	0.162339	0.5462
Pp3c1_23520V3.1	17.1565	6.37249	2.48827	5.22054	22.6462
Pp3c1_23530V3.1	1.68193	3.54398	5.02597	3.29485	6.53307
Pp3c1_23558V3.1	16.246	34.1637	65.763	10.0927	2.1047
Pp3c1_23581V3.1	0.407963	0.444945	5.85346	0	0.043145
Pp3c1_23590V3.1	35.9471	52.2606	73.3872	28.3274	10.3875
Pp3c1_23600V3.1	29.8421	53.824	827.132	141.172	58.1336
Pp3c1_23611V3.1	0.11849	0.302734	0.386241	0.444133	5.79877
Pp3c1_23610V3.1	2e-06	8e-06	7.6e-05	1.2e-05	0.517631
Pp3c1_23620V3.1	7.16037	4.78762	2.62175	3.25947	4.97031
Pp3c1_23670V3.1	382.702	165.032	104.697	523.816	858.983
Pp3c1_23680V3.1	12.9099	5.67709	4.78356	19.6144	11.99
Pp3c1_23700V3.1	0.277335	0.037664	0	0	0.346442
Pp3c1_23750V3.1	64.477	38.8536	32.3624	58.0535	753.724
Pp3c1_23760V3.1	2.43312	3.98459	0.175103	1.08582	14.1381
Pp3c1_23810V3.1	10.2907	10.9297	2.2674	8.74762	16.4191
Pp3c1_23830V3.1	2.6959	10.0129	17.3569	5.09002	1.10648
Pp3c1_23850V3.1	267.016	287.829	40.5576	213.405	515.715
Pp3c1_23870V3.2	0.090135	0.229592	0	0	0.067526
Pp3c1_23900V3.1	506.002	470.931	149.976	550.478	858.423
Pp3c1_23920V3.1	348.407	124.257	33.1111	345.824	265.049
Pp3c1_23930V3.1	54.4292	288.731	12.1525	18.7436	17.4027
Pp3c1_23940V3.1	0	0.256758	0.401432	0.402003	0.307396
Pp3c1_23960V3.1	110.38	97.5924	19.2135	9.74285	4.82925
Pp3c1_23970V3.1	4.92877	9.50598	9.39239	21.9147	35.2854
Pp3c1_23990V3.1	2.8323	2.99782	533.091	36.5115	0.115033
Pp3c1_24000V3.1	8.47219	3.34761	2.29679	10.5259	88.1517
Pp3c1_24020V3.1	1.37665	0.847145	0.249568	1.59657	3.78272
Pp3c1_24070V3.2	0	0	0	0	0
Pp3c1_24080V3.2	0	0	0	0	0
Pp3c1_24090V3.1	30.6349	29.9462	38.4892	42.0512	22.5139
Pp3c1_24111V3.1	1.79584	3.05794	5.11836	7.31767	1.41874
Pp3c1_24110V3.1	7.06795	1.89381	2.56756	5.93799	13.8716
Pp3c1_24120V3.1	65.0574	86.6846	63.8801	43.673	28.2323
Pp3c1_24280V3.1	35.1921	44.939	6.18309	30.6396	38.627
Pp3c1_24300V3.1	365.856	510.483	121.17	286.607	269.33
Pp3c1_24320V3.1	0.437566	1.12767	39.8273	4.01322	0.386369
Pp3c1_24340V3.1	26.8938	43.4746	66.2193	34.8233	4.26018
Pp3c1_24350V3.1	0.141694	0.50819	0.698972	0.596783	0.781748
Pp3c1_24409V3.1	4.69928	0	0.137753	0.129216	0.203888
Pp3c1_24420V3.1	1.4164	0.396116	0.45447	1.25577	9.47172
Pp3c1_24440V3.1	7.69812	10.9877	3.15625	10.0777	12.9029
Pp3c1_24500V3.1	18.8069	11.3907	14.9384	36.3598	30.0215
Pp3c1_24530V3.1	7.53782	7.1189	3.67866	6.53831	30.8009
Pp3c1_24560V3.1	19.8065	15.9456	9.25238	24.3016	28.6233
Pp3c1_24570V3.1	50.0076	89.8339	117.78	29.2784	7.47165
Pp3c1_24590V3.1	6.92192	8.44908	77.1157	0.087034	0.486866
Pp3c1_24600V3.4	1.28533	1.52321	16.9386	5.94196	16.7212
Pp3c1_24640V3.2	6.5957	23.009	845.629	28.7973	0.395685
Pp3c1_24660V3.1	2.86723	2.28839	1.24968	10.5432	9.50746
Pp3c1_24700V3.1	35.9352	20.8725	4.7694	35.459	117.223
Pp3c1_24730V3.1	143.218	185.709	189.324	116.617	22.932
Pp3c1_24760V3.1	3.40503	5.77041	4.53017	4.14622	2.33202
Pp3c1_24790V3.1	13.4966	11.1385	3.84967	12.7234	65.6707
Pp3c1_24820V3.1	21.4821	19.3611	6.53838	8.77165	21.4802
Pp3c1_24830V3.1	1.0319	1.20293	0.235961	2.55193	2.28378
Pp3c1_24840V3.1	39.7659	62.5387	7.4623	33.8575	43.676
Pp3c1_24850V3.1	18.1498	12.7065	6.07503	30.811	33.5799
Pp3c1_24880V3.1	16.7063	17.6404	23.7245	20.0953	4.47173
Pp3c1_24890V3.1	37.1884	53.8438	17.6975	17.4081	4.68069
Pp3c1_24894V3.1	0.168775	0.060472	0.805277	0.210229	3.84346
Pp3c1_24930V3.1	15.7153	22.7584	2.7791	25.1699	11.965
Pp3c1_24950V3.2	0.545762	0.890511	0.38215	0.531783	2.31319
Pp3c1_24980V3.1	16.5017	38.159	23.5844	8.98263	24.0903
Pp3c1_25000V3.1	307.459	424.583	257.95	244.143	118.913
Pp3c1_25040V3.1	1.0135	1.52541	1.36634	0	1.54741
Pp3c1_25070V3.1	7.6961	6.89593	2.71047	15.6039	32.404
Pp3c1_25080V3.1	0.12009	1.48502	0.038279	0	16.793
Pp3c1_25090V3.1	0.033814	4.28527	4.08263	0.505137	0.615269
Pp3c1_25100V3.1	6.42149	1.00976	0.95146	40.7202	1.79154
Pp3c1_25110V3.1	59.9449	47.6943	10.8927	88.893	57.3104
Pp3c1_25128V3.1	0.249007	0.987901	0.057619	0	0.07373
Pp3c1_25150V3.1	46.8753	91.9834	131.925	15.6402	3.03588
Pp3c1_25190V3.1	7.49332	17.0289	0.762111	8.38389	13.8815
Pp3c1_25208V3.1	0	1.08948	34.0547	1.04369	0.030923
Pp3c1_25220V3.1	2.92951	2.14911	0.422697	0.064442	1.9608
Pp3c1_25230V3.1	0.065526	0.071395	0.53918	0	4.44101
Pp3c1_25240V3.1	11.8545	18.2563	92.5874	36.1519	19.6096
Pp3c1_25250V3.1	12.6459	21.5971	15.4298	11.7722	11.6037
Pp3c1_25260V3.1	0.19278	0.766968	1.49126	0	0.097859
Pp3c1_25290V3.1	33.7106	25.5859	6.58039	28.4891	80.4063
Pp3c1_25330V3.1	843.735	817.776	323.241	728.809	694.837
Pp3c1_25400V3.1	6.77139	6.65377	1.05495	5.80374	12.915
Pp3c1_25410V3.1	3.16905	4.1439	0.072962	2.16953	13.7946
Pp3c1_25420V3.1	3.18787	10.6137	25.3367	3.72814	1.09998
Pp3c1_25430V3.1	9.36233	8.50391	94.2341	13.4156	11.7786
Pp3c1_25450V3.1	0.124097	0.973631	0.032641	0.046829	0.793824
Pp3c1_25570V3.1	25.4361	8.67174	10.526	26.0445	7.54115
Pp3c1_25640V3.1	0.464663	0.06264	0.038416	0	0.976233
Pp3c1_25660V3.1	9.30839	10.5547	9.09367	13.672	15.2734
Pp3c1_25680V3.1	1.45209	8.33545	22.7123	1.69732	2.46881
Pp3c1_25700V3.1	123.704	91.8268	26.6778	192.627	240.105
Pp3c1_25750V3.8	6.43454	6.84176	4.35264	13.839	34.6767
Pp3c1_25760V3.1	30.8277	34.5381	9.2806	39.9275	44.1793
Pp3c1_25770V3.1	35.376	61.5333	92.4018	25.251	57.8419
Pp3c1_25790V3.1	14.7521	10.6322	7.27091	17.6393	2.9804
Pp3c1_25820V3.1	15.8472	35.305	18.7349	11.84	42.5097
Pp3c1_25850V3.1	58.7003	35.3661	29.709	39.0136	92.2948
Pp3c1_25910V3.1	1.04164	1.22792	9.21597	0.784119	0.012188
Pp3c1_25920V3.1	4.59078	11.7932	33.2398	3.73584	6.55684
Pp3c1_25930V3.1	0.574018	0.416377	0.070815	5.80995	62.6244
Pp3c1_25940V3.2	6.25962	5.14119	3.17445	25.1366	87.1953
Pp3c1_25950V3.2	5.00383	7.0993	1.31876	5.77222	8.46817
Pp3c1_25959V3.1	2.01843	0.116413	0.123898	0.499806	0.0651
Pp3c1_25970V3.1	5.13677	9.6038	0.306105	3.07189	4.19328
Pp3c1_25980V3.1	91.0349	64.7521	54.293	124.884	85.2022
Pp3c1_26030V3.1	3.02135	3.73583	0.412909	0.945293	14.5964
Pp3c1_26060V3.1	4.58252	0.741526	0.416784	3.52694	8.18216
Pp3c1_26070V3.2	0	0	0	0	3.46774
Pp3c1_26180V3.2	3.4398	4.56484	0	14.1197	0
Pp3c1_26200V3.1	14.8752	28.4328	7.4272	38.1503	38.259
Pp3c1_26250V3.1	17.2298	24.8194	6.86206	18.8373	25.212
Pp3c1_26260V3.1	29.965	21.9328	13.5045	19.4245	15.5602
Pp3c1_26270V3.1	128.305	204.809	28.2554	78.4959	241.923
Pp3c1_26280V3.1	711.392	529.876	137.335	761.733	473.602
Pp3c1_26350V3.1	6.1735	13.5729	0.831374	4.47439	16.7987
Pp3c1_26530V3.1	14.9507	2.36187	2.39502	28.0687	11.2323
Pp3c1_26600V3.1	8.67822	11.4944	14.39	14.1736	63.3915
Pp3c1_26610V3.1	0	0.922626	0.081903	0.259506	1.02743
Pp3c1_26660V3.1	1.23805	0.066577	0.063524	0	3.54468
Pp3c1_26680V3.1	4.04646	5.58641	1.78492	4.91286	8.57342
Pp3c1_26700V3.3	48.4485	38.9451	115.594	63.2596	34.0284
Pp3c1_26720V3.1	32.8884	10.2734	7.30985	21.6286	239.484
Pp3c1_26730V3.1	9.91773	3.59973	6.14517	5.06847	62.5808
Pp3c1_26740V3.1	61.6562	57.0585	34.6827	45.2919	31.1975
Pp3c1_26750V3.1	1.16094	1.07121	2.37873	0.365675	0.151307
Pp3c1_26770V3.1	17.2902	14.2393	1.47878	20.4385	3.69314
Pp3c1_26780V3.1	32.496	32.3315	12.7022	51.8914	27.191
Pp3c1_26860V3.1	52.2663	112.777	33.4754	24.7122	24.7592
Pp3c1_26880V3.1	4.50664	7.68253	2.04215	6.73183	2.93829
Pp3c1_26899V3.1	2.1413	5.15282	2.85692	3.81398	0.265146
Pp3c1_26930V3.1	2.2399	1.13303	17.9064	0.462967	1.73826
Pp3c1_26960V3.1	0	0.435326	0.531259	0.213749	0.218086
Pp3c1_26980V3.1	41.3728	45.2388	34.4269	23.4617	27.6284
Pp3c1_27020V3.1	35.0781	26.0499	19.068	27.4624	66.8326
Pp3c1_27050V3.1	33.6635	68.9233	65.0083	21.0578	18.9652
Pp3c1_27060V3.1	775.825	707.846	313.105	747.412	249.835
Pp3c1_27150V3.1	2.42165	2.70267	2.87484	1.79725	1.97045
Pp3c1_27160V3.1	78.0678	28.9425	16.6247	108.214	102.969
Pp3c1_27170V3.1	4.59423	7.4036	3.50979	10.5703	3.78185
Pp3c1_27180V3.1	64.5365	66.137	19.7393	104.9	41.9454
Pp3c1_27190V3.1	0.033512	0.569471	0.416303	1.01074	2.282
Pp3c1_27230V3.1	9.40968	18.5412	6.7206	17.4693	12.6865
Pp3c1_27270V3.1	237.82	294.438	585.814	228.855	242.828
Pp3c1_27300V3.1	5.04711	0.06798	0.926762	3.13563	2.44805
Pp3c1_27330V3.1	0	0.157791	0.026697	1.00018	0.460521
Pp3c1_27360V3.1	3.39055	3.26407	1.01571	9.98978	7.71519
Pp3c1_27361V3.1	0	0	0	0	0
Pp3c1_27370V3.1	5.53378	7.20306	14.779	7.18971	5.21811
Pp3c1_27440V3.1	1.75106	0.023213	0.062764	0.676712	1.69457
Pp3c1_27480V3.1	31.0427	53.4369	37.149	27.2118	19.7103
Pp3c1_27500V3.1	0	0.046535	0.928304	1.44251	0.001441
Pp3c1_27510V3.1	47.8787	79.5799	224.669	51.2364	58.0885
Pp3c1_27530V3.1	10.6409	11.5935	2.02511	16.2596	1.43319
Pp3c1_27630V3.1	0.877279	2.15713	0.093932	1.06982	1.02959
Pp3c1_27670V3.1	0.301631	0.08929	0.16077	0.026026	0.030618
Pp3c1_27710V3.1	4.38653	3.32162	1.99292	10.4986	17.4493
Pp3c1_27760V3.1	0.806628	4.53692	0.084354	0.078337	0.037809
Pp3c1_27779V3.1	0.402127	2.40075	0.553603	0.568586	0.064625
Pp3c1_27810V3.1	4.37608	11.3376	149.494	18.3915	2.15141
Pp3c1_27830V3.1	17.6175	9.65975	1.72434	25.5646	32.0886
Pp3c1_27850V3.1	4.11736	8.80431	8.10728	5.69158	4.17677
Pp3c1_27870V3.1	130.762	215.318	111.45	114.992	45.0354
Pp3c1_27900V3.1	24.5723	24.9584	20.105	17.9025	13.5849
Pp3c1_27930V3.2	0.187939	2.89366	2.87293	0	0.056545
Pp3c1_27970V3.1	48.9495	38.2567	52.666	44.5494	24.7273
Pp3c1_27980V3.1	1073.84	1364.17	353.491	1067.86	706.879
Pp3c1_27990V3.1	100.424	12.4008	15.0191	141.609	1175.28
Pp3c1_28010V3.2	4.06977	7.55074	3.50897	4.1837	16.9669
Pp3c1_28020V3.1	3.71024	4.5667	7.21814	7.8633	0.226823
Pp3c1_28030V3.2	2.64841	6.93204	1.85715	13.0102	0
Pp3c1_28050V3.1	10.0101	4.77288	7.26963	5.10488	5.70501
Pp3c1_28060V3.1	4.36772	6.0055	17.9001	4.84986	17.6785
Pp3c1_28090V3.1	1.13715	0.461299	0.416917	2.79965	103.277
Pp3c1_28110V3.1	90.0008	149.733	22.379	145.401	26.678
Pp3c1_28200V3.1	10.2799	23.2988	7.84238	18.6693	6.57522
Pp3c1_28210V3.1	118.836	185.06	30.2873	49.5047	60.9304
Pp3c1_28220V3.2	0	1.11827	0	0	0
Pp3c1_28260V3.1	6.35186	5.42962	0.702975	6.14854	8.90946
Pp3c1_28300V3.1	2.57579	2.30907	0.094728	8.21761	6.47182
Pp3c1_28310V3.1	21.1329	34.3233	1.86502	23.9206	8.62172
Pp3c1_28320V3.1	12.7153	12.5607	3.38239	14.8994	15.9029
Pp3c1_28340V3.1	0.804369	1.40297	1.54631	1.36127	20.4264
Pp3c1_28350V3.1	33.4885	57.8236	112.941	36.2363	8.91198
Pp3c1_28370V3.1	4.12203	3.4567	2.4117	8.25453	16.9675
Pp3c1_28390V3.1	3383.31	4619.07	1683.07	3030.72	1015.1
Pp3c1_28420V3.1	1.29591	0.595257	1.26176	2.70457	0.063096
Pp3c1_28430V3.1	4.85787	8.27159	2.21067	9.45277	20.1254
Pp3c1_28460V3.1	1.2931	0.615037	1.23788	3.13246	57.6854
Pp3c1_28471V3.1	0	0	0	0	0.040972
Pp3c1_28480V3.1	3.37672	6.30712	0.716705	5.47156	10.0857
Pp3c1_28520V3.2	6.03955	0.044975	0.323043	98.4616	1.83813
Pp3c1_28510V3.1	0.267048	2.46953	0.966789	1.21247	0.607836
Pp3c1_28560V3.1	0.982023	0.132267	2.29152	0.533845	3.34469
Pp3c1_28610V3.1	17.8643	27.2083	36.8362	10.7051	16.6685
Pp3c1_28630V3.1	19.7574	16.2786	2.75698	24.4509	29.1278
Pp3c1_28640V3.1	4.19214	7.98793	3.33883	2.27243	100.809
Pp3c1_28670V3.1	26.1675	42.6923	30.6121	24.2949	24.2573
Pp3c1_28680V3.1	0	0.134631	0.870475	1.58609	5.37358
Pp3c1_28690V3.1	2.00284	1.12417	1.1264	4.07596	18.4309
Pp3c1_28730V3.1	3.66841	5.12716	0.333687	4.59996	21.7101
Pp3c1_28750V3.1	5.71131	7.46361	3.22695	9.08489	15.2942
Pp3c1_28760V3.1	4.96047	20.8765	1.63786	11.0809	13.5927
Pp3c1_28770V3.1	201.98	180.639	90.6899	178.044	100.792
Pp3c1_28780V3.1	516.737	460.281	213.501	587.679	360.829
Pp3c1_28820V3.1	0	0.073392	0.293519	0.160144	0.039664
Pp3c1_28860V3.1	0	0.112119	0	0	0
Pp3c1_28880V3.1	0	0	0	0	0.236779
Pp3c1_28930V3.1	2.03299	3.20072	0.501306	4.75448	9.2736
Pp3c1_28940V3.1	4.44174	22.0434	8.65284	3.54266	11.8484
Pp3c1_28970V3.1	8.8407	12.419	3.36241	6.97531	6.12716
Pp3c1_28980V3.1	0.116736	0.179547	0.083832	2.4083	0.705622
Pp3c1_28990V3.1	7.76027	9.68281	2.04414	11.3597	390.27
Pp3c1_29020V3.2	0	0.466169	0	0	0
Pp3c1_29030V3.1	24.3414	14.3885	10.1583	15.1793	15.7773
Pp3c1_29050V3.2	10.947	15.0551	18.9184	8.72252	0.730651
Pp3c1_29070V3.1	244.937	241.928	184.39	157.161	117.205
Pp3c1_29082V3.1	0	0.279552	0.126161	3.19558	0.393602
Pp3c1_29080V3.1	8.99451	10.4684	5.56179	23.1566	6.7627
Pp3c1_29090V3.1	75.347	79.2583	13.3676	32.0743	59.6413
Pp3c1_29130V3.1	0	0.067855	0.027521	1.13813	0.496356
Pp3c1_29150V3.1	20.5698	42.2231	183.326	33.9615	4.47718
Pp3c1_29160V3.1	37.4563	105.427	19.3307	40.3747	50.3699
Pp3c1_29170V3.1	1.56211	1.50841	1.69398	1.11852	1.11871
Pp3c1_29179V3.1	3.37263	13.1605	3.41038	17.614	4.86038
Pp3c1_29260V3.1	0.651854	1.42015	0.801936	1.60572	0.733763
Pp3c1_29300V3.1	7.95536	1.90444	3.05883	34.7734	182.555
Pp3c1_29330V3.1	0.337018	1.08553	5.99526	0.890171	1.37838
Pp3c1_29340V3.1	4.80484	5.22692	2.29794	14.4129	22.6056
Pp3c1_29350V3.1	1.06111	0.655976	0.248427	0	2.5796
Pp3c1_29360V3.1	17.3355	27.7296	27.4122	31.2768	20.877
Pp3c1_29380V3.1	7.48145	21.5021	1.85486	6.13644	8.1113
Pp3c1_29390V3.1	33.7844	54.1019	6.67815	22.9831	14.6984
Pp3c1_29420V3.1	102.364	131.68	294.827	92.9582	99.9749
Pp3c1_29440V3.1	5.90402	10.3077	10.0813	6.75005	27.6737
Pp3c1_29460V3.1	66.8562	68.2805	204.826	33.3026	21.2075
Pp3c1_29470V3.1	16.1733	18.709	3.87237	10.5271	24.2179
Pp3c1_29500V3.1	1.36352	1.63031	0.549014	1.67079	7.03971
Pp3c1_29560V3.1	7.49582	4.77468	2.37222	9.43549	6.6969
Pp3c1_29590V3.1	93.7683	160.877	50.325	71.8009	24.3306
Pp3c1_29600V3.1	1.55523	1.66425	0.401525	1.08115	9.8635
Pp3c1_29610V3.1	13.011	14.7886	34.6722	26.6429	1.97507
Pp3c1_29630V3.1	63.1398	59.8185	22.9845	58.4278	166.972
Pp3c1_29650V3.1	27.2167	21.2204	13.6162	27.8478	40.7286
Pp3c1_29660V3.1	12.534	21.2631	2.81216	16.0281	24.9652
Pp3c1_29700V3.1	0.37131	3.91063	0.344258	0.851644	0.488649
Pp3c1_29710V3.2	0	0	0	0	0
Pp3c1_29770V3.1	34.2765	30.9445	9.78471	44.9109	105.154
Pp3c1_29810V3.1	4.81126	3.43668	0.904771	3.84223	9.06548
Pp3c1_29830V3.1	10.2696	21.2655	3.99446	18.3919	9.24214
Pp3c1_29840V3.1	8.81608	21.879	2.73569	13.0949	6.41517
Pp3c1_29850V3.2	10.1432	11.5161	7.2381	1.32875	22.3733
Pp3c1_29920V3.1	3.50071	5.07532	0.994577	1.50269	6.14409
Pp3c1_29960V3.2	0	0	76.2916	0	0
Pp3c1_29970V3.1	0.031374	0.304865	8.71621	5.95155	31.4013
Pp3c1_30080V3.1	4.66145	4.73089	17.9785	6.76522	23.6979
Pp3c1_30090V3.1	69.4312	35.5142	28.5071	92.0345	160.417
Pp3c1_30120V3.1	10.9166	8.00773	6.98818	5.8504	29.3502
Pp3c1_30130V3.1	5.34998	6.41314	5.98806	3.31674	9.41359
Pp3c1_30140V3.1	0	0.078051	0.033326	0	0.004395
Pp3c1_30150V3.1	19.5788	16.6989	5.60819	37.5672	81.6418
Pp3c1_30220V3.1	0	0	0	0	0.004207
Pp3c1_30210V3.1	0	0.187323	0	0	0
Pp3c1_30310V3.1	0.110256	0.403664	39.8304	3.01183	0.047063
Pp3c1_30350V3.1	0.155971	0.890782	0.194322	0.349576	11.2517
Pp3c1_30360V3.2	8.63744	18.566	20.5738	11.4998	10.4913
Pp3c1_30380V3.1	15.4466	15.3631	5.72801	12.6234	12.3977
Pp3c1_30400V3.1	19.8481	21.3637	5.47788	8.49806	13.4766
Pp3c1_30410V3.1	257.432	25.142	52.2308	404.709	177.469
Pp3c1_30428V3.1	5.29835	0.581732	0.242232	1.66629	0.230218
Pp3c1_30500V3.1	1.9945	0.380511	0.020964	0.093811	0.441798
Pp3c1_30530V3.2	0	0	0	5.8661	0
Pp3c1_30550V3.1	0	0	0	0	2.83804
Pp3c1_30570V3.2	3.24968	3.63703	0.888984	2.07245	1.68928
Pp3c1_30620V3.1	3.34947	1.35864	0.180609	10.1665	11.6974
Pp3c1_30630V3.1	14.0462	12.1306	2.12844	11.8993	24.2031
Pp3c1_30640V3.1	7.63266	12.1863	4.56166	8.21498	46.6704
Pp3c1_30660V3.1	8.14144	11.5676	5.55428	8.68474	20.1539
Pp3c1_30723V3.1	4.73933	6.51738	1.50907	0	0.031314
Pp3c1_30730V3.1	65.5337	55.5296	45.1013	60.612	84.471
Pp3c1_30760V3.1	36.362	58.8905	22.7093	23.4708	48.1433
Pp3c1_30790V3.1	0	0.833778	0.109106	0	7.98101
Pp3c1_30870V3.1	0	0.910079	0.047826	0	0.287936
Pp3c1_30900V3.1	0.86561	0.128844	0	0.013592	0.231988
Pp3c1_30960V3.1	10.2206	7.23437	1.90789	7.98919	23.2327
Pp3c1_30970V3.1	7.32035	6.59454	2.19406	7.51883	14.0162
Pp3c1_30990V3.1	10.0285	9.90456	3.16081	31.4182	19.9316
Pp3c1_31020V3.1	275.709	234.699	29.5228	133.339	139.761
Pp3c1_31050V3.1	0.84857	2.23371	0.510381	2.75943	1.50134
Pp3c1_31060V3.1	0	2.92062	1.66681	0	0
Pp3c1_31068V3.1	0.494273	0.100198	0.548138	1.62497	0.202355
Pp3c1_31111V3.1	0.499458	2.53955	0	1.76066	0.053913
Pp3c1_31160V3.1	4.49572	11.7712	10.7514	4.86739	10.0803
Pp3c1_31190V3.1	15.0981	22.6342	63.0091	10.8877	7.25889
Pp3c1_31210V3.1	2.456	0	0.179896	49.7073	22.8787
Pp3c1_31230V3.1	3.20798	5.39634	3.0063	2.94771	6.10532
Pp3c1_31250V3.1	57.2553	41.4007	5.88653	75.8926	96.463
Pp3c1_31280V3.1	24.9066	44.591	28.2125	32.1185	43.1937
Pp3c1_31300V3.1	0.30015	0.62654	0.294558	0.116359	0.760202
Pp3c1_31360V3.1	125.905	208.295	56.0806	75.4634	52.0256
Pp3c1_31370V3.1	23.4882	49.7285	8.41949	8.71895	4.68443
Pp3c1_31401V3.1	2.61158	13.4796	1.54661	0.983807	0.224386
Pp3c1_31440V3.1	2.60838	0.160444	0.449908	4.64017	107.264
Pp3c1_31470V3.1	2.53088	7.13199	4.64755	2.9329	5.04515
Pp3c1_31509V3.1	2.38452	4.44083	1.73329	0	5.15051
Pp3c1_31520V3.1	13.9066	19.1192	7.6689	9.24083	18.0318
Pp3c1_31540V3.1	22.9637	35.2058	82.9215	82.7336	8.09866
Pp3c1_31600V3.1	0	1.38016	13.5207	0.084903	0.003532
Pp3c1_31610V3.1	2.87908	4.90309	0.33209	1.37268	4.3638
Pp3c1_31630V3.1	0.085343	0.11451	0.256958	0.026444	1.16513
Pp3c1_31680V3.1	0.853928	2.78969	0.930637	4.21847	29.547
Pp3c1_31720V3.2	0	0	0	7.22873	20.2003
Pp3c1_31740V3.1	0	0.519999	0	1.74399	5.36228
Pp3c1_31750V3.1	7.68285	8.80432	12.2218	14.7774	6.8913
Pp3c1_31760V3.1	39.1184	29.3069	15.0918	28.945	57.0907
Pp3c1_31830V3.1	0	0.655108	0	3.84337	2.12891
Pp3c1_31850V3.2	0	0	0	0	0.292889
Pp3c1_31900V3.1	2.08541	6.23248	5.05469	1.09641	0.065839
Pp3c1_31910V3.1	0	0.50031	0.174379	0.289338	24.1287
Pp3c1_31930V3.1	3.77113	10.5669	5.01077	6.74886	10.9101
Pp3c1_31940V3.1	4.71059	3.90404	13.6561	0.450486	0.046514
Pp3c1_31960V3.1	13.4494	17.4567	7.95186	9.27795	7.17818
Pp3c1_31970V3.1	15.309	28.694	17.4088	21.187	9.9853
Pp3c1_31980V3.1	7.13613	19.4437	1.44995	11.6962	8.6001
Pp3c1_32020V3.1	31.7181	41.2697	2.75281	28.6704	16.1336
Pp3c1_32030V3.1	8.9389	30.762	5.85013	16.0234	5.95582
Pp3c1_32040V3.1	30.04	57.2054	35.5448	18.3228	19.8343
Pp3c1_32060V3.1	1.92821	2.38228	1.29039	6.21277	5.24698
Pp3c1_32070V3.1	26.2241	52.2764	31.2383	15.7485	24.9584
Pp3c1_32090V3.1	10.1621	18.5257	4.66073	11.8459	20.0727
Pp3c1_32120V3.1	2.95888	6.56271	6.20041	4.64866	3.53212
Pp3c1_32170V3.1	228.092	348.734	818.936	298.821	304.483
Pp3c1_32190V3.1	32.8386	50.6403	94.6009	48.1446	51.6858
Pp3c1_32200V3.1	394.894	142.992	38.5083	243.357	314.477
Pp3c1_32210V3.1	0.182034	0.408273	0.018832	1.15551	9.7068
Pp3c1_32220V3.1	17.3477	20.5898	7.75227	22.0404	18.7912
Pp3c1_32230V3.1	15.1537	8.52524	14.795	6.07195	6.02729
Pp3c1_32260V3.3	16.0911	16.3629	3.76944	15.4469	19.3441
Pp3c1_32270V3.1	7.62433	9.50833	3.67734	1.17404	22.7724
Pp3c1_32280V3.1	6820.49	6657.37	1632.95	7670.3	985.793
Pp3c1_32300V3.1	7.97183	16.1119	5.39825	10.187	16.149
Pp3c1_32310V3.1	1025.69	673.018	282.137	1159.09	538.343
Pp3c1_32320V3.1	111.45	245.39	22.5515	33.259	22.2497
Pp3c1_32330V3.2	25.3939	26.7422	9.74046	34.0715	8.58034
Pp3c1_32340V3.2	0	0	69.1154	0.091427	0.05459
Pp3c1_32350V3.2	0	0	0	0	0.107195
Pp3c1_32390V3.1	4.82952	83.7679	0.501606	4.84477	4.40663
Pp3c1_32410V3.1	39.7241	72.7072	14.4776	35.3748	20.4641
Pp3c1_32420V3.2	6.04897	10.1523	1.03668	3.6061	0.63999
Pp3c1_32440V3.1	0.244071	0.257477	0.218103	1.35875	5.02092
Pp3c1_32449V3.1	0	0.513096	5.82801	0	0.01955
Pp3c1_32480V3.1	15.1441	25.53	12.9235	12.4147	22.4752
Pp3c1_32490V3.1	824.141	947.173	517.73	740.142	304.842
Pp3c1_32509V3.1	0.256342	1.78629	0.84848	1.81293	0.114884
Pp3c1_32520V3.1	2.09947	2.22063	2.71919	3.16031	7.33232
Pp3c1_32540V3.1	6.3073	16.4106	0.244729	5.2471	16.5956
Pp3c1_32560V3.1	23.8127	23.454	8.44525	19.3455	52.8068
Pp3c1_32570V3.1	0.79112	2.17921	13.2739	9.78385	3.22665
Pp3c1_32580V3.1	36.8927	32.6611	38.1122	52.1939	46.229
Pp3c1_32590V3.1	4.59352	17.3745	4.93999	11.2275	12.3363
Pp3c1_32600V3.1	1.19938	0.276771	0.647325	2.34848	3.11446
Pp3c1_32690V3.1	0	1.9084	0	0.142858	0.051155
Pp3c1_32730V3.1	21.4533	26.2774	18.2071	78.9119	22.5317
Pp3c1_32740V3.1	20.8884	16.9226	5.81789	19.5637	30.504
Pp3c1_32750V3.1	18.1799	24.2201	2.96809	18.0504	17.7099
Pp3c1_32760V3.1	8.62867	9.91764	4.59386	12.3467	68.719
Pp3c1_32770V3.1	4.66791	5.03959	1.57621	6.06454	8.66029
Pp3c1_32779V3.1	0	0.125995	0.075258	0	0.008217
Pp3c1_32810V3.1	35.9512	35.1798	13.9018	56.8214	63.8035
Pp3c1_32820V3.1	70.1644	101.074	89.4981	85.5394	65.248
Pp3c1_32850V3.1	8.79225	5.18294	1.91648	6.93384	8.46668
Pp3c1_32870V3.1	36.0186	87.7352	2.95825	12.5934	8.18942
Pp3c1_32890V3.1	0.200402	11.541	6.06529	2.50453	1.19703
Pp3c1_32910V3.1	132.767	67.4946	48.0467	182.568	247.231
Pp3c1_32920V3.1	55.3377	45.5665	39.4659	132.928	102.324
Pp3c1_32940V3.1	0	0	1.16006	0	0.076636
Pp3c1_32960V3.1	10.1046	3.67351	3.20582	16.5857	63.2856
Pp3c1_32995V3.1	0.95334	0.402384	3.44194	0.108486	0.020132
Pp3c1_33010V3.1	7.47235	23.1165	2.91942	17.1023	3.20833
Pp3c1_33030V3.1	66.8549	174.362	37.7548	55.5135	38.5419
Pp3c1_33050V3.1	0.034101	0.108309	0.214451	1.75001	4.28821
Pp3c1_33070V3.1	7.5728	1.23058	1.08375	6.8615	58.838
Pp3c1_33080V3.1	3.18378	3.17653	1.39933	2.94601	13.2444
Pp3c1_33100V3.1	14.1551	27.3332	1.45571	13.2658	13.3469
Pp3c1_33110V3.2	0	4.22672	0	3.46073	0.918152
Pp3c1_33113V3.1	0	0.790579	0.068264	1.27188	1.83431
Pp3c1_33120V3.1	33.1491	72.6738	9.38413	30.5032	23.5005
Pp3c1_33130V3.1	14.4978	28.9911	11.1639	20.482	22.7866
Pp3c1_33150V3.1	85.7909	92.7589	10.0919	89.0276	103.269
Pp3c1_33180V3.1	7.04607	20.0896	1.72234	6.54667	21.3633
Pp3c1_33190V3.1	22.8743	40.6334	4.69412	24.4141	22.6092
Pp3c1_33220V3.1	6.96519	13.1521	3.38248	7.59177	11.2829
Pp3c1_33240V3.1	10.1636	20.4016	5.93805	3.0824	0.056211
Pp3c1_33270V3.1	2.26682	8.24676	10.4116	2.89576	6.62251
Pp3c1_33290V3.2	0.403591	0.797846	332.853	18.8283	1.38794
Pp3c1_33300V3.1	8.52784	17.739	4.24107	8.9391	3.89058
Pp3c1_33320V3.1	5.39324	11.2038	1.05731	7.31517	14.4035
Pp3c1_33330V3.1	0	0	0	0	0
Pp3c1_33340V3.1	6.03807	3.72088	0.891541	7.34253	15.3162
Pp3c1_33350V3.1	12.0578	15.3152	2.56377	11.6557	15.3718
Pp3c1_33360V3.1	20.0014	21.4835	8.14249	25.7589	33.8731
Pp3c1_33380V3.1	2.5767	2.33078	1.05976	1.18401	7.4216
Pp3c1_33410V3.1	9.30891	12.4563	6.32065	12.9214	19.9828
Pp3c1_33430V3.1	179.398	212.664	104.655	121.214	175.366
Pp3c1_33440V3.1	7.00371	9.50058	1.56159	16.6043	16.5392
Pp3c1_33450V3.1	56.9	99.9027	35.896	85.5856	31.1842
Pp3c1_33460V3.1	17.7958	12.506	2.13498	25.6187	21.6361
Pp3c1_33470V3.1	0.766489	0.605063	0.190031	0.375385	63.4394
Pp3c1_33480V3.1	3.21121	5.56595	1.44941	5.35631	45.2345
Pp3c1_33500V3.1	4.1811	2.47851	23.1262	7.90969	67.1136
Pp3c1_33518V3.1	0	0.123411	0	0	0.196607
Pp3c1_33530V3.1	13.9844	32.6193	9.69927	16.9618	25.936
Pp3c1_33540V3.1	6.82338	8.12056	7.66125	6.90739	45.8663
Pp3c1_33590V3.1	38.76	37.3985	16.8513	51.6308	2.51019
Pp3c1_33600V3.1	2.89213	3.82238	0.917918	0.88673	1.08119
Pp3c1_33660V3.2	0	0.250492	0.123616	0	0.04429
Pp3c1_33670V3.1	1.00085	0.879165	0.50324	1.06796	0.90523
Pp3c1_33710V3.1	0.092251	0.170318	0.058625	0	1.64908
Pp3c1_33730V3.1	0.043346	1.19841	0	1.5068	0.210258
Pp3c1_33770V3.1	5.83909	9.20165	6.51638	7.46082	12.7046
Pp3c1_33790V3.1	24.8195	28.8103	15.9549	51.4446	37.3781
Pp3c1_33830V3.1	2.77422	4.84225	0.134081	1.44732	5.59047
Pp3c1_33890V3.1	5.12636	2.96908	0.260462	13.4793	18.1555
Pp3c1_33900V3.1	3.36228	5.67481	4.21769	5.7668	30.8736
Pp3c1_33980V3.1	17.926	16.4491	18.054	14.4059	7.26344
Pp3c1_34000V3.1	4.44725	3.20431	0.177556	1.32445	7.83496
Pp3c1_34020V3.1	6.209	7.02315	0.217544	11.3195	69.05
Pp3c1_34050V3.1	71.7849	110.639	424.774	68.259	110.378
Pp3c1_34070V3.2	0.83299	0	0	0	10.8833
Pp3c1_34100V3.1	11.8892	14.567	54.7099	27.1457	55.0805
Pp3c1_34110V3.1	0.214269	0.083671	1.83008	0.28674	3.11823
Pp3c1_34140V3.1	1.31162	0.982796	1.43121	0	7.65081
Pp3c1_34170V3.2	0.457015	0.689311	0.123867	2.36846	4.93703
Pp3c1_34190V3.1	0.29985	0.157076	0.324736	0.732001	0.808624
Pp3c1_34210V3.1	235.73	23.9304	26.4398	196.31	356.931
Pp3c1_34240V3.1	566.078	157.724	77.9147	495.799	1056.83
Pp3c1_34260V3.1	0.869713	0.332766	0.20859	0.886833	0.645531
Pp3c1_34310V3.1	1.49309	2.54538	2.20578	4.01208	12.0814
Pp3c1_34380V3.1	211.207	347.175	123.242	211.564	119.111
Pp3c1_34390V3.1	138.692	232.004	41.0076	106.264	86.3653
Pp3c1_34400V3.1	15.0359	8.47572	4.19352	15.6488	36.7915
Pp3c1_34410V3.2	17.4867	1.23592	0.138027	9.79557	6.19942
Pp3c1_34504V3.1	0.760093	0.177412	0.042981	1.82197	0.443623
Pp3c1_34520V3.2	0	0	0	0	0
Pp3c1_34522V3.1	15.245	28.8137	8.42731	29.4176	21.5618
Pp3c1_34530V3.1	0.592275	0.733813	0.053629	0	0.013025
Pp3c1_34560V3.1	0.563327	0.230659	0.98225	1.51134	5.69446
Pp3c1_34600V3.2	0	0	0	0	0.501115
Pp3c1_34680V3.1	14.948	43.816	1.89345	17.2994	10.898
Pp3c1_34800V3.1	9.84449	20.362	2.99356	8.93709	15.3568
Pp3c1_34820V3.1	34.9363	101.473	7.30187	36.7434	10.4314
Pp3c1_34830V3.1	5.03268	7.78043	2.95778	15.8454	13.3083
Pp3c1_34880V3.1	18.7616	11.0097	23.018	12.2475	22.8785
Pp3c1_34890V3.1	1.23703	0.079998	0.275582	2.64193	36.762
Pp3c1_34950V3.1	49.9217	50.1692	18.8893	35.7662	26.8288
Pp3c1_35010V3.1	7.1421	6.79044	0.575714	6.12922	11.715
Pp3c1_35100V3.1	0	0.041535	0	0	0.847615
Pp3c1_35120V3.1	0.10738	0.839963	0.125153	1.47318	2.90905
Pp3c1_35130V3.1	9.04501	12.6009	6.43342	10.4693	61.871
Pp3c1_35160V3.1	9.20435	11.1508	3.76033	3.73271	12.0511
Pp3c1_35170V3.1	12.109	17.6552	2.63099	8.96657	24.4441
Pp3c1_35180V3.1	35.9423	40.5448	14.1596	19.2645	42.0818
Pp3c1_35220V3.1	0.728734	0.128186	0.008935	0.38893	8.4009
Pp3c1_35228V3.1	0.501987	0.258206	0.091027	0.138525	0.610891
Pp3c1_35260V3.1	6.18673	7.0158	6.23099	10.0836	24.096
Pp3c1_35310V3.1	4.06409	7.77092	2.45638	2.81576	2.77705
Pp3c1_35321V3.1	1.16285	1.51686	39.946	0.246214	1.90687
Pp3c1_35330V3.1	69.8819	135.469	37.1319	99.453	43.6472
Pp3c1_35350V3.1	10.7054	14.1471	8.8557	12.9854	6.70003
Pp3c1_35360V3.1	6.04539	7.78738	45.7015	9.47478	11.433
Pp3c1_35390V3.1	53.6159	96.6669	108.511	40.6589	27.1452
Pp3c1_35400V3.1	11.6335	41.1747	1.89921	24.9874	4.64557
Pp3c1_35410V3.1	3.9583	3.38922	1.27167	9.7329	16.5955
Pp3c1_35460V3.2	6.02631	7.01851	1.17229	2.98215	10.1154
Pp3c1_35560V3.1	3.166	1.76343	0.491946	6.9571	23.684
Pp3c1_35610V3.1	0.432545	0.267835	0.146635	1.78951	12.863
Pp3c1_35630V3.1	20.8799	39.4543	7.55954	15.3618	29.0887
Pp3c1_35640V3.1	2.31262	2.37861	2.14676	0.337334	0.51319
Pp3c1_35660V3.1	227.731	353.22	120.404	213.236	153.946
Pp3c1_35675V3.1	7.19478	11.2404	6.78193	11.8587	7.47121
Pp3c1_35670V3.1	0.313004	0.528733	1.04876	0.025461	2.69644
Pp3c1_35690V3.1	5.23048	10.4028	2.3851	2.00875	3.89289
Pp3c1_35700V3.1	13.3254	22.4626	6.64909	19.7102	30.3844
Pp3c1_35760V3.1	44.4326	75.9172	12.1942	43.0277	135.1
Pp3c1_35770V3.1	28.1572	85.9998	8.83459	44.3321	45.2674
Pp3c1_35820V3.1	4.48609	8.35726	1.34197	3.32722	14.005
Pp3c1_35860V3.1	20.8056	15.4718	4.59503	18.6579	23.6625
Pp3c1_35880V3.1	13.3963	23.6091	4.00975	15.9425	19.603
Pp3c1_35920V3.1	43.5585	53.6541	57.1463	42.3265	31.5143
Pp3c1_35930V3.1	386.917	874.99	459.734	287.159	95.352
Pp3c1_35940V3.1	31.6182	48.5559	24.3629	36.6345	67.6554
Pp3c1_35990V3.2	2.71601	4.91204	4.8532	0.219084	13.5284
Pp3c1_36000V3.1	26.0757	16.696	7.58585	39.5016	34.3936
Pp3c1_36020V3.1	209.966	429.942	90.6226	159.999	137.378
Pp3c1_36050V3.3	10.1926	18.5657	11.9089	11.704	19.9216
Pp3c1_36070V3.1	16.0162	19.4951	45.1976	17.5137	12.2098
Pp3c1_36071V3.1	0	0	0	0.824117	0.301219
Pp3c1_36080V3.1	11.2211	12.4924	3.86627	11.7257	14.7597
Pp3c1_36090V3.1	9.52597	20.5136	6.81999	2.80699	0.1443
Pp3c1_36100V3.1	8.5764	5.55686	1.57894	9.73141	21.8429
Pp3c1_36129V3.1	2.68397	0.077544	0.112962	0	0.040604
Pp3c1_36120V3.1	0	0	0.039336	0	0.710778
Pp3c1_36180V3.1	6.25609	1.6541	6.94578	8.01213	16.2561
Pp3c1_36220V3.1	284.352	190.478	77.8295	295.511	187.867
Pp3c1_36240V3.1	10.4612	9.38054	0.993846	7.15384	10.0209
Pp3c1_36270V3.1	49.2226	35.9332	17.7439	34.9502	107.188
Pp3c1_36280V3.1	17.1663	16.8596	7.12388	9.21073	26.491
Pp3c1_36290V3.2	0	0	0	0	0
Pp3c1_36300V3.1	109.62	71.7419	13.3787	144.846	55.1433
Pp3c1_36320V3.1	0.312706	1.63697	100.26	8.07493	0.318203
Pp3c1_36330V3.1	177.211	258.942	337.663	90.3252	74.9346
Pp3c1_36360V3.1	14.0264	21.0509	20.1361	13.9658	4.6806
Pp3c1_36370V3.1	3.82607	3.0735	0.555364	1.70239	24.6526
Pp3c1_36390V3.1	9.18685	11.7063	6.47877	15.3764	16.32
Pp3c1_36400V3.2	5.97286	15.9661	8.12391	8.08727	1.22841
Pp3c1_36410V3.1	6.8634	5.84491	0.735382	3.4019	18.3279
Pp3c1_36430V3.1	31.6711	30.973	7.61039	31.8732	19.807
Pp3c1_36440V3.1	6.90942	19.8607	10.4543	24.1548	16.6077
Pp3c1_36470V3.1	23.487	23.9038	8.41572	29.6337	18.1656
Pp3c1_36480V3.1	26.5886	12.9722	11.1746	99.4159	11.144
Pp3c1_36490V3.1	1.41156	2.18501	0.507048	4.22724	21.2573
Pp3c1_36500V3.1	2.84489	1.49349	3.41819	1.04837	1.83159
Pp3c1_36530V3.1	36.4719	64.3342	11.0969	30.2492	41.4995
Pp3c1_36560V3.1	14.7246	7.26179	1.51919	12.8609	6.94411
Pp3c1_36570V3.1	13.204	12.4799	12.7625	11.4842	11.5502
Pp3c1_36580V3.1	13.1559	10.2554	4.57475	18.6724	15.7322
Pp3c1_36770V3.1	4.36275	6.68103	0.509163	4.06195	6.71557
Pp3c1_36780V3.1	4.24247	10.0497	3.05454	4.99468	5.97685
Pp3c1_36940V3.1	0	0.206337	0.016837	0.79204	6.42905
Pp3c1_37040V3.1	0.33664	0.167633	0.321085	0.328032	0.382685
Pp3c1_37070V3.1	0.447373	0.117664	0.048317	0.462453	28.2311
Pp3c1_37080V3.1	17.1481	28.0814	7.88849	3.6254	10.7002
Pp3c1_37090V3.1	1.84277	2.06995	0.316864	1.00041	0.993468
Pp3c1_37110V3.1	86.744	139.008	12.6884	69.101	121.767
Pp3c1_37166V3.1	4.59705	1.5187	1.5557	0.860956	0.410328
Pp3c1_37190V3.1	1.28246	1.1659	4.06454	0	0.461414
Pp3c1_37210V3.1	0	0.046594	0.094185	3.13411	0.07155
Pp3c1_37220V3.2	0	0	0.191607	1.73034	0.064159
Pp3c1_37230V3.1	4.95627	0.551115	0.271563	0	0.123939
Pp3c1_37240V3.1	0	0.888467	0.190273	0	1.52693
Pp3c1_37250V3.1	9.20997	3.7728	2.3363	13.2642	24.2562
Pp3c1_37270V3.1	6.22929	5.24824	0.362605	8.506	1.75004
Pp3c1_37278V3.1	15.1557	39.1525	8.2646	15.3693	28.747
Pp3c1_37280V3.1	9.3399	11.9876	0.841742	6.97812	13.2033
Pp3c1_37310V3.1	12.2425	24.4898	7.51951	12.5335	11.6588
Pp3c1_37320V3.1	0.701425	0.515526	0.058772	2.69936	2.04515
Pp3c1_37340V3.1	54.7092	71.238	20.3583	54.9716	16.8904
Pp3c1_37360V3.1	3.78748	0.102004	12.4714	2.77417	6.16701
Pp3c1_37420V3.1	151.911	196.576	35.997	136.62	93.8241
Pp3c1_37440V3.1	5.47202	3.00561	3.01919	7.48453	10.7253
Pp3c1_37450V3.1	11.3506	14.5664	3.44552	13.3734	37.3176
Pp3c1_37460V3.1	227.499	245.005	136.413	200.168	99.5682
Pp3c1_37550V3.1	0.560163	0.49512	3.70073	0.725264	17.0366
Pp3c1_37590V3.1	2.45829	4.35845	0.336839	1.2082	2.33909
Pp3c1_37620V3.1	143.478	206.548	113.517	89.8767	64.1642
Pp3c1_37630V3.1	0.631368	1.33959	0.036167	0.4301	1.1448
Pp3c1_37660V3.1	12.3198	9.50589	1.32603	6.47897	7.36043
Pp3c1_37670V3.1	5.39982	9.88999	2.67706	2.28614	3.65906
Pp3c1_37680V3.1	133.515	171.752	120.659	124.969	71.1359
Pp3c1_37690V3.2	0.201471	4.67889	1.3137	4.16508	2.96319
Pp3c1_37710V3.1	18.7394	32.1132	6.91001	17.7581	38.5077
Pp3c1_37760V3.1	0.880097	0.193848	0.088152	0	1.66713
Pp3c1_37850V3.1	575.145	62.5743	204.601	1532.93	149.424
Pp3c1_37980V3.1	0	0	0	1.01188	5.11681
Pp3c1_37999V3.1	0	0	0.017195	0	0.009777
Pp3c1_38030V3.1	19.906	22.7705	15.2666	30.3812	28.9299
Pp3c1_38060V3.2	0	0.022942	0.020598	0	0.012716
Pp3c1_38140V3.1	0	0.426199	97.843	6.77707	1.27073
Pp3c1_38146V3.1	3.21394	3.02222	71.379	2.84931	0.902024
Pp3c1_38160V3.1	5.9787	1.76043	14.7002	7.90786	16.0983
Pp3c1_38210V3.1	15.7987	13.0453	38.1803	46.0327	8.9846
Pp3c1_38240V3.1	24.399	38.5738	29.0755	36.7658	14.2935
Pp3c1_38250V3.1	21.9149	29.7508	5.61429	10.1696	31.1507
Pp3c1_38260V3.1	1.45707	1.62498	0.152789	3.58707	15.3108
Pp3c1_38271V3.1	2.24328	6.38254	14.1792	1.74286	0.566958
Pp3c1_38330V3.1	3.19629	10.7898	0.260828	5.30617	2.19044
Pp3c1_38340V3.1	8.26462	14.9662	1.36435	5.31288	1.84989
Pp3c1_38350V3.2	3.81653	4.86962	1.8523	2.49179	1.11983
Pp3c1_38410V3.1	17.4273	28.6749	51.0303	29.0745	19.1829
Pp3c1_38420V3.1	5.02515	3.49433	105.733	23.1118	6.85931
Pp3c1_38430V3.1	24.5541	32.1901	626.425	76.2523	12.3996
Pp3c1_38440V3.1	81.6559	93.7996	48.2514	57.1795	180.306
Pp3c1_38540V3.3	0	0.085019	0	0	0.058252
Pp3c1_38560V3.1	27.6745	60.5765	16.9422	29.6192	32.9873
Pp3c1_38570V3.1	4.68982	9.82718	0.90868	1.32872	3.98761
Pp3c1_38580V3.1	0.0167	2.26164	5.84595	2.5658	0.099731
Pp3c1_38600V3.1	25.9086	5.75872	2.4154	21.2013	2.19721
Pp3c1_38630V3.1	21.9599	11.7984	3.48583	12.6524	319.345
Pp3c1_38670V3.1	1.10614	2.0112	0.282482	0.659697	202.893
Pp3c1_38677V3.1	1.22433	1.08068	0.032052	2.39996	39.7655
Pp3c1_38681V3.1	0.388613	0.986129	0.117901	0	0.260879
Pp3c1_38690V3.1	4.50666	9.02474	1.27826	5.47253	14.778
Pp3c1_38710V3.1	0.98259	1.29408	0.153854	0.055183	0.207833
Pp3c1_38740V3.2	0	0	0	0	9.1098
Pp3c1_38750V3.1	10.2219	16.7779	6.12016	15.4176	28.1629
Pp3c1_38770V3.1	7.14827	17.2011	1.25312	3.9222	1.91635
Pp3c1_38790V3.2	1.36868	1.54819	5.73796	0.311003	0.076614
Pp3c1_38798V3.1	1.58035	1.51043	12.3949	3.09979	0.373511
Pp3c1_38820V3.1	17.3095	9.80281	2.14742	11.7595	69.5187
Pp3c1_38860V3.1	3.1898	1.28216	0.73273	2.42185	1.36643
Pp3c1_38880V3.1	9.33831	17.6589	5.3846	17.0187	49.5994
Pp3c1_38930V3.1	21.6399	18.0649	2.7604	30.5075	11.0381
Pp3c1_38940V3.2	12.3443	22.0437	1313.06	47.7167	0.380664
Pp3c1_38950V3.1	36.5562	25.9619	38.5617	101.283	60.5464
Pp3c1_38960V3.1	48.6374	72.722	18.0862	45.7489	72.0657
Pp3c1_38970V3.1	4.23128	9.78633	1.64525	12.3731	16.6939
Pp3c1_39030V3.1	0.71954	3.49366	0.232097	0.620943	0.091852
Pp3c1_39040V3.1	0.854402	2.07857	0.061547	0.652353	2.62894
Pp3c1_39100V3.1	2.15351	7.07856	0.108323	0.029109	1.55323
Pp3c1_39120V3.1	0.494684	1.11221	0.368891	0.732687	3.87787
Pp3c1_39189V3.1	0.476433	1.75819	2.4592	0.211075	0.395685
Pp3c1_39210V3.1	0.723766	2.94915	2.98041	1.34069	10.9883
Pp3c1_39230V3.1	39.1226	77.9413	8.87674	28.4561	33.8458
Pp3c1_39250V3.1	1.9066	0.500845	0.10347	0	6.33819
Pp3c1_39340V3.1	9.49992	24.6976	4.61535	10.7592	18.7699
Pp3c1_39350V3.1	71.7148	62.4094	1.37361	22.5369	7.25031
Pp3c1_39400V3.1	5.32709	5.94406	0.220979	9.43449	2.55849
Pp3c1_39440V3.1	0.25594	1.66669	17.1942	7.38018	2.54332
Pp3c1_39460V3.1	44.0571	13.2151	41.4872	36.922	12.4811
Pp3c1_39470V3.1	205.196	253.383	45.9774	183.385	98.9599
Pp3c1_39510V3.1	5.20238	11.3574	2.56438	5.83569	2.69699
Pp3c1_39520V3.1	0.327157	2.78591	1.01695	0.054183	0.434649
Pp3c1_39540V3.1	0	0.707459	0.556233	2.42582	9.05212
Pp3c1_39550V3.1	20.7071	25.6144	9.84649	39.4023	23.9338
Pp3c1_39640V3.1	1.79579	1.42618	0.864853	1.93538	0.092748
Pp3c1_39650V3.2	41.818	45.0182	10.524	40.6906	41.257
Pp3c1_39700V3.1	303.952	398.304	560.416	32.673	0.137169
Pp3c1_39750V3.1	7.93811	17.4682	1.51488	5.69011	9.72692
Pp3c1_39760V3.1	6.93838	7.91401	2.44184	3.06053	1.09633
Pp3c1_39780V3.1	0.038786	0.47475	0.048079	0.009942	0.325864
Pp3c1_39830V3.1	62.0505	75.8768	17.1089	38.331	21.0755
Pp3c1_39840V3.1	6.36596	7.96412	2.65702	13.2027	5.23281
Pp3c1_39880V3.1	6.37059	14.636	40.8819	13.8852	21.0703
Pp3c1_39900V3.1	3.43273	0.518803	0.653601	8.11247	0.8278
Pp3c1_39910V3.1	14.3343	19.0886	13.9767	11.5576	24.6879
Pp3c1_39920V3.1	6.15896	10.4333	2.12834	4.72673	6.66469
Pp3c1_39950V3.1	6.34322	21.4216	48.6439	19.2894	6.0027
Pp3c1_39960V3.1	326.996	624.916	959.836	276.952	55.4552
Pp3c1_39990V3.1	0	0.170287	0.121023	0.589477	3.81377
Pp3c1_40010V3.1	57.9865	60.9042	167.523	49.233	30.6858
Pp3c1_40030V3.1	6.86197	21.9496	328.119	24.3176	0.980364
Pp3c1_40040V3.1	0.322824	0.334754	0.318364	0.009899	2.0614
Pp3c1_40050V3.1	0	0.018985	0.012834	0	0.204581
Pp3c1_40060V3.2	1.81214	4.15084	0.882189	2.23447	3.56197
Pp3c1_40080V3.1	0	0	0.197979	0.343882	0.70727
Pp3c1_40090V3.1	12.2738	14.2987	7.71193	14.2848	51.8683
Pp3c1_40160V3.1	20.5601	42.157	9.24924	19.8941	12.9601
Pp3c1_40180V3.2	69.9481	157.172	0.444068	1.45724	0.012281
Pp3c1_40190V3.2	2.31044	5.03733	37.0547	0	0.03003
Pp3c1_40230V3.1	32.6222	26.0029	9.00047	18.3429	26.5429
Pp3c1_40240V3.1	26.012	20.1146	6.1221	17.9071	61.7259
Pp3c1_40250V3.1	10.0267	11.186	149.68	28.0782	0.686735
Pp3c1_40270V3.1	24.322	51.3922	6.06509	21.1752	30.2824
Pp3c1_40330V3.1	7.98698	9.00192	6.09716	9.9719	1.15828
Pp3c1_40350V3.1	11.7348	21.2947	4.75464	7.49758	12.462
Pp3c1_40360V3.1	25.6591	24.4503	7.37533	16.7088	9.02746
Pp3c1_40380V3.1	0.429436	2.97516	2.38364	1.66882	0
Pp3c1_40410V3.1	27.0053	31.0399	5.62416	20.8481	42.6147
Pp3c1_40420V3.1	3.75946	6.11715	0.367058	10.9232	6.3869
Pp3c1_40460V3.2	14.8854	42.2952	1.33319	8.16339	0.24367
Pp3c1_40480V3.1	0.760077	3.25743	24.829	2.60984	0.013477
Pp3c1_40490V3.1	110.929	181.298	121.331	95.2152	37.972
Pp3c1_40510V3.1	17.4251	58.2228	9.32194	29.3468	12.0664
Pp3c1_40560V3.2	0.651737	0	0	0	0.090663
Pp3c1_40570V3.1	448.159	149.744	111.239	937.427	373.123
Pp3c1_40610V3.1	67.028	38.4215	289.693	108.011	50.9095
Pp3c1_40630V3.1	26.3921	23.9357	23.415	11.29	24.3849
Pp3c1_40640V3.1	0.311107	0.189951	0.204245	0.607163	0.122738
Pp3c1_40650V3.1	44.3131	21.6667	5.57634	35.2806	194.6
Pp3c1_40740V3.1	0.123854	0.69566	1.13696	4.50164	0.382071
Pp3c1_40750V3.1	73.7129	45.8161	29.4532	97.1783	40.0086
Pp3c1_40760V3.1	15.7771	23.3499	83.3435	1.63119	0.330024
Pp3c1_40790V3.1	0.406691	0.329636	13.2419	4.71717	26.5335
Pp3c1_40800V3.1	0.043296	0.233172	13.5877	0.57301	1.64771
Pp3c1_40840V3.1	37.8205	45.4602	380.666	55.1844	53.0004
Pp3c1_40870V3.1	1.68203	4.76259	1.15783	3.65838	24.2377
Pp3c1_40890V3.1	0.688767	0.104529	0.084278	0.80358	0.069063
Pp3c1_41070V3.1	23.2423	46.0355	2.66463	12.0158	14.3726
Pp3c1_41080V3.1	6.01212	4.14996	0.963356	25.0251	5.25455
Pp3c1_41090V3.1	22.0396	13.4608	5.27595	17.2347	37.7356
Pp3c1_41111V3.1	0	0.444016	203.799	17.3491	0.590862
Pp3c1_41170V3.1	19.6856	4.82609	3.24964	15.476	9.98023
Pp3c1_41173V3.1	0	0.708652	1.67827	0	0.100261
Pp3c1_41250V3.1	0.28435	0.360055	0.011372	0	3.1751
Pp3c1_41270V3.1	8.7863	17.3793	4.16315	7.20388	16.7774
Pp3c1_41280V3.1	20.5833	20.9301	5.87385	19.3628	42.5292
Pp3c1_41290V3.1	1.52194	13.0724	3.53868	2.4412	0.011361
Pp3c1_41310V3.1	0.70745	0.71429	0.73385	1.4645	1.38827
Pp3c1_41370V3.1	16.2792	13.6399	585.788	32.4494	1.98384
Pp3c1_41400V3.1	1.60319	0.466289	0.151983	1.26369	6.1435
Pp3c1_41480V3.1	3.48168	0.341836	1.00954	6.75408	14.4836
Pp3c1_41490V3.1	4.46233	10.548	0.786152	4.78734	5.12593
Pp3c1_41500V3.2	0	0.485832	0.043292	0.062111	14.597
Pp3c1_41510V3.1	1.21549	0.511708	12.3795	5.55877	2.26843
Pp3c1_41520V3.1	401.719	50.5313	126.817	805.195	195.543
Pp3c1_41530V3.1	0.69196	0.649243	0.773401	0.415829	0.538607
Pp3c1_41580V3.1	0.192897	0.271367	2.42822	1.54442	0.485189
Pp3c1_41620V3.1	4.58003	0.81961	0.450897	5.45115	14.8501
Pp3c1_41680V3.2	0	0	0	0	0
Pp3c1_41700V3.1	1.73635	7.1771	0.736527	1.37344	0.109494
Pp3c1_41710V3.1	179.699	232.857	219.002	23.4127	2.27394
Pp3c1_41800V3.1	29.7713	12.9953	25.8352	35.6469	7.02294
Pp3c1_41820V3.1	0.024776	0.368461	0.026264	0.036206	0.133961
Pp3c1_41830V3.1	10.8603	10.0739	2.49588	3.74184	22.5181
Pp3c1_41900V3.1	8.9188	10.6101	22.7978	9.71277	17.141
Pp3c1_41910V3.1	1.65568	2.67754	1.21771	1.48631	8.99073
Pp3c1_41950V3.1	15.2667	14.7493	5.00968	3.83442	3.2598
Pp3c1_41960V3.1	1.25536	5.08198	3.73698	0.299522	0.514529
Pp3c1_41980V3.1	364.558	985.92	140.377	328.72	85.4503
Pp3c1_41990V3.1	28.9658	46.5298	16.4694	36.1854	8.39626
Pp3c1_42010V3.1	27.5097	30.3467	13.6747	47.495	9.59186
Pp3c1_42020V3.1	66.4109	41.1498	62.1072	86.5436	118.069
Pp3c1_42090V3.1	54.1401	51.1907	29.0517	52.4776	54.0987
Pp3c1_42150V3.1	5.23752	0.110194	0.042023	1.17942	6.12371
Pp3c1_42230V3.1	1.30134	0.104774	0	0.051063	0.431418
Pp3c1_42250V3.1	0	0.034468	0.078591	0.665403	9.58058
Pp3c1_42330V3.1	16.1357	34.2544	463.609	40.5463	7.65532
Pp3c1_42340V3.2	0.589788	1.62714	26.794	0.628077	0.292036
Pp3c1_42400V3.1	26.4397	35.5027	19.9005	21.1984	39.1194
Pp3c1_42420V3.2	0.737047	0.36643	0.085959	2.31924	20.2487
Pp3c1_42450V3.1	21.1507	15.8591	16.8009	29.8218	27.4426
Pp3c1_42480V3.1	0.051431	0.212174	1.56276	0	0.062908
Pp3c1_42570V3.1	1.72109	4.64906	2.90794	3.79562	6.67435
Pp3c1_42590V3.1	0.062236	0	0	0	0.068196
Pp3c1_42650V3.1	4.1844	5.84662	7.02902	4.99433	12.6441
Pp3c1_42690V3.1	12.3866	3.0321	4.03437	15.0644	0.088101
Pp3c1_42700V3.1	1.86172	3.878	0.417506	3.23864	0.851644
Pp3c1_42710V3.1	87.0837	68.7213	103.417	79.6102	87.4307
Pp3c1_42730V3.1	6.71523	3.05645	0.411001	24.2438	19.2329
Pp3c1_42740V3.1	11.9173	6.55406	19.6487	14.4044	17.8006
Pp3c1_42750V3.1	24.3446	36.3543	25.5179	13.4435	14.8925
Pp3c1_42760V3.1	11.9822	1.71239	1.91677	11.1562	111.248
Pp3c1_42820V3.1	11.8741	8.88766	0.644573	5.898	11.8821
Pp3c1_42850V3.1	25.4953	31.877	18.9082	12.1518	24.1631
Pp3c1_42830V3.1	4.26642	12.1121	0.246224	2.21595	1.19869
Pp3c1_42870V3.1	14.1579	16.5278	8.20098	17.1352	26.1065
Pp3c1_42880V3.1	12.5739	10.0635	8.86262	30.5638	11.2798
Pp3c1_42920V3.1	0	0.170714	0.013576	0.233729	0.128043
Pp3c1_42950V3.1	23.2147	27.4042	36.1746	29.62	24.584
Pp3c1_43030V3.1	13.5289	25.2783	4.46584	12.13	19.6345
Pp3c1_43050V3.1	23.4703	37.6337	13.2	12.0906	19.1236
Pp3c1_43080V3.1	0	0.499038	0	0	0
Pp3c2_90V3.1	12.215	21.7603	1.96125	3.47221	14.417
Pp3c2_150V3.1	0.557762	1.41454	0.064242	0.556709	7.32765
Pp3c2_181V3.1	0.246029	0.372681	0.199939	0.117881	0.813097
Pp3c2_180V3.1	9.64249	6.21246	0.317419	3.04617	16.8626
Pp3c2_200V3.1	15.4219	14.4814	5.71924	23.5857	69.2449
Pp3c2_220V3.1	13.1773	26.3393	7.67626	17.3528	21.8514
Pp3c2_250V3.1	2.31685	3.09084	1.04611	0	0.42436
Pp3c2_260V3.1	11.5839	16.2804	2.42291	12.155	40.6916
Pp3c2_270V3.1	133.673	172.195	61.1508	208.994	89.5113
Pp3c2_300V3.1	9.25613	24.5833	11.1114	7.18296	20.5039
Pp3c2_310V3.1	2.44641	5.21936	0.89151	2.91165	5.27501
Pp3c2_350V3.1	4.14218	11.913	6.97892	2.9421	9.31633
Pp3c2_360V3.1	5.81653	8.89572	14.7587	12.2193	2.30294
Pp3c2_370V3.1	93.5985	127.324	10.9876	45.4066	8.90678
Pp3c2_380V3.1	7.23399	7.87561	3.92659	6.43566	23.7344
Pp3c2_400V3.1	18.5114	14.6558	5.27822	12.8312	17.1995
Pp3c2_450V3.1	0.030452	0.29681	0.265267	0	0.149047
Pp3c2_520V3.1	6.00702	11.7284	1.309	4.51684	16.6911
Pp3c2_530V3.1	0.102493	0.146314	0.703386	0	1.84086
Pp3c2_540V3.1	13.264	16.5921	2.87121	12.5501	19.9019
Pp3c2_550V3.1	8.55776	7.52136	50.0662	9.63527	23.9772
Pp3c2_570V3.1	35.9533	27.6144	179.38	44.3565	28.4061
Pp3c2_590V3.1	14.0364	18.8937	19.9629	22.9519	23.855
Pp3c2_610V3.1	40.19	72.3858	60.9308	10.4858	8.43242
Pp3c2_620V3.1	5.99111	3.3217	1.08608	11.7488	38.8209
Pp3c2_660V3.1	35.749	48.5406	72.9589	36.5115	41.3663
Pp3c2_670V3.1	29.6051	37.4026	84.8292	9.09453	21.064
Pp3c2_680V3.2	0	0	0	0	0.531857
Pp3c2_730V3.1	2.32153	2.16531	0.919184	4.2781	5.26169
Pp3c2_820V3.1	26.7625	48.1027	4.98117	0.724734	0.097841
Pp3c2_870V3.1	2.52905	1.90939	0.879613	3.61584	5.19716
Pp3c2_890V3.2	0	0.373562	0.011742	0	0.003621
Pp3c2_930V3.1	5.733	9.50752	2.24467	4.00156	10.8909
Pp3c2_940V3.1	0.662646	4.39468	1.11912	3.28817	1.50325
Pp3c2_1030V3.1	0.42474	0.200872	0.783308	0.111641	3.18888
Pp3c2_1090V3.1	20.7535	27.1989	11.4855	17.5159	71.6312
Pp3c2_1120V3.1	1.08508	2.28053	0.591869	1.8742	24.1523
Pp3c2_1200V3.1	224.473	249.39	58.7975	199.715	96.2266
Pp3c2_1239V3.1	0	0.626883	1.37174	0.171723	0.121975
Pp3c2_1260V3.1	29.0443	11.6879	4.53623	58.7633	59.6359
Pp3c2_1270V3.1	20.8774	29.761	17.5025	21.8236	22.4267
Pp3c2_1280V3.1	0.319508	0.062855	0.345582	0.597353	45.6234
Pp3c2_1290V3.1	2.60753	0.167847	0.399767	0	0
Pp3c2_1330V3.1	0.181829	0.076696	0.195897	0.87574	10.2748
Pp3c2_1340V3.1	23.926	22.2077	5.93528	26.3955	6.1687
Pp3c2_1350V3.2	0	0.066951	0.318357	0	3.90825
Pp3c2_1380V3.1	12.9685	0.415173	1.25802	39.0681	46.8438
Pp3c2_1421V3.1	3.13628	1.178	1.26399	4.57629	0.260825
Pp3c2_1490V3.2	18.9513	20.2184	12.1027	9.39325	22.2941
Pp3c2_1510V3.1	10.2369	12.1778	4.60872	5.89636	12.2972
Pp3c2_1520V3.1	3.45973	5.47013	2.13485	9.73926	19.1994
Pp3c2_1570V3.1	57.1309	83.8308	202.965	63.6125	4.48167
Pp3c2_1610V3.1	193.14	160.745	48.5051	170.179	234.783
Pp3c2_1630V3.1	5.14249	16.9351	20.3499	5.556	17.4749
Pp3c2_1641V3.1	2.07457	1.3396	3.40631	0.329354	0.01175
Pp3c2_1670V3.1	1.08194	1.85764	116.364	16.555	0.059166
Pp3c2_1680V3.2	5.75533	4.3492	25.9809	1.40188	2.6888
Pp3c2_1700V3.1	0.389105	5.63065	0.550411	2.97114	5.45185
Pp3c2_1750V3.1	8.3106	7.80306	10.5525	16.0266	17.1797
Pp3c2_1760V3.1	1.69959	5.08454	0.736418	1.8398	2.05187
Pp3c2_1770V3.1	16.9907	26.7899	7.41083	16.3478	25.8408
Pp3c2_1790V3.1	110.564	154.832	128.514	61.3776	38.4539
Pp3c2_1810V3.1	19.2525	46.3513	6.16143	25.4295	42.96
Pp3c2_1820V3.1	4.59985	6.88747	14.7533	6.06515	13.3822
Pp3c2_1850V3.1	73.055	132.082	69.4198	46.1669	78.7046
Pp3c2_1860V3.1	0.539797	5.29865	0.971279	0.819579	2.30952
Pp3c2_1870V3.1	0.584613	0.0498	0.352922	1.21171	5.9597
Pp3c2_1920V3.1	15.5824	17.2946	3.39791	15.7759	29.2142
Pp3c2_1940V3.1	0.905957	3.73297	0.956922	2.88472	4.22627
Pp3c2_1951V3.1	2.8601	11.468	3.64057	3.88729	2.10628
Pp3c2_2040V3.1	4.77674	0.020895	0.267496	4.83667	48.5184
Pp3c2_2060V3.1	56.88	2.85996	4.85257	46.2521	103.604
Pp3c2_2070V3.1	3.04318	1.28519	0.175487	11.6394	57.0627
Pp3c2_2120V3.1	26.512	0.544147	2.90806	57.5353	83.4244
Pp3c2_2130V3.1	14.481	13.2956	7.93947	7.78726	10.4185
Pp3c2_2150V3.2	37.2726	90.4971	10.4014	135.908	58.8006
Pp3c2_2170V3.1	2.9408	2.26867	2.90581	8.68276	11.2512
Pp3c2_2200V3.1	0.479607	0.455429	0.603012	0	0.086201
Pp3c2_2220V3.1	3.70524	0.572681	1.71281	9.63787	24.9296
Pp3c2_2300V3.1	12.5933	3.79438	5.46654	9.69873	29.3513
Pp3c2_2310V3.1	0	0.039061	0.020766	0.584297	0.360044
Pp3c2_2341V3.1	7.2288	3.59128	1.87483	6.01956	3.78213
Pp3c2_2370V3.1	224.473	249.39	58.7975	199.715	96.2266
Pp3c2_2380V3.1	7.02389	10.3742	7.13485	16.6063	11.3506
Pp3c2_2400V3.2	1.55357	1.9561	3.22917	2.38544	8.77067
Pp3c2_2410V3.1	0	2.43606	13.6593	2.04057	4.14013
Pp3c2_2470V3.1	30.6809	53.158	20.2985	28.5421	45.1923
Pp3c2_2500V3.1	2.44557	5.07316	0.526234	2.91271	8.2514
Pp3c2_2510V3.1	22.3758	19.1421	7.00488	48.3218	27.1174
Pp3c2_2520V3.1	22.0683	3.99839	1.65528	12.5538	74.3447
Pp3c2_2526V3.1	3.45365	7.93532	7.92416	1.44116	0.004051
Pp3c2_2569V3.1	33.7339	136.81	5.22316	27.516	1.77137
Pp3c2_2660V3.1	2.96154	5.45101	0.652912	1.04087	7.90003
Pp3c2_2680V3.1	18.5183	16.7243	3.20113	17.3381	7.97006
Pp3c2_2700V3.1	12.239	64.7546	4.91636	17.9678	13.5034
Pp3c2_2710V3.1	27.7273	17.587	5.26605	19.6925	24.2124
Pp3c2_2730V3.1	0	0.321824	0.032481	0	1.0576
Pp3c2_2740V3.1	145.679	190.776	36.5657	125.911	62.8171
Pp3c2_2750V3.1	10.2184	9.26189	20.7764	18.0091	23.017
Pp3c2_2760V3.1	1.06732	3.26829	2.7419	2.78089	8.76201
Pp3c2_2780V3.1	1.99521	8.47451	1.60651	10.8735	16.7957
Pp3c2_2790V3.1	7.70464	3.55486	5.71798	1.26258	4.92344
Pp3c2_2820V3.1	3.32518	6.24251	2.79483	0.930567	5.6251
Pp3c2_2821V3.1	10.4919	19.8678	9.33709	13.9667	3.06449
Pp3c2_2830V3.1	2.60505	3.47179	1.18814	1.56433	13.7718
Pp3c2_2840V3.1	5.1112	5.65973	1.56029	6.73319	26.7276
Pp3c2_2850V3.1	25.4206	41.9036	56.1157	25.6282	19.4392
Pp3c2_2860V3.1	72.3533	98.421	20.4981	56.2312	60.9275
Pp3c2_2880V3.1	2.03621	0.59812	2.0991	0.683624	1.09659
Pp3c2_2900V3.2	1.42425	0.286714	0.513805	0	0.003948
Pp3c2_2910V3.1	22.5999	18.0852	11.8952	13.1362	12.5507
Pp3c2_2920V3.1	209.153	529.81	8.55822	97.7758	289.2
Pp3c2_2929V3.1	3.56994	4.12392	0.169954	0.618808	0.127846
Pp3c2_2960V3.1	0.079806	0.267436	0	0	0.348976
Pp3c2_2980V3.1	91.9269	108.433	18.694	50.8958	61.6852
Pp3c2_3000V3.1	7.48672	6.20052	2.26057	6.76248	9.26783
Pp3c2_3010V3.1	6.88372	7.37884	0.385829	10.1543	4.66986
Pp3c2_3050V3.1	4.13737	10.8746	0.335065	5.87225	1.91929
Pp3c2_3070V3.1	6.07592	3.37555	3.1949	6.9814	7.11003
Pp3c2_3130V3.1	33.5949	4.10906	3.09244	77.2716	55.7242
Pp3c2_3140V3.2	0	0	0	0	0.152974
Pp3c2_3170V3.1	7.37516	7.20013	1.96709	2.04245	7.2454
Pp3c2_3180V3.1	49.4794	63.5237	21.7919	28.2565	22.8742
Pp3c2_3190V3.2	1.0085	3.22731	0.553731	1.81127	14.8817
Pp3c2_3200V3.1	13.2364	16.3662	5.67079	11.0102	9.5765
Pp3c2_3210V3.1	6.51405	7.64492	0.268248	8.64573	5.22183
Pp3c2_3220V3.1	26.9443	39.0773	8.19768	31.3155	53.6501
Pp3c2_3229V3.1	0.181833	0.960997	0.525458	2.14092	0.511547
Pp3c2_3289V3.1	2.56978	4.23774	26.747	0.523949	0.019592
Pp3c2_3349V3.1	0.871227	0.362303	0.127507	2.81386	0.211218
Pp3c2_3370V3.1	15.1038	9.82824	4.57072	26.1137	52.21
Pp3c2_3390V3.2	0	0.306346	0.1447	0	0.07938
Pp3c2_3430V3.1	6.03874	13.438	3.10874	4.82229	12.0094
Pp3c2_3446V3.1	0.227761	1.08965	447.068	67.9633	0.104467
Pp3c2_3460V3.1	16.8426	27.0311	3.76098	18.5979	31.1705
Pp3c2_3470V3.1	25.5638	22.7302	51.3455	21.5251	42.8711
Pp3c2_3479V3.1	0	1.49052	0.095119	3.7477	0.042368
Pp3c2_3480V3.1	30.6788	32.009	11.718	49.3205	116.583
Pp3c2_3490V3.1	69.2724	41.3133	19.7636	79.1061	118.96
Pp3c2_3510V3.1	0	0.066729	0.039278	0	0.077046
Pp3c2_3520V3.1	1.60246	4.34681	70.9691	3.53616	0.074402
Pp3c2_3540V3.1	25.4691	15.0783	2.9893	12.2104	6.55169
Pp3c2_3570V3.1	9.49603	6.3371	3.28252	121.951	6.95113
Pp3c2_3600V3.1	6.4957	1.05588	2.94799	24.9408	9.09135
Pp3c2_3621V3.1	0.42442	1.76647	0.21549	1.87964	0.767544
Pp3c2_3650V3.1	15.2035	30.0003	14.8278	5.99117	0.788976
Pp3c2_3670V3.1	15.8519	36.2302	55.4478	46.7334	48.6696
Pp3c2_3680V3.1	26.5566	29.737	11.2694	11.4044	14.3562
Pp3c2_3720V3.1	0.330953	1.02828	0.154868	0.70664	3.04943
Pp3c2_3730V3.1	68.1397	90.0838	37.5407	44.4259	81.4191
Pp3c2_3760V3.1	0.891353	1.54397	1.81657	0.038486	0.495468
Pp3c2_3780V3.1	18.3612	23.4322	6.41836	25.4489	44.2508
Pp3c2_3800V3.1	5.51098	1.93883	4.28899	4.86046	12.9586
Pp3c2_3830V3.1	6.80349	7.35487	3.15221	3.93173	18.776
Pp3c2_3850V3.1	40.7997	86.4952	7.86709	33.5516	53.8651
Pp3c2_3870V3.1	31.7981	61.2565	11.0533	63.4112	6.535
Pp3c2_3880V3.1	8.57507	14.4457	3.29975	4.82033	8.43623
Pp3c2_3980V3.1	1.53844	0.120052	0.234968	2.49177	43.9518
Pp3c2_4040V3.1	20.1168	37.2014	9.86674	39.1091	15.7422
Pp3c2_4060V3.1	18.9088	20.5418	3.15014	22.8385	17.2881
Pp3c2_4100V3.1	0.037707	0.038016	0.03237	0.126181	0.035754
Pp3c2_4120V3.1	10.2313	18.0325	2.95641	15.4285	19.0703
Pp3c2_4180V3.1	0	0.470953	0.150351	1.33846	2.10262
Pp3c2_4200V3.1	8.71511	15.2035	5.28327	9.46963	8.59566
Pp3c2_4220V3.1	12.5632	23.1751	0.971158	23.6256	14.1688
Pp3c2_4230V3.1	0	0.056489	0	0	0.170725
Pp3c2_4250V3.1	23.2153	5.80015	1.82854	34.176	330.855
Pp3c2_4270V3.1	6.75939	4.55752	1.21879	8.42516	26.3152
Pp3c2_4310V3.1	1.77175	0.751556	0.34086	1.71722	4.47478
Pp3c2_4380V3.1	3.61157	3.79408	0.978754	6.07749	42.1305
Pp3c2_4390V3.1	11.5559	7.79268	3.30166	12.6537	25.1839
Pp3c2_4410V3.1	3.18503	4.21234	1.05822	8.28185	10.73
Pp3c2_4420V3.1	72.0752	83.6824	24.4951	58.2582	75.4228
Pp3c2_4429V3.1	0.252727	0	0.794049	0	0.072523
Pp3c2_4450V3.1	17.6085	11.4987	4.97477	16.5763	7.91704
Pp3c2_4460V3.1	11.0805	7.26586	3.42318	11.8434	15.7385
Pp3c2_4480V3.1	11.5809	14.3568	10.7761	11.1033	19.8864
Pp3c2_4490V3.1	27.0035	33.5031	21.1904	23.6514	59.2875
Pp3c2_4500V3.1	34.035	36.6133	58.8386	28.7639	38.2637
Pp3c2_4510V3.1	1865.06	1324.2	3340.69	105.382	0.273364
Pp3c2_4520V3.1	1.81789	0.85189	2.35467	4.48625	33.4824
Pp3c2_4540V3.1	0	0.160012	0	0	0.034995
Pp3c2_4570V3.2	0	0	0	0	0
Pp3c2_4600V3.1	32.8051	18.4109	21.5801	29.085	21.6253
Pp3c2_4610V3.1	15.4069	32.0659	11.5337	14.5716	5.58988
Pp3c2_4650V3.1	2.58932	7.99665	4.28381	9.4697	64.8367
Pp3c2_4660V3.1	12.0536	19.7601	4.74945	4.94284	14.3903
Pp3c2_4670V3.2	18.941	27.8149	155.465	12.3863	48.733
Pp3c2_4700V3.1	5.26071	16.0016	8.41588	8.01797	5.87135
Pp3c2_4740V3.1	2.98205	2.60989	1.95659	0.4739	15.5384
Pp3c2_4770V3.1	4.92086	10.6268	238.741	13.0176	0.537476
Pp3c2_4780V3.1	35.8734	49.372	22.6818	26.9123	18.3164
Pp3c2_4790V3.2	23.5439	53.125	16.6683	14.1594	37.7508
Pp3c2_4800V3.1	1.13127	0.212184	0.398356	2.22819	7.91246
Pp3c2_4840V3.1	5.98458	31.7614	0.831457	3.89399	1.2578
Pp3c2_4871V3.1	2.81238	1.1367	2.33788	0	0.020985
Pp3c2_4870V3.1	0.734824	0.412691	1.57457	0.371878	0.142879
Pp3c2_4880V3.1	7.27361	12.5077	3.99273	12.5925	11.15
Pp3c2_4900V3.2	6.2308	3.67496	0	0	0.139155
Pp3c2_4910V3.1	0.487785	0.966165	0.417385	1.21913	5.75421
Pp3c2_4940V3.1	4.49703	4.83198	2.80098	3.37577	14.4617
Pp3c2_4970V3.1	0	0	0	0	0.0722
Pp3c2_4979V3.1	0.477623	1.42346	0.52177	2.41725	0.066756
Pp3c2_5100V3.1	10.7653	10.4679	2.30395	10.5054	9.67666
Pp3c2_5110V3.1	16.615	2.77563	1.78571	12.7598	17.4849
Pp3c2_5130V3.1	2.09294	5.74254	0.302758	2.17582	10.5167
Pp3c2_5150V3.1	0	0	0	0	0.029536
Pp3c2_5210V3.2	0	0	0.512633	0	0
Pp3c2_5250V3.1	4.67228	6.80725	1.49527	4.01956	21.9153
Pp3c2_5260V3.1	2.73378	2.66842	1.74155	5.27858	2.24973
Pp3c2_5280V3.1	8.6355	7.96884	11.3125	7.48457	72.1056
Pp3c2_5300V3.1	4.00459	9.86907	6.85663	3.44113	5.80711
Pp3c2_5310V3.1	6.75781	3.92606	2.2025	8.42644	37.8796
Pp3c2_5330V3.1	9.0269	20.558	2.00196	2.79052	8.9549
Pp3c2_5336V3.1	0.023647	0.740358	0.791972	0.38725	0.268629
Pp3c2_5370V3.1	2.55452	0.132639	0.612433	8.02037	25.377
Pp3c2_5380V3.1	5.85033	14.2904	3.15227	3.97104	22.8125
Pp3c2_5398V3.1	0.6798	1.89628	0.509233	7.2043	3.21362
Pp3c2_5400V3.1	7.12885	12.8417	6.2153	39.0339	36.1751
Pp3c2_5440V3.1	0.632706	0.615696	0.084053	1.32493	0.48792
Pp3c2_5420V3.1	0	0	0	0	0.069654
Pp3c2_5430V3.1	0.080425	0.322304	0.038177	0.029431	0.230444
Pp3c2_5450V3.1	185.511	115.603	31.6935	432.88	600.485
Pp3c2_5480V3.1	42.954	18.282	12.7062	44.778	43.3231
Pp3c2_5490V3.1	2.76504	8.30565	1.57888	4.57327	18.2422
Pp3c2_5520V3.1	246.314	407.401	351.42	209.543	184.773
Pp3c2_5530V3.1	28.7147	51.8703	10.7874	17.8169	26.9935
Pp3c2_5540V3.1	8.01892	10.4768	0.9933	0.717682	7.52521
Pp3c2_5550V3.1	15.1774	16.3433	9.33215	12.8411	18.186
Pp3c2_5560V3.1	0.856811	3.08312	0.901718	1.34033	2.3604
Pp3c2_5580V3.2	0	0	0.523805	0.242477	0.097915
Pp3c2_5625V3.1	0.916997	0	0.072627	0.007509	0.083172
Pp3c2_5620V3.1	0.30333	0.045459	0.006659	0.032367	1.42184
Pp3c2_5630V3.1	0	0	0.068143	0	0.031716
Pp3c2_5690V3.1	62.7868	85.4138	29.5603	75.5235	56.1782
Pp3c2_5770V3.1	0	0.631032	0.32399	0.239757	0.002056
Pp3c2_5771V3.1	0	1.87084	0	6.15835	0.061811
Pp3c2_5780V3.1	441.271	488.573	249.929	329.187	159.296
Pp3c2_5790V3.1	12.5714	14.8783	5.08743	23.919	36.3323
Pp3c2_5810V3.1	18.3148	9.68385	31.1279	10.7933	0.030333
Pp3c2_5820V3.1	282.511	263.538	65.9022	345.903	214.773
Pp3c2_5840V3.1	8.60557	6.65693	4.95355	6.32222	0.106258
Pp3c2_5850V3.1	0	1.29777	0	9.5124	15.0975
Pp3c2_5910V3.1	10.2242	19.4669	2.43404	11.704	11.0142
Pp3c2_5938V3.1	0.859437	4.16502	0.285739	0.033043	0.288397
Pp3c2_5960V3.2	0.218718	1.10218	0.284832	0.283993	0.540691
Pp3c2_5980V3.2	0	0	0	0	0
Pp3c2_5990V3.1	25.9172	55.4593	0.818746	6.91507	3.25266
Pp3c2_6010V3.1	3.0452	4.07085	5.68896	0.698067	11.5645
Pp3c2_6040V3.2	14.8208	38.205	2.37772	27.0259	26.3905
Pp3c2_6060V3.1	4.75009	18.094	3.92874	6.99246	6.07073
Pp3c2_6080V3.1	70.4351	145.974	6.90527	78.0759	55.6369
Pp3c2_6100V3.1	623.61	670.266	661.792	601.921	341.832
Pp3c2_6110V3.1	77.4413	29.0763	23.3458	179.583	200.598
Pp3c2_6120V3.2	4.22553	0	0	0	3.01642
Pp3c2_6132V3.1	1.41937	1.79659	0.055044	0.765534	0.882222
Pp3c2_6130V3.1	2.51608	0.903946	0.234001	2.11919	7.26172
Pp3c2_6160V3.1	35.7898	55.8332	8.05087	18.8713	18.7568
Pp3c2_6179V3.1	0.206442	1.76262	0	0	1.64382
Pp3c2_6180V3.1	0.437923	0.500372	0.449449	0	0.538142
Pp3c2_6200V3.1	129.001	183.597	9.94647	56.6969	8.44241
Pp3c2_6210V3.1	20.8038	25.0295	6.41456	19.2392	19.7274
Pp3c2_6220V3.1	5.40991	6.18221	1.57511	7.72308	37.1045
Pp3c2_6240V3.1	12.147	8.28974	4.28057	27.1226	60.2818
Pp3c2_6280V3.1	2.34084	0.495179	0.707398	4.60407	39.7194
Pp3c2_6336V3.1	12.5726	7.41712	25.4532	47.4941	5.72729
Pp3c2_6330V3.1	8.39326	19.5891	15.9794	1.99321	22.1203
Pp3c2_6340V3.1	10.381	14.8957	26.3808	11.0627	33.101
Pp3c2_6360V3.1	1.6862	6.7035	2.26811	1.50775	15.836
Pp3c2_6370V3.1	17.996	28.1573	29.8251	18.9224	19.8501
Pp3c2_6410V3.1	0.739337	0.247948	18.7513	0.7387	1.55588
Pp3c2_6440V3.1	29.9788	49.2181	4.98395	25.7546	75.6059
Pp3c2_6460V3.2	22.2171	18.1333	24.9477	9.71227	6.4342
Pp3c2_6470V3.1	15.8616	21.6274	4.44327	8.67446	11.8522
Pp3c2_6500V3.1	0	0.052726	0.015841	0.016377	0.864905
Pp3c2_6511V3.1	0	0.448834	0.080906	0.585533	1.9914
Pp3c2_6520V3.1	5.61932	7.01547	1.53858	6.71562	27.3409
Pp3c2_6530V3.1	6.38267	9.53272	43.4051	0.900138	2.30424
Pp3c2_6540V3.1	8.37175	11.7985	2.12035	7.87289	11.494
Pp3c2_6560V3.1	10.1712	12.0815	1.20422	4.24795	25.7105
Pp3c2_6570V3.1	2.8252	4.33937	0.564774	9.35737	1.16682
Pp3c2_6580V3.1	6.72153	25.813	2.90549	8.85192	37.6178
Pp3c2_6600V3.1	16.2829	23.376	5.17417	27.7813	70.7126
Pp3c2_6609V3.1	0	2.37276	0.036593	0	0.564456
Pp3c2_6630V3.1	3.22714	0.509542	0.205489	5.30355	30.0266
Pp3c2_6638V3.1	0	0.067257	0	0	0.056305
Pp3c2_6650V3.1	262.496	344.819	42.7227	157.106	305.786
Pp3c2_6660V3.1	1.75544	4.43845	0.799342	1.40559	2.03226
Pp3c2_6690V3.1	61.181	17.4478	7.1441	77.1543	442.779
Pp3c2_6710V3.1	0.414717	0.065186	0.035251	0.598342	41.0164
Pp3c2_6730V3.1	500.509	721.166	230.621	360.934	113.679
Pp3c2_6740V3.1	18.033	19.4791	3.60803	8.69235	21.1451
Pp3c2_6750V3.1	3.42393	5.71367	11.4776	8.25031	24.6745
Pp3c2_6770V3.1	646.957	717.604	117.386	442.765	725.803
Pp3c2_6800V3.1	18.4768	9.36937	7.72409	13.6562	27.3732
Pp3c2_6810V3.1	27.3595	45.8628	13.4908	26.0975	38.2665
Pp3c2_6980V3.1	5.9012	12.5127	1.6264	11.4627	7.91498
Pp3c2_7000V3.1	0.882801	1.18329	0.205504	8.89418	120.698
Pp3c2_7010V3.1	0	0.143919	0.032428	1.72139	0.533523
Pp3c2_7080V3.2	6.50773	0	0	4.71407	0.18118
Pp3c2_7120V3.1	15.576	15.1639	3.26247	16.4619	35.5838
Pp3c2_7150V3.1	0.054658	0.081651	0	8.99423	4.9463
Pp3c2_7230V3.1	2.22507	0.382019	1.66127	10.3976	21.9569
Pp3c2_7260V3.1	2.78949	0.027781	0.26606	4.82116	0.123634
Pp3c2_7400V3.1	1.17736	1.32892	1.59454	0.405623	9.56146
Pp3c2_7410V3.1	39.8848	40.4393	11.05	34.91	13.3609
Pp3c2_7415V3.1	0	0	0	0	0.333627
Pp3c2_7450V3.1	0	0.032636	0.264735	1.64223	0.006124
Pp3c2_7460V3.1	1.83451	1.7627	0.598584	2.64214	1.94726
Pp3c2_7480V3.1	4.50667	7.02437	0.870946	6.76933	13.6753
Pp3c2_7510V3.1	2.3409	2.49638	0.279348	2.73478	2.98947
Pp3c2_7596V3.1	0.572977	0	0.02085	0	0.011361
Pp3c2_7590V3.1	0	0.032806	0	0	0.01783
Pp3c2_7620V3.1	3.6387	1.68817	0.886951	8.32531	14.089
Pp3c2_7680V3.2	4.31323	3.31034	0	11.6084	0
Pp3c2_7700V3.1	4.34256	4.85698	1.76359	4.14888	6.81032
Pp3c2_7760V3.1	1.88204	1.78684	1.7031	0.253983	42.107
Pp3c2_7790V3.1	2.264	4.92916	28.0272	1.81401	10.7349
Pp3c2_7810V3.1	6.42237	10.1928	2.05475	5.73167	30.5595
Pp3c2_7850V3.1	63.2414	84.8567	16.673	37.813	37.7243
Pp3c2_7910V3.1	23.0894	47.6699	14.754	16.2822	8.51888
Pp3c2_7940V3.1	42.5007	6.42494	14.3415	82.5117	301.086
Pp3c2_7980V3.1	7.74755	5.80889	9.25634	4.53088	5.90658
Pp3c2_8020V3.1	5.28779	0.394562	2.034	19.0002	2.26817
Pp3c2_8099V3.1	6.92484	10.4479	81.0403	11.2726	3.98143
Pp3c2_8090V3.1	31.7472	24.3787	52.4083	21.1729	43.689
Pp3c2_8190V3.1	6.34168	10.5638	24.6952	1.75115	32.7631
Pp3c2_8210V3.1	1.85693	1.32735	0.216445	0.012638	1.47084
Pp3c2_8200V3.1	0	0	0	0	1.02826
Pp3c2_8330V3.1	33.6198	41.3112	8.54429	32.9437	31.4073
Pp3c2_8340V3.1	3.25461	5.0604	8.07292	2.62206	34.9523
Pp3c2_8360V3.1	0.113276	0.063569	0.014791	1.31655	1.51751
Pp3c2_8410V3.1	23.2872	16.6866	15.9258	29.0222	63.2306
Pp3c2_8420V3.1	19.8603	42.3278	18.1533	6.10339	26.0134
Pp3c2_8430V3.1	5.97994	1.31564	1.3618	9.25921	24.71
Pp3c2_8470V3.1	7.48345	17.2904	6.53171	22.2694	32.2308
Pp3c2_8490V3.1	40.1367	74.55	57.396	107.805	70.5974
Pp3c2_8570V3.1	0	0.296218	0	0	5.13446
Pp3c2_8589V3.1	0.022274	0.293335	0.058405	0.142488	0.032869
Pp3c2_8610V3.1	10.834	9.96688	2.89877	13.84	25.692
Pp3c2_8640V3.2	0.11922	0.074927	0.460803	0	0.087688
Pp3c2_8660V3.1	15.7652	12.454	5.41822	14.1482	10.1451
Pp3c2_8672V3.1	46.0743	24.5914	26.1995	65.0476	4.46257
Pp3c2_8700V3.1	8.89069	4.56398	0.55758	0.546937	1.5947
Pp3c2_8749V3.1	0.069541	3.79422	0.140446	0	0.041069
Pp3c2_8770V3.1	14.9019	49.4592	1.35966	9.10718	4.68967
Pp3c2_8780V3.1	1.87259	1.37934	0.696799	2.1625	1.07653
Pp3c2_8820V3.1	39.7122	73.9919	17.1925	28.7508	62.5291
Pp3c2_8840V3.1	33.1493	41.6524	11.8923	21.479	45.4178
Pp3c2_8880V3.1	3.87191	3.52688	0.732243	5.94798	39.8274
Pp3c2_8960V3.1	7.35123	6.87826	2.52689	18.7926	33.4772
Pp3c2_8980V3.2	0	2.08274	0	8.25883	0.084224
Pp3c2_9020V3.1	16.486	37.3104	1.02155	12.8249	2.70219
Pp3c2_9049V3.1	0.548921	3.06141	390.355	2.62924	0.037083
Pp3c2_9050V3.1	0	0.708828	10.3799	0	0.008203
Pp3c2_9080V3.1	17.0783	31.2838	8.2709	17.8314	15.0293
Pp3c2_9100V3.1	5.4874	17.2302	15.3437	6.38668	7.62499
Pp3c2_9110V3.1	17.2013	23.1157	11.7494	11.8337	10.635
Pp3c2_9120V3.1	5.90097	12.152	12.1041	2.90965	5.96201
Pp3c2_9140V3.1	85.2048	148.913	53.1736	52.1832	54.0292
Pp3c2_9150V3.1	13.4393	15.2611	4.39524	13.2554	11.0991
Pp3c2_9200V3.1	24.3738	29.3717	7.07412	50.7517	21.0913
Pp3c2_9250V3.1	6.48975	4.62826	1.87275	9.04546	11.1897
Pp3c2_9260V3.1	8.36658	11.6741	1.67106	3.30829	11.1944
Pp3c2_9269V3.1	0.328031	0.621829	3.1229	0.287987	0.002466
Pp3c2_9310V3.1	13.228	28.52	13.4275	19.5371	22.1104
Pp3c2_9340V3.1	64.0789	22.3588	20.1232	119.888	59.6179
Pp3c2_9350V3.1	18.3384	22.8063	6.49634	26.5339	23.3753
Pp3c2_9380V3.1	23.983	32.471	12.6508	43.6172	34.8043
Pp3c2_9400V3.2	0	0	0	0	0
Pp3c2_9420V3.1	13.3492	18.2947	5.03353	41.5331	18.5374
Pp3c2_9440V3.1	1.25666	1.93064	27.3019	1.43261	0.266946
Pp3c2_9460V3.1	20.9235	7.79243	0.30888	33.6151	9.46343
Pp3c2_9470V3.1	1.54874	2.16144	0.563672	0.453743	8.78391
Pp3c2_9480V3.1	28.7353	58.6579	11.917	22.2684	11.6246
Pp3c2_9490V3.1	28.9611	50.6461	9.31929	14.4255	9.40282
Pp3c2_9560V3.1	19.6356	44.3096	6.49471	16.2783	12.7539
Pp3c2_9580V3.1	6.63222	11.443	2.88429	18.0248	32.8777
Pp3c2_9590V3.1	761.068	725.558	243.095	736.672	203.517
Pp3c2_9610V3.1	50.9139	83.4844	29.0816	16.2947	31.1897
Pp3c2_9630V3.1	2.28125	10.4071	0.400491	2.39158	2.22316
Pp3c2_9650V3.1	885.34	966.905	338.762	895.815	610.76
Pp3c2_9700V3.1	1.95169	1.05158	0.362799	6.70204	6.09823
Pp3c2_9710V3.1	7.06372	15.8697	3.29679	17.6963	7.15456
Pp3c2_9730V3.1	0.213226	0.418735	0.141807	0	2.55895
Pp3c2_9790V3.1	16.1108	14.4333	3.89946	19.5935	16.1929
Pp3c2_9813V3.1	2.89998	7.1656	0.427818	0.485157	1.18786
Pp3c2_9810V3.1	17.0719	25.0735	6.35201	9.61816	7.31575
Pp3c2_9820V3.1	3.02963	0.564774	0.335421	0.927103	1.17396
Pp3c2_9830V3.1	16.8446	27.031	2.46563	15.3702	26.1293
Pp3c2_9840V3.1	16.4934	28.0104	4.45036	19.4215	24.8833
Pp3c2_9850V3.1	5.85754	10.9567	2.61033	11.6493	21.8029
Pp3c2_9860V3.1	6.74503	8.33883	2.80545	6.06103	5.36282
Pp3c2_9870V3.1	17.9941	19.8723	9.61149	15.7705	13.3461
Pp3c2_9900V3.1	9.80803	13.6711	13.241	10.7743	123.353
Pp3c2_9920V3.1	36.8575	45.3356	19.251	31.039	43.4053
[truncated: 22,917 more rows]

## Sheet: Azolla_filiculoides
Gene	Leaves	Spores
Azfi_s0001.g000001	4.12965	1.96267
Azfi_s0001.g000003	1.47615	0
Azfi_s0001.g000012	7.28418	0
Azfi_s0001.g000015	15.5377	13.0973
Azfi_s0001.g000020	173.03	57.7468
Azfi_s0001.g000023	253.262	59.6692
Azfi_s0001.g000024	51.4417	27.976
Azfi_s0001.g000026	1.07286	0.766777
Azfi_s0001.g000027	7.46619	9.08973
Azfi_s0001.g000029	0	0
Azfi_s0001.g000030	6.72194	5.2353
Azfi_s0001.g000033	10.3658	5.1623
Azfi_s0001.g000038	36.0025	14.7699
Azfi_s0001.g000043	21.4765	22.8721
Azfi_s0001.g000045	49.195	2.87626
Azfi_s0001.g000047	26.8354	5.67451
Azfi_s0001.g000050	11.1631	1.60769
Azfi_s0001.g000052	592.367	144.858
Azfi_s0001.g000056	24.088	9.78094
Azfi_s0001.g000057	16.5645	21.893
Azfi_s0001.g000059	13.5118	7.23627
Azfi_s0001.g000060	0	0
Azfi_s0001.g000062	0	2.59221
Azfi_s0001.g000063	5.34502	12.9092
Azfi_s0001.g000064	53.8734	34.3046
Azfi_s0001.g000069	0.875367	0.257643
Azfi_s0001.g000070	11.3883	2.45136
Azfi_s0001.g000072	33.1675	20.2888
Azfi_s0001.g000074	5.52373	1.48445
Azfi_s0001.g000076	35.4463	39.4587
Azfi_s0001.g000084	0.499125	0
Azfi_s0001.g000086	5.58257	2.24012
Azfi_s0001.g000091	54.4117	56.9789
Azfi_s0001.g000094	3.23536	2.17505
Azfi_s0001.g000096	2.40772	3.88977
Azfi_s0001.g000097	41.9624	97.4013
Azfi_s0001.g000102	0	0
Azfi_s0001.g000105	18.9993	7.85612
Azfi_s0001.g000106	14.9431	5.27336
Azfi_s0001.g000108	521.434	5.67473
Azfi_s0001.g000109	0.625712	0
Azfi_s0001.g000112	51.9326	29.9476
Azfi_s0001.g000113	10.8576	1.9643
Azfi_s0001.g000115	32.8409	10.834
Azfi_s0001.g000116	18.3923	36.7357
Azfi_s0001.g000119	10.6552	43.2018
Azfi_s0001.g000121	25.6124	18.4324
Azfi_s0001.g000123	22.1197	113.784
Azfi_s0001.g000124	208.647	131.081
Azfi_s0001.g000126	17.5417	2.43796
Azfi_s0001.g000127	5.50936	21.7755
Azfi_s0001.g000130	51.6952	0.656257
Azfi_s0001.g000131	15.6159	9.84474
Azfi_s0001.g000134	5.34642	2.80118
Azfi_s0001.g000138	2.98167	0.795263
Azfi_s0001.g000141	0	2.20464
Azfi_s0001.g000142	5.45093	1.51693
Azfi_s0001.g000146	0.195507	2.93526
Azfi_s0001.g000148	28.2572	12.4934
Azfi_s0001.g000150	42.6432	12.4868
Azfi_s0001.g000151	34.8773	54.5365
Azfi_s0001.g000152	9.45664	7.00855
Azfi_s0001.g000153	34.4933	944.306
Azfi_s0001.g000156	15.9601	207.301
Azfi_s0001.g000157	9.70418	3.44557
Azfi_s0001.g000159	83.4302	52.4758
Azfi_s0001.g000162	1.15786	70.7419
Azfi_s0001.g000164	44.6207	10.6412
Azfi_s0001.g000166	35.8772	15.6952
Azfi_s0001.g000167	3.64049	1.37285
Azfi_s0001.g000168	12.8181	13.9899
Azfi_s0001.g000169	49.3237	32.3091
Azfi_s0001.g000170	53.7733	74.1214
Azfi_s0001.g000171	57.9034	305.803
Azfi_s0001.g000172	22.3372	12.9511
Azfi_s0001.g000177	6.64578	4.52562
Azfi_s0001.g000183	5.64112	0.41365
Azfi_s0001.g000184	16.2581	6.79474
Azfi_s0001.g000185	18.7438	0.80668
Azfi_s0001.g000189	32.3224	12.6142
Azfi_s0001.g000192	3.74161	1.73231
Azfi_s0001.g000194	10.1518	34.0369
Azfi_s0001.g000195	1249.45	807.013
Azfi_s0001.g000196	22.0455	71.5093
Azfi_s0001.g000197	2654.28	321.132
Azfi_s0001.g000201	23.6159	24.6469
Azfi_s0001.g000205	0	1.41137
Azfi_s0001.g000210	0	0
Azfi_s0001.g000218	1.40151	4.3587
Azfi_s0001.g000219	81.1936	24.6273
Azfi_s0001.g000223	9.73579	25.2049
Azfi_s0001.g000224	120.093	800.217
Azfi_s0001.g000226	60.217	32.5216
Azfi_s0001.g000227	3.83254	195.533
Azfi_s0001.g000230	21.461	9.67419
Azfi_s0001.g000245	2.0115	1.81319
Azfi_s0001.g000254	94.9135	372.056
Azfi_s0001.g000257	6.41733	17.7253
Azfi_s0001.g000265	7.28801	8.377
Azfi_s0001.g000267	16.269	70.6334
Azfi_s0001.g000268	79.8679	44.4522
Azfi_s0001.g000272	22.1275	37.1726
Azfi_s0001.g000277	23.5038	20.202
Azfi_s0001.g000287	20.8044	36.5506
Azfi_s0001.g000289	17.1755	20.2591
Azfi_s0001.g000291	0.606784	0
Azfi_s0001.g000292	61.8058	52.859
Azfi_s0001.g000293	1.3356	16.5542
Azfi_s0001.g000294	17.2012	13.2475
Azfi_s0001.g000295	27.1089	0.902014
Azfi_s0001.g000301	181.594	95.954
Azfi_s0001.g000303	0.486215	0
Azfi_s0001.g000304	1.22945	0.107183
Azfi_s0001.g000308	143.901	96.9221
Azfi_s0001.g000315	1.89686	1.32735
Azfi_s0001.g000316	0.739404	0
Azfi_s0001.g000319	0.081258	0.35978
Azfi_s0001.g000321	16.6727	5.39004
Azfi_s0001.g000323	0	0
Azfi_s0001.g000324	0	0
Azfi_s0001.g000325	29.3625	27.415
Azfi_s0001.g000328	19.3317	3.24571
Azfi_s0001.g000329	101.757	37.8074
Azfi_s0001.g000331	0.234591	28.7148
Azfi_s0001.g000332	64.2678	50.7657
Azfi_s0001.g000334	27.61	9.74944
Azfi_s0001.g000339	3.4314	0.183066
Azfi_s0001.g000342	249.628	351.433
Azfi_s0001.g000343	26.0118	23.7479
Azfi_s0001.g000346	59.6355	38.0177
Azfi_s0001.g000348	6.14212	38.0371
Azfi_s0001.g000349	2.69757	74.2855
Azfi_s0001.g000352	262.505	11.5939
Azfi_s0001.g000353	5.09757	27.0701
Azfi_s0001.g000354	102.703	100.035
Azfi_s0001.g000355	14.5751	2.55145
Azfi_s0001.g000356	233.161	178.209
Azfi_s0001.g000359	59.2162	9.32648
Azfi_s0001.g000360	72.697	69.7022
Azfi_s0001.g000362	13.7274	3.57157
Azfi_s0001.g000364	34.2682	20.5623
Azfi_s0001.g000371	69.1758	29.9912
Azfi_s0001.g000372	50.694	16.6534
Azfi_s0001.g000379	0	0
Azfi_s0001.g000381	16.6652	13.3184
Azfi_s0001.g000386	0	9.35339
Azfi_s0001.g000395	4.51587	24.4548
Azfi_s0001.g000396	2.32737	0.607197
Azfi_s0001.g000397	33.2514	9.98486
Azfi_s0001.g000398	141.793	36.2387
Azfi_s0001.g000399	22.2592	17.8937
Azfi_s0001.g000407	147.85	69.526
Azfi_s0001.g000408	482.477	220.679
Azfi_s0001.g000412	21.6827	68.2338
Azfi_s0001.g000415	0.153432	19.3627
Azfi_s0001.g000418	19.754	38.4086
Azfi_s0001.g000420	29.0678	12.8101
Azfi_s0001.g000429	11.9237	8.65006
Azfi_s0001.g000430	8.96015	8.0282
Azfi_s0001.g000431	3.09357	2.80999
Azfi_s0001.g000433	16.42	21.7057
Azfi_s0001.g000434	15.9314	17.0248
Azfi_s0001.g000435	85.5885	27.8286
Azfi_s0001.g000436	41.0972	8.74974
Azfi_s0001.g000438	53.1884	12.4248
Azfi_s0001.g000440	4.65976	15.6994
Azfi_s0001.g000441	0	0
Azfi_s0001.g000444	5.9187	3.60607
Azfi_s0001.g000446	3.02357	2.7078
Azfi_s0001.g000447	18.4737	27.6573
Azfi_s0001.g000448	64.8747	26.0339
Azfi_s0001.g000449	17.4577	8.89813
Azfi_s0001.g000450	18.3	68.7517
Azfi_s0001.g000451	12.8975	11.7154
Azfi_s0001.g000453	31.4286	32.2996
Azfi_s0001.g000460	11.9531	11.4231
Azfi_s0001.g000462	2.83708	14.3633
Azfi_s0001.g000463	25.4377	2.74383
Azfi_s0001.g000464	49.5697	24.0969
Azfi_s0001.g000466	1.57449	0.935104
Azfi_s0001.g000467	0.400072	6.71288
Azfi_s0001.g000468	30.9711	4.11492
Azfi_s0001.g000471	56.5534	672.877
Azfi_s0001.g000472	17.8422	27.0918
Azfi_s0001.g000473	1.61804	2.36619
Azfi_s0001.g000475	3.20566	16.5484
Azfi_s0001.g000476	17.4711	4.84768
Azfi_s0001.g000477	253.276	86.2189
Azfi_s0001.g000478	37.2655	34.2184
Azfi_s0001.g000479	2.45677	0.567803
Azfi_s0001.g000480	0	11.5366
Azfi_s0001.g000482	206.454	24.5009
Azfi_s0001.g000483	5.76435	0.77951
Azfi_s0001.g000484	36.2658	25.8761
Azfi_s0001.g000485	180.101	114.835
Azfi_s0001.g000486	68.2333	10.3058
Azfi_s0001.g000489	192.193	243.228
Azfi_s0001.g000490	585.229	363.643
Azfi_s0001.g000491	9.92764	4.61695
Azfi_s0001.g000492	7.5103	11.5067
Azfi_s0001.g000493	127.525	62.7315
Azfi_s0001.g000494	36.5149	5.99768
Azfi_s0001.g000496	11.7741	11.7444
Azfi_s0001.g000497	29.1808	7.40237
Azfi_s0001.g000498	10.6645	7.47597
Azfi_s0001.g000499	206.97	133.254
Azfi_s0001.g000500	1.99247	6.0362
Azfi_s0001.g000501	821.64	115.329
Azfi_s0001.g000502	25.4666	31.6943
Azfi_s0001.g000505	34.0292	15.2419
Azfi_s0001.g000506	99.5514	44.2852
Azfi_s0001.g000508	46.7918	5.75771
Azfi_s0001.g000509	11.7921	15.8221
Azfi_s0001.g000511	74.5582	40.9937
Azfi_s0001.g000512	2.35584	4.07411
Azfi_s0001.g000513	24.8136	18.3367
Azfi_s0001.g000515	63.8862	100.089
Azfi_s0001.g000516	82.7863	61.7076
Azfi_s0001.g000517	52.6223	50.8737
Azfi_s0001.g000518	1.19297	5.52634
Azfi_s0001.g000519	16.7276	21.2022
Azfi_s0001.g000523	19.524	4.69563
Azfi_s0001.g000528	25.0285	31.0421
Azfi_s0001.g000529	95.9462	83.7224
Azfi_s0001.g000530	0.383867	0.196009
Azfi_s0001.g000531	11.2047	4.86879
Azfi_s0001.g000532	55.7804	25.2249
Azfi_s0001.g000533	54.7045	54.9254
Azfi_s0001.g000534	15.6526	34.2461
Azfi_s0001.g000535	17.3596	11.3718
Azfi_s0001.g000536	30.7102	24.3452
Azfi_s0001.g000538	3.00223	5.5263
Azfi_s0001.g000539	1.94062	4.23353
Azfi_s0001.g000540	13.1368	16.5406
Azfi_s0001.g000541	15.2157	46.8679
Azfi_s0001.g000543	16.1654	25.8738
Azfi_s0001.g000545	0.321315	11.7519
Azfi_s0001.g000547	6.1061	5.458
Azfi_s0001.g000550	13.3095	9.82892
Azfi_s0001.g000552	8.95616	16.5481
Azfi_s0001.g000553	0.140103	4.20838
Azfi_s0001.g000554	13.1391	22.5085
Azfi_s0001.g000555	13.9929	9.50767
Azfi_s0001.g000557	2.07485	2.75273
Azfi_s0001.g000558	44.2283	7.10488
Azfi_s0001.g000559	10.0179	107.181
Azfi_s0001.g000564	46.4019	8.36279
Azfi_s0001.g000566	87.354	99.211
Azfi_s0001.g000568	2.26782	1.40857
Azfi_s0001.g000569	0.621003	3.4108
Azfi_s0001.g000572	15.3363	21.5046
Azfi_s0001.g000573	36.1785	13.6111
Azfi_s0001.g000574	22.1473	8.18309
Azfi_s0001.g000575	6.6299	8.08894
Azfi_s0001.g000576	29.3357	32.9333
Azfi_s0001.g000577	3.80182	15.5648
Azfi_s0001.g000578	51.0112	10.5825
Azfi_s0001.g000579	10.3921	1.11269
Azfi_s0001.g000582	36.7921	13.0533
Azfi_s0001.g000587	0	0
Azfi_s0001.g000594	121.979	37.7928
Azfi_s0001.g000595	1.98652	0
Azfi_s0001.g000602	61.3984	8.31011
Azfi_s0001.g000603	12.531	14.8823
Azfi_s0001.g000605	11.5057	63.1679
Azfi_s0001.g000606	68.8492	21.4833
Azfi_s0001.g000608	45.2919	11.2705
Azfi_s0001.g000610	5.67034	1.72196
Azfi_s0001.g000611	74.2019	57.0598
Azfi_s0001.g000614	1873.49	33.878
Azfi_s0001.g000615	5.02497	26.5001
Azfi_s0001.g000617	13.2656	18.6168
Azfi_s0001.g000618	34.8939	28.9297
Azfi_s0001.g000619	15.9672	6.82114
Azfi_s0001.g000620	38.9353	35.9948
Azfi_s0001.g000621	1.79388	3.39247
Azfi_s0001.g000622	3.68527	3.58693
Azfi_s0001.g000628	1.15763	0.288943
Azfi_s0001.g000640	0	0
Azfi_s0001.g000641	2.62177	2.5742
Azfi_s0001.g000644	283.658	208.475
Azfi_s0001.g000645	20.9558	15.327
Azfi_s0001.g000647	93.3248	46.6707
Azfi_s0001.g000648	24.6448	40.3387
Azfi_s0001.g000649	35.2447	39.5693
Azfi_s0001.g000653	16.9226	11.7141
Azfi_s0001.g000654	3.59592	2.41949
Azfi_s0001.g000655	1.77006	2.20217
Azfi_s0001.g000657	14.0365	11.3366
Azfi_s0001.g000659	16.7897	6.2054
Azfi_s0001.g000661	186.362	72.1185
Azfi_s0001.g000662	3.72752	0.777811
Azfi_s0001.g000663	1.53901	59.201
Azfi_s0001.g000664	30.5304	1.73482
Azfi_s0001.g000665	11.9679	0
Azfi_s0001.g000667	25.7939	8.18155
Azfi_s0001.g000668	1100.16	213.886
Azfi_s0001.g000669	86.2284	82.9943
Azfi_s0001.g000670	31.5544	3.75582
Azfi_s0001.g000672	0.661475	1.5367
Azfi_s0001.g000673	127.022	605.975
Azfi_s0001.g000674	8.77152	18.9568
Azfi_s0001.g000676	2.79401	7.89765
Azfi_s0001.g000679	10.5136	44.845
Azfi_s0001.g000681	83.3349	40.0752
Azfi_s0001.g000684	8.5434	4.99518
Azfi_s0001.g000686	20.6486	6.83636
Azfi_s0001.g000689	65.4681	44.9715
Azfi_s0001.g000690	13.6511	13.3689
Azfi_s0001.g000693	26.1271	18.9566
Azfi_s0001.g000694	43.5476	32.8422
Azfi_s0001.g000696	31.3724	21.6249
Azfi_s0001.g000697	149.753	67.9944
Azfi_s0001.g000698	20.0324	21.1425
Azfi_s0001.g000699	11.5297	29.1218
Azfi_s0001.g000700	0.0651	1.10638
Azfi_s0001.g000701	3.11178	3.30251
Azfi_s0001.g000702	14.0681	10.8134
Azfi_s0001.g000712	51.655	28.0196
Azfi_s0001.g000715	1.47978	37.3304
Azfi_s0001.g000716	0	15.7356
Azfi_s0001.g000719	10.3361	31.3169
Azfi_s0001.g000720	1.41964	1.10307
Azfi_s0001.g000721	0.699257	0.654939
Azfi_s0001.g000722	0.886017	2.57192
Azfi_s0001.g000723	0.435565	0
Azfi_s0001.g000725	10.8233	6.33855
Azfi_s0001.g000726	0	9.06903
Azfi_s0001.g000727	4.77214	145.78
Azfi_s0001.g000729	32.1838	51.7292
Azfi_s0001.g000730	0.859019	0.110245
Azfi_s0001.g000731	2.50934	0.806826
Azfi_s0001.g000732	5.12599	0.90511
Azfi_s0001.g000733	23.6014	1.45366
Azfi_s0001.g000734	8.56403	0.481823
Azfi_s0001.g000738	25.6728	98.9513
Azfi_s0001.g000740	0.233122	0
Azfi_s0001.g000741	0.329308	3.87402
Azfi_s0001.g000743	1.23841	0.525387
Azfi_s0001.g000746	108.98	65.9694
Azfi_s0001.g000750	260.756	103.593
Azfi_s0001.g000751	0.700273	0.422483
Azfi_s0001.g000752	64.8488	1.8818
Azfi_s0001.g000754	0.536672	37.9791
Azfi_s0001.g000756	0	0
Azfi_s0001.g000757	1.11546	0
Azfi_s0001.g000759	32.8951	143.62
Azfi_s0001.g000760	103.707	182.913
Azfi_s0001.g000761	7.08833	50.4619
Azfi_s0001.g000762	0.393061	2.6137
Azfi_s0001.g000764	171.077	5.55169
Azfi_s0001.g000765	0.327153	2.66921
Azfi_s0001.g000766	24.0364	27.5972
Azfi_s0001.g000767	34.9113	55.6831
Azfi_s0001.g000768	6.88554	3.28792
Azfi_s0001.g000771	5.39108	7.26923
Azfi_s0001.g000772	26.1687	4.48592
Azfi_s0001.g000774	7.4979	1.10061
Azfi_s0001.g000775	11.238	46.118
Azfi_s0001.g000777	3.63692	0
Azfi_s0001.g000778	12.59	10.0815
Azfi_s0001.g000780	57.3887	9.14161
Azfi_s0001.g000781	128.237	56.0731
Azfi_s0001.g000784	1.41663	3.86279
Azfi_s0001.g000785	0	3.95757
Azfi_s0001.g000787	34.1087	17.4754
Azfi_s0001.g000789	38.1943	58.846
Azfi_s0001.g000790	10.1719	8.59563
Azfi_s0001.g000791	27.2449	8.47685
Azfi_s0001.g000792	1.88913	1.07819
Azfi_s0001.g000794	47.9885	5.70915
Azfi_s0001.g000795	13.1127	1.66555
Azfi_s0001.g000796	0	1.30391
Azfi_s0001.g000800	11.7881	2.1089
Azfi_s0001.g000801	69.5574	27.8252
Azfi_s0001.g000804	47.8418	21.0857
Azfi_s0001.g000805	34.0551	3.79568
Azfi_s0001.g000806	0.337998	0.747037
Azfi_s0001.g000807	80.8889	4.36295
Azfi_s0001.g000808	11.1774	8.51596
Azfi_s0001.g000809	29.6818	20.0305
Azfi_s0001.g000811	53.6996	35.6817
Azfi_s0001.g000812	98.8384	253.036
Azfi_s0001.g000814	0.045506	0.257289
Azfi_s0001.g000816	303.399	164.162
Azfi_s0001.g000819	6.93851	19.8633
Azfi_s0001.g000824	177.151	166.247
Azfi_s0001.g000825	66.0874	29.6623
Azfi_s0001.g000828	13.0544	332.005
Azfi_s0001.g000831	12.826	7.49904
Azfi_s0001.g000833	14.7	2.84426
Azfi_s0001.g000834	41.6795	13.9852
Azfi_s0001.g000839	6.3247	29.5458
Azfi_s0001.g000840	0	12.3861
Azfi_s0001.g000841	4.21012	26.0468
Azfi_s0001.g000843	0	29.5167
Azfi_s0001.g000844	3.7847	7.44279
Azfi_s0001.g000845	1.03318	11.0077
Azfi_s0001.g000846	285.325	143.756
Azfi_s0001.g000849	104.466	14.6287
Azfi_s0001.g000852	36.5494	8.5537
Azfi_s0001.g000854	51.6914	33.3978
Azfi_s0001.g000855	0.030883	11.3242
Azfi_s0001.g000856	494.237	129.969
Azfi_s0001.g000857	0.856837	0
Azfi_s0001.g000860	19.8079	8.93038
Azfi_s0001.g000864	23.8925	40.6201
Azfi_s0001.g000870	25	4.96724
Azfi_s0001.g000872	0	0
Azfi_s0001.g000876	40.1839	11.3151
Azfi_s0001.g000882	38.5091	42.4487
Azfi_s0001.g000887	2.62439	1.2801
Azfi_s0001.g000888	33.9478	17.6944
Azfi_s0001.g000890	19.1018	10.9832
Azfi_s0001.g000892	29.6775	9.90509
Azfi_s0001.g000895	9.16074	9.67938
Azfi_s0001.g000897	550.988	204.812
Azfi_s0001.g000899	25.2583	0
Azfi_s0001.g000903	2.74538	2.57219
Azfi_s0001.g000906	25.2082	43.8468
Azfi_s0001.g000907	123.038	122.076
Azfi_s0001.g000912	5.26181	2.64966
Azfi_s0001.g000915	22.5407	28.4031
Azfi_s0001.g000917	108.631	47.0463
Azfi_s0001.g000919	2.20581	13.1868
Azfi_s0001.g000920	19.5761	49.3395
Azfi_s0001.g000921	26.7301	42.7482
Azfi_s0001.g000923	26.5874	69.4684
Azfi_s0001.g000926	1.45652	0
Azfi_s0001.g000928	7.57773	7.04491
Azfi_s0001.g000947	1.74215	0
Azfi_s0001.g000959	6.75494	16.4505
Azfi_s0001.g000960	45.5615	40.9182
Azfi_s0001.g000961	23.7611	14.4595
Azfi_s0001.g000963	0.689416	1.09177
Azfi_s0001.g000964	1866.42	138.982
Azfi_s0001.g000965	2.3078	2.19107
Azfi_s0001.g000967	13.5143	7.32288
Azfi_s0001.g000968	37.3908	68.2195
Azfi_s0001.g000969	0	0
Azfi_s0001.g000971	54.9673	26.5657
Azfi_s0001.g000973	7.66272	3.88931
Azfi_s0001.g000975	6.63261	4.49961
Azfi_s0001.g000976	4.92517	8.8406
Azfi_s0001.g000977	0	1.94583
Azfi_s0001.g000979	15.8779	12.2933
Azfi_s0001.g000980	0	10.2135
Azfi_s0001.g000981	1.90989	4.89798
Azfi_s0001.g000985	21.5017	53.0418
Azfi_s0001.g000987	66.6936	24.7901
Azfi_s0001.g000988	17.1395	12.1783
Azfi_s0001.g000989	8.46682	7.24393
Azfi_s0001.g000990	18.4394	7.59561
Azfi_s0001.g000991	177.662	30.3907
Azfi_s0001.g000992	24.3089	12.9147
Azfi_s0001.g000993	16.8739	9.93017
Azfi_s0001.g000994	16.0696	27.3542
Azfi_s0001.g000995	2.94409	3.79086
Azfi_s0001.g000996	3.58893	4.50287
Azfi_s0001.g000997	55.0293	26.0268
Azfi_s0001.g000999	2.56316	12.4762
Azfi_s0001.g001001	7.07254	2.52424
Azfi_s0001.g001005	24.3629	10.0563
Azfi_s0001.g001006	67.3135	34.9091
Azfi_s0001.g001007	36.7675	42.2229
Azfi_s0001.g001009	43.531	20.8582
Azfi_s0001.g001011	0	0
Azfi_s0001.g001014	5.90077	15.6807
Azfi_s0001.g001015	46.0959	19.4208
Azfi_s0001.g001017	49.3926	19.8088
Azfi_s0001.g001021	11.4037	2.39882
Azfi_s0001.g001023	10.0163	23.0423
Azfi_s0001.g001026	0.383572	1.11991
Azfi_s0001.g001027	0.043309	0
Azfi_s0001.g001029	32.6667	7.7169
Azfi_s0001.g001032	0	0
Azfi_s0001.g001036	0	0
Azfi_s0002.g001042	22.9522	25.6982
Azfi_s0002.g001051	0	4.5065
Azfi_s0002.g001052	35.3366	150.131
Azfi_s0002.g001053	7.13923	8.0947
Azfi_s0002.g001064	23.691	0
Azfi_s0002.g001066	2.01692	1.63939
Azfi_s0002.g001067	1.44301	1.80336
Azfi_s0002.g001070	28.6043	22.8943
Azfi_s0002.g001073	145.651	39.0633
Azfi_s0002.g001074	32.307	18.9042
Azfi_s0002.g001075	8.48838	6.8776
Azfi_s0002.g001076	132.493	92.6531
Azfi_s0002.g001077	58.7246	47.5923
Azfi_s0002.g001082	14.3782	19.8481
Azfi_s0002.g001083	5.56675	6.01887
Azfi_s0002.g001085	97.953	42.0454
Azfi_s0002.g001086	40.9475	37.9948
Azfi_s0002.g001090	106.087	13.4126
Azfi_s0002.g001092	6.09752	1.70355
Azfi_s0002.g001093	11.3811	2.69325
Azfi_s0002.g001096	59.1196	64.9572
Azfi_s0002.g001099	2.35198	3.78017
Azfi_s0002.g001100	27.4986	6.6248
Azfi_s0002.g001101	0	20.0448
Azfi_s0002.g001102	0.195009	0.504657
Azfi_s0002.g001103	61.5666	25.638
Azfi_s0002.g001105	1.15871	0.598663
Azfi_s0002.g001106	6.1632	4.45432
Azfi_s0002.g001108	13.9517	3.58816
Azfi_s0002.g001110	1.39653	0.861091
Azfi_s0002.g001112	71.5042	41.1362
Azfi_s0002.g001113	22.4148	5.85059
Azfi_s0002.g001116	12.5545	22.3216
Azfi_s0002.g001130	3.8204	6.31308
Azfi_s0002.g001141	0.214373	0
Azfi_s0002.g001147	17.4279	8.07358
Azfi_s0002.g001149	28.2747	41.9416
Azfi_s0002.g001151	86.7264	98.3525
Azfi_s0002.g001153	243.749	69.8124
Azfi_s0002.g001154	16.3503	4.56495
Azfi_s0002.g001155	23.7651	36.0876
Azfi_s0002.g001157	164.408	15.665
Azfi_s0002.g001158	48.5379	52.2127
Azfi_s0002.g001159	35.6786	29.0711
Azfi_s0002.g001162	108.428	292.057
Azfi_s0002.g001163	730.996	2215.11
Azfi_s0002.g001164	36.8715	14.6395
Azfi_s0002.g001166	61.5025	20.1653
Azfi_s0002.g001167	83.0483	24.4532
Azfi_s0002.g001168	11.455	17.7
Azfi_s0002.g001170	13.4697	11.5751
Azfi_s0002.g001172	11.4869	13.5012
Azfi_s0002.g001173	42.8269	43.598
Azfi_s0002.g001175	12.0952	8.8335
Azfi_s0002.g001177	16.2564	2.37862
Azfi_s0002.g001180	123.131	60.5068
Azfi_s0002.g001185	70.1915	17.8399
Azfi_s0002.g001186	54.9783	4.98139
Azfi_s0002.g001187	16.6772	6.85276
Azfi_s0002.g001190	3.50325	2.83096
Azfi_s0002.g001191	60.7201	36.0504
Azfi_s0002.g001192	200.737	230.929
Azfi_s0002.g001193	3.56441	3.53594
Azfi_s0002.g001194	10.4193	11.2085
Azfi_s0002.g001197	87.7229	58.0636
Azfi_s0002.g001199	92.2652	65.6538
Azfi_s0002.g001200	7523.82	5221.24
Azfi_s0002.g001201	44.4589	26.1032
Azfi_s0002.g001202	101.972	43.9129
Azfi_s0002.g001206	3.37419	2.40719
Azfi_s0002.g001209	2.51417	11.8416
Azfi_s0002.g001214	38.8418	20.4828
Azfi_s0002.g001215	22.3076	55.0802
Azfi_s0002.g001216	455.218	371.313
Azfi_s0002.g001219	0.440048	0.297272
Azfi_s0002.g001220	3.84109	5.30925
Azfi_s0002.g001221	23.4424	13.283
Azfi_s0002.g001222	2.9082	2.6322
Azfi_s0002.g001223	311.743	477.87
Azfi_s0002.g001224	158	78.4773
Azfi_s0002.g001225	30.9095	19.0035
Azfi_s0002.g001226	0	86.1947
Azfi_s0002.g001228	26.039	9.0606
Azfi_s0002.g001231	555.281	308.969
Azfi_s0002.g001232	1.01925	6.80325
Azfi_s0002.g001234	98.434	71.3982
Azfi_s0002.g001235	22.4381	5.50987
Azfi_s0002.g001236	10.9829	13.2277
Azfi_s0002.g001238	30.8351	33.4334
Azfi_s0002.g001239	5.89676	2.38622
Azfi_s0002.g001241	150.22	146.196
Azfi_s0002.g001242	75.2348	4.66441
Azfi_s0002.g001243	21.1008	10.4135
Azfi_s0002.g001244	16.728	6.82068
Azfi_s0002.g001245	7.61102	30.6952
Azfi_s0002.g001246	124.199	107.907
Azfi_s0002.g001247	4.76239	1.0714
Azfi_s0002.g001252	15.0026	215.162
Azfi_s0002.g001254	16.258	17.9196
Azfi_s0002.g001255	14.4127	8.1199
Azfi_s0002.g001256	21.3512	327.908
Azfi_s0002.g001257	6.68264	7.50608
Azfi_s0002.g001258	7.05276	0.456107
Azfi_s0002.g001259	100.302	56.3483
Azfi_s0002.g001260	63.8558	27.4598
Azfi_s0002.g001262	59.0356	34.8135
Azfi_s0002.g001263	7.14901	422.313
Azfi_s0002.g001264	18.8719	73.3552
Azfi_s0002.g001265	39.0802	20.7197
Azfi_s0002.g001268	3.89155	9.22072
Azfi_s0002.g001269	1.32015	1.59142
Azfi_s0002.g001270	42.5595	36.8612
Azfi_s0002.g001271	5.45279	3.15811
Azfi_s0002.g001273	21.5875	28.8745
Azfi_s0002.g001274	18.3229	22.9568
Azfi_s0002.g001275	95.3812	134.227
Azfi_s0002.g001278	58.804	28.3599
Azfi_s0002.g001280	54.9982	15.5551
Azfi_s0002.g001281	8.32437	9.09813
Azfi_s0002.g001283	4.81761	6.94656
Azfi_s0002.g001284	1.63403	2.318
Azfi_s0002.g001285	2.21368	1.86005
Azfi_s0002.g001286	2.89843	1.82273
Azfi_s0002.g001289	16.9875	11.3001
Azfi_s0002.g001290	15.5299	10.0439
Azfi_s0002.g001292	3.1428	0.375267
Azfi_s0002.g001293	28.3957	42.12
Azfi_s0002.g001294	372.72	228.646
Azfi_s0002.g001295	18.8437	18.4839
Azfi_s0002.g001297	19.6474	28.2239
Azfi_s0002.g001298	56.365	64.5956
Azfi_s0002.g001299	287.411	205.989
Azfi_s0002.g001300	13.9451	14.0294
Azfi_s0002.g001301	58.1134	34.7088
Azfi_s0002.g001302	57.7573	32.5979
Azfi_s0002.g001303	5.59485	0.864713
Azfi_s0002.g001304	0.400718	3.75655
Azfi_s0002.g001305	0	0
Azfi_s0002.g001308	15.915	5.40261
Azfi_s0002.g001309	142.83	16.4588
Azfi_s0002.g001314	49.6494	17.8747
Azfi_s0002.g001315	40.1184	16.5722
Azfi_s0002.g001316	39.2184	49.7122
Azfi_s0002.g001319	1.3974	2.05954
Azfi_s0002.g001322	43.8847	16.0693
Azfi_s0002.g001323	203.465	166.411
Azfi_s0002.g001324	312.212	107.561
Azfi_s0002.g001325	59.8606	17.299
Azfi_s0002.g001326	41.1941	9.52796
Azfi_s0002.g001328	22.7701	0
Azfi_s0002.g001329	25.8417	17.3876
Azfi_s0002.g001330	34.9947	41.4451
Azfi_s0002.g001331	1.43007	1.24886
Azfi_s0002.g001336	60.7055	58.0469
Azfi_s0002.g001341	0.374276	0
Azfi_s0002.g001342	0	8.54197
Azfi_s0002.g001343	0	6.09097
Azfi_s0002.g001347	17.6039	14.04
Azfi_s0002.g001349	8.30702	1.81274
Azfi_s0002.g001352	11.3222	5.26982
Azfi_s0002.g001353	5.42328	198.845
Azfi_s0002.g001355	173.807	123.091
Azfi_s0002.g001358	25.0712	131.251
Azfi_s0002.g001359	10.9741	9.01808
Azfi_s0002.g001361	3.03083	68.797
Azfi_s0002.g001362	22.8456	20.2737
Azfi_s0002.g001363	6.85318	5.94901
Azfi_s0002.g001364	21.0546	58.2205
Azfi_s0002.g001367	5.02585	1.34172
Azfi_s0002.g001369	4.19891	3.49801
Azfi_s0002.g001375	4.22586	0.104178
Azfi_s0002.g001376	0.056626	0.17546
Azfi_s0002.g001379	150.289	164.535
Azfi_s0002.g001382	12.2245	17.2174
Azfi_s0002.g001383	10.5128	11.1743
Azfi_s0002.g001384	5.83827	12.7938
Azfi_s0002.g001387	389.108	108.616
Azfi_s0002.g001388	27.8313	10.2071
Azfi_s0002.g001389	28.335	82.9677
Azfi_s0002.g001390	18.6376	8.65488
Azfi_s0002.g001391	1.2234	0
Azfi_s0002.g001397	13.65	5.03654
Azfi_s0002.g001399	0	0.746717
Azfi_s0002.g001400	180.295	132.269
Azfi_s0002.g001403	26.2481	24.6819
Azfi_s0002.g001406	1.95116	2.23842
Azfi_s0002.g001408	0	3.89604
Azfi_s0002.g001409	3.52605	0.91045
Azfi_s0002.g001418	11.6771	6.20416
Azfi_s0002.g001420	19.2936	6.06556
Azfi_s0002.g001421	0.690068	0
Azfi_s0002.g001422	11.4522	2.10549
Azfi_s0002.g001424	39.8558	34.4025
Azfi_s0002.g001428	55.7713	24.9281
Azfi_s0002.g001430	1.71921	2.52685
Azfi_s0002.g001432	40.307	77.6411
Azfi_s0002.g001433	24.7708	10.8913
Azfi_s0002.g001436	56.2443	25.9845
Azfi_s0002.g001440	171.527	45.017
Azfi_s0002.g001441	1014.08	2356.63
Azfi_s0002.g001442	1.65352	4.80632
Azfi_s0002.g001444	48.332	16.3985
Azfi_s0002.g001448	46.0135	11.3196
Azfi_s0002.g001450	0.930029	2.33701
Azfi_s0002.g001456	0	0
Azfi_s0002.g001457	0	0
Azfi_s0002.g001458	0.185727	0
Azfi_s0002.g001459	20.1683	53.8438
Azfi_s0002.g001461	0	12.8806
Azfi_s0002.g001464	29.8835	128.665
Azfi_s0002.g001468	0	0
Azfi_s0002.g001469	9.27096	8.7252
Azfi_s0002.g001470	22.7602	15.3019
Azfi_s0002.g001474	4.64261	1.18242
Azfi_s0002.g001479	15.5683	8.95184
Azfi_s0002.g001480	28.4334	6.76191
Azfi_s0002.g001481	36.4442	39.8848
Azfi_s0002.g001484	0	0
Azfi_s0002.g001485	16.2861	8.25081
Azfi_s0002.g001487	10.7391	23.6885
Azfi_s0002.g001490	28.4592	16.5647
Azfi_s0002.g001492	0	0
Azfi_s0002.g001497	0	0
Azfi_s0002.g001498	919.862	257.325
Azfi_s0002.g001505	22.7688	10.2141
Azfi_s0002.g001507	36.3195	14.2992
Azfi_s0002.g001508	147.589	51.92
Azfi_s0002.g001509	10.5494	4.28043
Azfi_s0002.g001514	21.3635	68.2934
Azfi_s0002.g001515	10.8663	14.6231
Azfi_s0002.g001516	123.595	28.3313
Azfi_s0002.g001517	19.2718	10.3333
Azfi_s0002.g001522	0.238335	0
Azfi_s0002.g001526	0.537897	3.78223
Azfi_s0002.g001536	6.92788	19.2262
Azfi_s0002.g001541	96.9908	105.732
Azfi_s0002.g001545	20.1058	8.96632
Azfi_s0002.g001546	16.3805	23.9617
Azfi_s0002.g001552	56.263	37.9137
Azfi_s0002.g001553	54.4747	23.3722
Azfi_s0002.g001555	35.0764	74.0544
Azfi_s0002.g001558	32.196	11.214
Azfi_s0002.g001561	1.07165	21.654
Azfi_s0002.g001564	2.74753	6.81151
Azfi_s0002.g001565	30.5553	14.2079
Azfi_s0002.g001566	9.29597	34.3489
Azfi_s0002.g001568	11.5369	24.1617
Azfi_s0002.g001569	4.0792	3.31255
Azfi_s0002.g001571	24.9977	94.794
Azfi_s0002.g001574	73.6616	12.0899
Azfi_s0002.g001577	23.7526	169.355
Azfi_s0002.g001582	40.6775	1269.7
Azfi_s0002.g001586	39.0101	33.2098
Azfi_s0002.g001589	15.1238	12.8246
Azfi_s0002.g001590	15.5011	5.24052
Azfi_s0002.g001591	30.0936	18.5445
Azfi_s0002.g001592	13.4301	3.09015
Azfi_s0002.g001593	71.1629	11.4773
Azfi_s0002.g001594	72.2856	71.6994
Azfi_s0002.g001596	5.33566	1.48187
Azfi_s0002.g001597	30.8493	15.9371
Azfi_s0002.g001598	14.9662	56.6018
Azfi_s0002.g001600	3.99208	16.8212
Azfi_s0002.g001604	48.3723	4.77777
Azfi_s0002.g001607	135.297	6.73885
Azfi_s0002.g001608	28.1649	33.7915
Azfi_s0002.g001609	32.5547	57.267
Azfi_s0002.g001611	64.6702	20.8007
Azfi_s0002.g001612	10.6251	55.9617
Azfi_s0002.g001613	28.4073	5.75043
Azfi_s0002.g001614	1.61686	0.899672
Azfi_s0002.g001618	64.6224	14.7567
Azfi_s0002.g001620	3.14324	5.14047
Azfi_s0002.g001621	0	30.8332
Azfi_s0002.g001623	0.75523	1.09179
Azfi_s0002.g001624	5.86986	1.53465
Azfi_s0002.g001627	1.81395	0.304608
Azfi_s0002.g001629	12.2098	7.02983
Azfi_s0002.g001631	4.5017	22.3863
Azfi_s0002.g001635	14.5465	20.9906
Azfi_s0002.g001636	12.142	29.6903
Azfi_s0002.g001639	23.9658	18.7348
Azfi_s0002.g001641	213.43	183.665
Azfi_s0002.g001642	163.128	17.3464
Azfi_s0002.g001643	3.84585	0.636365
Azfi_s0002.g001646	127.512	24.6374
Azfi_s0002.g001650	352.22	267.312
Azfi_s0002.g001654	9.3083	5.34044
Azfi_s0002.g001657	35.02	48.7342
Azfi_s0002.g001658	144.653	52.7921
Azfi_s0002.g001659	14.0717	9.37966
Azfi_s0002.g001661	87.297	63.2178
Azfi_s0002.g001662	13.129	6.17001
Azfi_s0002.g001663	43.6031	36.3892
Azfi_s0002.g001664	2.78677	0.320554
Azfi_s0002.g001665	169.717	61.8954
Azfi_s0003.g007335	6.84499	40.682
Azfi_s0003.g007336	7.6448	5.19779
Azfi_s0003.g007341	14.9155	3.88873
Azfi_s0003.g007345	31.4645	26.0306
Azfi_s0003.g007352	8.31798	3.54112
Azfi_s0003.g007355	0	0
Azfi_s0003.g007357	0.027556	15.3176
Azfi_s0003.g007367	1.77464	0.21936
Azfi_s0003.g007368	15.9564	19.8638
Azfi_s0003.g007371	0	0
Azfi_s0003.g007373	42.0372	52.8672
Azfi_s0003.g007374	27.1321	18.4721
Azfi_s0003.g007375	0.127551	0
Azfi_s0003.g007376	12.9086	23.6247
Azfi_s0003.g007381	3.79931	8.73395
Azfi_s0003.g007386	77.8852	117.946
Azfi_s0003.g007391	33.312	16.1212
Azfi_s0003.g007394	5.92364	5.85867
Azfi_s0003.g007398	0	0
Azfi_s0003.g007400	8.81588	1.76261
Azfi_s0003.g007403	0	0
Azfi_s0003.g007410	58.6896	35.3872
Azfi_s0003.g007411	15.714	124.822
Azfi_s0003.g007412	0	353.058
Azfi_s0003.g007413	5.00188	3.71791
Azfi_s0003.g007415	20.5321	10.8328
Azfi_s0003.g007429	0	3.01417
Azfi_s0003.g007432	12.3186	16.6631
Azfi_s0003.g007433	6.40627	27.348
Azfi_s0003.g007437	115.735	56.3875
Azfi_s0003.g007438	52.6486	30.276
Azfi_s0003.g007441	1.08904	2.4985
Azfi_s0003.g007443	22.3351	16.9956
Azfi_s0003.g007444	3.78007	3.01399
Azfi_s0003.g007446	62.8105	29.6611
Azfi_s0003.g007447	8.29303	6.72424
Azfi_s0003.g007453	35.7221	184.666
Azfi_s0003.g007457	3.8861	4.80348
Azfi_s0003.g007460	5.49483	1.95099
Azfi_s0003.g007465	109.56	42.6824
Azfi_s0003.g007467	28.3219	17.768
Azfi_s0003.g007468	25.662	33.1172
Azfi_s0003.g007470	0	0
Azfi_s0003.g007471	15.4532	11.7387
Azfi_s0003.g007473	10.001	1.36961
Azfi_s0003.g007476	2.73398	3.36253
Azfi_s0003.g007479	1.31129	46.0178
Azfi_s0003.g007480	27.7715	5.54218
Azfi_s0003.g007482	0.732237	0.330085
Azfi_s0003.g007483	20.2338	31.4972
Azfi_s0003.g007485	41.3351	30.6966
Azfi_s0003.g007486	6.48117	10.1394
Azfi_s0003.g007491	17.057	3.80579
Azfi_s0003.g007496	0	0
Azfi_s0003.g007497	54.7484	0
Azfi_s0003.g007500	2.09614	176.346
Azfi_s0003.g007501	0	2.05312
Azfi_s0003.g007503	31.2846	42.9821
Azfi_s0003.g007506	0.203965	37.1698
Azfi_s0003.g007507	9.71443	0.98501
Azfi_s0003.g007508	3.14107	0.25687
Azfi_s0003.g007510	3.76798	2.53074
Azfi_s0003.g007515	5.20282	12.4713
Azfi_s0003.g007516	38.7982	78.6431
Azfi_s0003.g007520	27.3482	5.00082
Azfi_s0003.g007521	96.7429	27.812
Azfi_s0003.g007523	15.3862	7.0401
Azfi_s0003.g007524	9.93164	8.3765
Azfi_s0003.g007525	1.45022	5.5231
Azfi_s0003.g007527	35.3205	19.8374
Azfi_s0003.g007529	579.249	27.0319
Azfi_s0003.g007531	0.098861	1.08917
Azfi_s0003.g007534	38.9075	23.756
Azfi_s0003.g007535	17.5214	3.26342
Azfi_s0003.g007538	2.99239	0.918827
Azfi_s0003.g007544	1.07828	49.0053
Azfi_s0003.g007546	18.0088	7.48232
Azfi_s0003.g007550	11.8085	11.627
Azfi_s0003.g007553	1426.77	10.8512
Azfi_s0003.g007554	1.74566	1.76876
Azfi_s0003.g007556	30.663	12.424
Azfi_s0003.g007557	23.3839	56.8261
Azfi_s0003.g007558	26.7352	6.81236
Azfi_s0003.g007559	0.862551	0
Azfi_s0003.g007560	0.401973	0.974223
Azfi_s0003.g007561	7.99757	9.42493
Azfi_s0003.g007562	1.98927	0
Azfi_s0003.g007563	443.45	151.44
Azfi_s0003.g007564	18.8393	34.1467
Azfi_s0003.g007567	17.8846	1.77552
Azfi_s0003.g007568	54.5876	28.1025
Azfi_s0003.g007569	79.5035	49.0793
Azfi_s0003.g007570	36.1343	8.66312
Azfi_s0003.g007571	64.4283	30.6708
Azfi_s0003.g007572	200.157	87.4386
Azfi_s0003.g007573	8.50367	4.73414
Azfi_s0003.g007576	28.4404	23.7257
Azfi_s0003.g007577	61.7398	20.4383
Azfi_s0003.g007579	108.485	122.972
Azfi_s0003.g007580	23.6197	13.1617
Azfi_s0003.g007581	0.202025	0
Azfi_s0003.g007582	0.06959	0.548867
Azfi_s0003.g007583	1.38995	2.12925
Azfi_s0003.g007584	42.753	15.291
Azfi_s0003.g007585	2.28947	1.19194
Azfi_s0003.g007586	8.24063	10.3049
Azfi_s0003.g007590	26.7475	11.3941
Azfi_s0003.g007591	10.0791	3.43998
Azfi_s0003.g007592	232.129	30.4574
Azfi_s0003.g007593	770.299	782.01
Azfi_s0003.g007594	127.6	32.935
Azfi_s0003.g007595	26.5232	31.2694
Azfi_s0003.g007596	82.2898	36.9675
Azfi_s0003.g007597	40.7079	72.8286
Azfi_s0003.g007598	39.4268	35.5409
Azfi_s0003.g007599	43.462	13.2777
Azfi_s0003.g007601	79.1357	508.195
Azfi_s0003.g007602	8.34752	13.7228
Azfi_s0003.g007604	23.5919	11.7527
Azfi_s0003.g007606	160.837	0
Azfi_s0003.g007607	29.3435	26.2853
Azfi_s0003.g007608	10.492	4.51808
Azfi_s0003.g007611	29.4595	9.31819
Azfi_s0003.g007612	19.3169	6.63539
Azfi_s0003.g007614	1.63464	1.50523
Azfi_s0003.g007615	21.6684	13.263
Azfi_s0003.g007616	57.4911	24.6344
Azfi_s0003.g007618	21.1344	9.90792
Azfi_s0003.g007619	48.4362	65.8963
Azfi_s0003.g007621	49.5886	10.2657
Azfi_s0003.g007622	6.17095	8.91719
Azfi_s0003.g007623	52.4494	20.6268
Azfi_s0003.g007625	54.6071	76.3362
Azfi_s0003.g007626	60.5119	67.1248
Azfi_s0003.g007628	9.67199	10.6654
Azfi_s0003.g007630	25.287	4.53253
Azfi_s0003.g007632	2.88335	2.83563
Azfi_s0003.g007633	264.986	97.7147
Azfi_s0003.g007635	2.73065	9.75653
Azfi_s0003.g007639	22.8762	7.28026
Azfi_s0003.g007640	53.7062	41.4526
Azfi_s0003.g007641	100.178	38.577
Azfi_s0003.g007642	68.3863	20.2381
Azfi_s0003.g007644	0.8697	0.412973
Azfi_s0003.g007645	1.20904	0.769016
Azfi_s0003.g007646	9.40908	6.25065
Azfi_s0003.g007647	17.7307	14.2441
Azfi_s0003.g007650	20.5014	24.2377
Azfi_s0003.g007651	1.92645	1.71075
Azfi_s0003.g007652	26.2531	11.8962
Azfi_s0003.g007654	26.2342	7.50678
Azfi_s0003.g007655	0	33.888
Azfi_s0003.g007656	1.28181	6.89367
Azfi_s0003.g007658	25.4316	19.8385
Azfi_s0003.g007659	90.2975	66.4901
Azfi_s0003.g007660	46.1659	35.9914
Azfi_s0003.g007661	36.8301	115.641
Azfi_s0003.g007662	13.6751	4.92548
Azfi_s0003.g007663	7.93421	3.57969
Azfi_s0003.g007665	34.462	14.8123
Azfi_s0003.g007666	4.65245	36.9416
Azfi_s0003.g007668	5.7656	18.6035
Azfi_s0003.g007672	10.504	15.5003
Azfi_s0003.g007674	1.74949	7.15751
Azfi_s0003.g007676	2.97897	1.11648
Azfi_s0003.g007677	4.41659	0.73899
Azfi_s0003.g007679	56.3248	28.2336
Azfi_s0003.g007680	10.9295	0
Azfi_s0003.g007681	1.11512	0.441907
Azfi_s0003.g007684	41.4825	11.2331
Azfi_s0003.g007686	9.97918	24.5105
Azfi_s0003.g007687	12.6582	34.5058
Azfi_s0003.g007688	194.397	104.447
Azfi_s0003.g007689	31.6838	28.2341
Azfi_s0003.g007690	59.0454	85.5525
Azfi_s0003.g007693	44.6243	21.7356
Azfi_s0003.g007694	1.42344	2.27932
Azfi_s0003.g007695	3.1162	1.12062
Azfi_s0003.g007696	24.1075	16.2517
Azfi_s0003.g007697	4.0118	2.48131
Azfi_s0003.g007698	21.4951	15.5095
Azfi_s0003.g007699	1.53489	12.3854
Azfi_s0003.g007700	21.9936	2.13947
Azfi_s0003.g007702	295.788	48.4099
Azfi_s0003.g007703	224.57	171.721
Azfi_s0003.g007704	9.19489	4.52793
Azfi_s0003.g007706	24.5214	15.7927
Azfi_s0003.g007707	7.21973	4.1111
Azfi_s0003.g007708	34.4682	51.9284
Azfi_s0003.g007710	68.5639	16.9188
Azfi_s0003.g007712	6.52002	13.8263
Azfi_s0003.g007714	68.2747	74.8806
Azfi_s0003.g007716	4.68316	4.74471
Azfi_s0003.g007717	2.64666	12.5635
Azfi_s0003.g007718	0	0
Azfi_s0003.g007721	0	0
Azfi_s0003.g007722	4.74446	6.77376
Azfi_s0003.g007724	0	0
Azfi_s0003.g007726	8.51517	2.73881
Azfi_s0003.g007729	11.9035	2.97265
Azfi_s0003.g007730	5.55929	4.53072
Azfi_s0003.g007732	20.5747	6.4294
Azfi_s0003.g007735	16.1148	9.15286
Azfi_s0003.g007736	5.39037	4.89948
Azfi_s0003.g007737	18.9917	19.3472
Azfi_s0003.g007739	10.6301	4.33478
Azfi_s0003.g007740	794.012	254.132
Azfi_s0003.g007743	9.76224	3.38839
Azfi_s0003.g007744	4.2722	37.3126
Azfi_s0003.g007745	9.73324	15.272
Azfi_s0003.g007746	31.4508	14.4661
Azfi_s0003.g007747	36.1497	29.257
Azfi_s0003.g007749	6.72646	2.82931
Azfi_s0003.g007753	4.82126	7.6623
Azfi_s0003.g007754	7.58797	3.10275
Azfi_s0003.g007755	4.20334	8.1456
Azfi_s0003.g007756	7.39901	37.1951
Azfi_s0003.g007757	11.5476	43.7508
Azfi_s0003.g007758	3.7126	5.06246
Azfi_s0003.g007759	7.46312	0
Azfi_s0003.g007761	18.6185	28.0028
Azfi_s0003.g007763	44.4245	38.1017
Azfi_s0003.g007764	32.6285	24.7193
Azfi_s0003.g007765	13.5371	14.0695
Azfi_s0003.g007767	159.442	27.7166
Azfi_s0003.g007772	115.868	51.4276
Azfi_s0003.g007773	10.2331	2.27196
Azfi_s0003.g007775	26.4872	29.0476
Azfi_s0003.g007776	19.2569	2.25784
Azfi_s0003.g007777	21.0519	21.6345
Azfi_s0003.g007778	3.07832	2.21416
Azfi_s0003.g007779	25.8726	31.2668
Azfi_s0003.g007780	11.3657	12.922
Azfi_s0003.g007781	52.2422	944.759
Azfi_s0003.g007783	1.19986	1.39475
Azfi_s0003.g007784	0.021351	23.7587
Azfi_s0003.g007785	8.45404	14.8206
Azfi_s0003.g007787	40.8253	21.8389
Azfi_s0003.g007788	28.6255	11.085
Azfi_s0003.g007790	5.0327	58.6207
Azfi_s0003.g007791	10.5627	13.5784
Azfi_s0003.g007792	23.3318	11.6365
Azfi_s0003.g007793	785.468	177.75
Azfi_s0003.g007794	239.13	329.087
Azfi_s0003.g007795	15.805	15.3841
Azfi_s0003.g007796	50.959	21.1043
Azfi_s0003.g007798	517.577	186.982
Azfi_s0003.g007799	38.6461	25.8917
Azfi_s0003.g007802	16.6662	7.81122
Azfi_s0003.g007803	16.4984	10.2666
Azfi_s0003.g007804	29.0396	12.9224
Azfi_s0003.g007805	41.3236	8.62414
Azfi_s0003.g007806	7.2104	17.7995
Azfi_s0003.g007807	54.7832	65.4203
Azfi_s0003.g007809	21.9781	9.22638
Azfi_s0003.g007810	68.4359	45.8993
Azfi_s0003.g007812	15.1962	9.31616
Azfi_s0003.g007813	44.5397	28.9923
Azfi_s0003.g007814	25.5397	25.9103
Azfi_s0003.g007815	13.2428	27.8187
Azfi_s0003.g007816	3.28529	8.18408
Azfi_s0003.g007817	35.8808	13.4635
Azfi_s0003.g007818	0	0
Azfi_s0003.g007820	17.6212	9.95231
Azfi_s0003.g007821	4.62121	2.7391
Azfi_s0003.g007822	72.5099	49.6231
Azfi_s0003.g007824	6.32416	8.60715
Azfi_s0003.g007825	28.859	50.0902
Azfi_s0003.g007826	68.0644	125.03
Azfi_s0003.g007828	0	2841.49
Azfi_s0003.g007829	7.73812	7.35359
Azfi_s0003.g007831	7.2219	4.95655
Azfi_s0003.g007832	49.3108	44.1333
Azfi_s0003.g007834	68.713	42.2109
Azfi_s0003.g007836	5.24218	0.117242
Azfi_s0003.g007837	36.488	18.1226
Azfi_s0003.g007838	0	8.45287
Azfi_s0003.g007839	1.6813	1.63741
Azfi_s0003.g007841	1.21917	7.92874
Azfi_s0003.g007842	11.0783	9.78352
Azfi_s0003.g007844	21.5329	2.18617
Azfi_s0003.g007846	44.7968	15.5107
Azfi_s0003.g007848	20.7361	11.1669
Azfi_s0003.g007849	16.3448	9.20976
Azfi_s0003.g007850	17.4683	12.2087
Azfi_s0003.g007854	5.23588	8.0436
Azfi_s0003.g007855	8.16861	8.05185
Azfi_s0003.g007856	0.045574	0.44673
Azfi_s0003.g007857	1.78657	1.74279
Azfi_s0003.g007858	3.62185	6.35534
Azfi_s0003.g007859	177.954	458.096
Azfi_s0003.g007861	17.8874	39.7467
Azfi_s0003.g007864	8.74742	3.91356
Azfi_s0003.g007865	13.3101	19
Azfi_s0003.g007866	20.3347	6.11576
Azfi_s0003.g007868	10.9221	10.7736
Azfi_s0003.g007869	0.178293	0.262733
Azfi_s0003.g007871	57.6568	58.2651
Azfi_s0003.g007873	9.17364	6.39909
Azfi_s0003.g007874	59.6763	71.6502
Azfi_s0003.g007876	3.47453	9.31016
Azfi_s0003.g007878	55.1649	62.4579
Azfi_s0003.g007879	4.28474	6.68616
Azfi_s0003.g007881	10.023	49.6985
Azfi_s0003.g007882	13.6319	22.5393
Azfi_s0003.g007884	11.3474	20.9814
Azfi_s0003.g007885	4.9382	0.50367
Azfi_s0003.g007890	5.58696	2.44571
Azfi_s0003.g007891	49.5237	37.8815
Azfi_s0003.g007892	63.6906	107.901
Azfi_s0003.g007893	61.4638	31.1923
Azfi_s0003.g007894	92.4472	68.5119
Azfi_s0003.g007895	1.30665	1.51651
Azfi_s0003.g007896	34.7936	32.4514
Azfi_s0003.g007897	1.35019	45.7033
Azfi_s0003.g007898	46.4855	54.016
Azfi_s0003.g007899	131.906	15.9796
Azfi_s0003.g007900	10.4832	6.72097
Azfi_s0003.g007901	89.511	167.486
Azfi_s0003.g007903	22.8538	41.4005
Azfi_s0003.g007906	370.586	147.46
Azfi_s0003.g007907	1.50982	1.8368
Azfi_s0003.g007908	22.3042	6.55387
Azfi_s0003.g007910	15.6572	9.30043
Azfi_s0003.g007914	8.65991	2.2055
Azfi_s0003.g007915	78.0395	80.8096
Azfi_s0003.g007916	307.532	76.3692
Azfi_s0003.g007917	481.317	193.165
Azfi_s0003.g007918	109.877	8.61121
Azfi_s0003.g007919	5.92563	4.22711
Azfi_s0003.g007920	135.81	49.7249
Azfi_s0003.g007921	243.784	46.56
Azfi_s0003.g007922	17.4689	87.3484
Azfi_s0003.g007923	0	3.65448
Azfi_s0003.g007924	32.9191	11.7959
Azfi_s0003.g007926	24.7492	26.6183
Azfi_s0003.g007927	15.5776	8.2962
Azfi_s0003.g007928	6.33229	14.27
Azfi_s0003.g007929	22.2732	13.9036
Azfi_s0003.g007930	4.56515	6.11905
Azfi_s0003.g007931	9.87285	0.717448
Azfi_s0003.g007932	9.90074	1.91638
Azfi_s0003.g007934	6.79669	1.56377
Azfi_s0003.g007935	1.10568	0.343797
Azfi_s0003.g007936	0.61804	0.428648
Azfi_s0003.g007937	31.1908	42.2933
Azfi_s0003.g007938	1.42355	0.82112
Azfi_s0003.g007939	0.272164	0.99562
Azfi_s0003.g007940	155.024	61.9126
Azfi_s0003.g007941	0	5.3391
Azfi_s0003.g007942	0.138015	0
Azfi_s0003.g007944	73.9636	12.6587
Azfi_s0003.g007945	127.89	42.4186
Azfi_s0003.g007946	16.3825	16.7401
Azfi_s0003.g007947	4.43562	13.9484
Azfi_s0003.g007948	3.62036	31.2152
Azfi_s0003.g007949	113.736	88.2874
Azfi_s0003.g007950	12.5474	6.03211
Azfi_s0003.g007952	35.8177	37.827
Azfi_s0003.g007953	0	0
Azfi_s0003.g007954	5.15868	0
Azfi_s0003.g007955	0	2.96104
Azfi_s0003.g007959	94.5038	8.74595
Azfi_s0003.g007962	2.54623	21.951
Azfi_s0003.g007963	127.501	40.4295
Azfi_s0003.g007965	0	45.104
Azfi_s0003.g007967	35.2713	24.2019
Azfi_s0003.g007968	2.73823	15.0926
Azfi_s0003.g007970	56.8591	60.2132
Azfi_s0003.g007971	52.2375	57.8829
Azfi_s0003.g007974	35.968	19.5425
Azfi_s0003.g007987	9.21782	0.55478
Azfi_s0003.g007990	0	0
Azfi_s0003.g007991	3.4905	1.32529
Azfi_s0003.g007992	2.01533	10.5853
Azfi_s0003.g007995	20.6228	11.3642
Azfi_s0003.g007996	29.8822	16.3416
Azfi_s0003.g007998	102.503	0
Azfi_s0003.g008000	61.3455	10.0051
Azfi_s0003.g008001	0.369321	0.323017
Azfi_s0003.g008002	0.131026	0
Azfi_s0003.g008003	0.731857	0
Azfi_s0003.g008004	215.959	290.348
Azfi_s0003.g008005	165.373	62.4977
Azfi_s0003.g008006	18.6964	13.635
Azfi_s0003.g008007	17.7074	11.4538
Azfi_s0003.g008008	28.0185	10.663
Azfi_s0003.g008010	25.115	6.29068
Azfi_s0003.g008012	51.2089	17.0462
Azfi_s0003.g008013	25.1992	32.4741
Azfi_s0003.g008015	41.527	15.8569
Azfi_s0003.g008017	6.36141	0.323353
Azfi_s0003.g008018	3.5141	23.6872
Azfi_s0003.g008019	67.0782	10.4982
Azfi_s0003.g008020	10.5705	0.162725
Azfi_s0003.g008022	12.7098	4.96392
Azfi_s0003.g008023	2.19915	5.32787
Azfi_s0003.g008026	5.7294	0.314022
Azfi_s0003.g008030	22.8219	12.3728
Azfi_s0003.g008031	25.2364	13.959
Azfi_s0003.g008033	8.73977	8.3757
Azfi_s0003.g008034	29.1701	64.928
Azfi_s0003.g008036	14.188	3.96897
Azfi_s0003.g008045	97.9239	320.399
Azfi_s0003.g008046	117.326	28.4387
Azfi_s0003.g008048	47.6187	15.2326
Azfi_s0003.g008049	10.0145	6.37721
Azfi_s0003.g008050	2.59929	8.99565
Azfi_s0003.g008051	463.66	1.64754
Azfi_s0003.g008052	0.144504	5.21573
Azfi_s0003.g008053	58.6483	9.80955
Azfi_s0003.g008055	45.59	32.5753
Azfi_s0003.g008057	1.65479	6.1588
Azfi_s0003.g008058	0.671413	0.532927
Azfi_s0003.g008059	1.16654	0
Azfi_s0003.g008061	136.466	170.917
Azfi_s0003.g008062	2.68277	4.00493
Azfi_s0003.g008064	27.9198	8.56771
Azfi_s0003.g008065	292.647	78.6666
Azfi_s0003.g008066	0.296914	252.572
Azfi_s0003.g008067	0	1090.25
Azfi_s0003.g008068	15.9486	246.851
Azfi_s0003.g008069	1.1311	11.0405
Azfi_s0003.g008071	0.154	81.6886
Azfi_s0003.g008073	0.030677	2624.17
Azfi_s0003.g008074	991.254	194.001
Azfi_s0003.g008075	58.815	68.3514
Azfi_s0003.g008076	1.79768	0.321892
Azfi_s0003.g008078	5.21565	1.61275
Azfi_s0003.g008079	30.4125	4.177
Azfi_s0003.g008080	6.24782	15.8177
Azfi_s0003.g008081	0	2.33518
Azfi_s0003.g008082	4.40555	0.571495
Azfi_s0003.g008086	32.9552	63.4278
Azfi_s0003.g008088	36.0853	11.3665
Azfi_s0003.g008090	53.9678	43.8345
Azfi_s0003.g008091	92.1398	30.1591
Azfi_s0003.g008093	14.049	12.1196
Azfi_s0003.g008094	74.3032	17.2878
Azfi_s0003.g008097	12.7119	77.1603
Azfi_s0003.g008102	2.0747	1.75014
Azfi_s0003.g008106	6.3332	3.36067
Azfi_s0003.g008107	1.09836	0.639777
Azfi_s0003.g008108	31.8837	18.1559
Azfi_s0003.g008109	32.4576	7.82848
Azfi_s0003.g008110	4.89548	2.7074
Azfi_s0003.g008111	2.84678	1.38189
Azfi_s0003.g008116	1.47728	0.705577
Azfi_s0003.g008117	0	0
Azfi_s0003.g008118	0.927855	0.646349
Azfi_s0003.g008121	0.197305	0.201103
Azfi_s0003.g008122	19.9206	46.1517
Azfi_s0003.g008123	1.13244	1.04988
Azfi_s0003.g008125	45.6031	12.0588
Azfi_s0003.g008126	44.7054	211.674
Azfi_s0003.g008127	3.80094	0.85339
Azfi_s0003.g008131	0.416879	5.45327
Azfi_s0003.g008132	46.2439	32.3674
Azfi_s0003.g008134	75.0756	3.00996
Azfi_s0003.g008137	18.5304	34.4872
Azfi_s0003.g008139	38.2798	12.8842
Azfi_s0003.g008145	1.31387	0
Azfi_s0003.g008148	0.510028	0.490102
Azfi_s0003.g008149	23.1501	6.29489
Azfi_s0003.g008154	0.46377	0
Azfi_s0003.g008157	24.9583	15.2015
Azfi_s0003.g008160	28.3307	5.10772
Azfi_s0003.g008161	19.7152	22.0135
Azfi_s0003.g008163	15.8672	8.85566
Azfi_s0003.g008165	2.19371	11.407
Azfi_s0003.g008166	19.9621	8.03957
Azfi_s0003.g008169	17.1132	2.43371
Azfi_s0003.g008174	29.1193	12.5037
Azfi_s0003.g008175	10.019	4.56451
Azfi_s0003.g008178	1.20073	1.28327
Azfi_s0003.g008179	47.5692	15.936
Azfi_s0003.g008180	0	0
Azfi_s0003.g008182	0.257222	0.022713
Azfi_s0003.g008183	0	0
Azfi_s0003.g008186	1.27756	4.24466
Azfi_s0003.g008190	100.08	47.8997
Azfi_s0003.g008191	2.31672	4.11785
Azfi_s0003.g008199	10.6298	11.1169
Azfi_s0003.g008205	14.0993	18.3536
Azfi_s0003.g008206	1.48433	0
Azfi_s0003.g008207	7.18778	5.34201
Azfi_s0003.g008215	196.623	81.5088
Azfi_s0003.g008218	0	0
Azfi_s0003.g008219	70.8295	35.2614
Azfi_s0004.g008229	24.3539	27.5113
Azfi_s0004.g008231	7.21325	1.59398
Azfi_s0004.g008256	8.7824	7.70017
Azfi_s0004.g008259	52.9657	69.3998
Azfi_s0004.g008280	7.69369	5.22433
Azfi_s0004.g008283	102.253	677.084
Azfi_s0004.g008303	5.84906	7.03089
Azfi_s0004.g008304	2.7942	1.13686
Azfi_s0004.g008305	3.10686	2.25205
Azfi_s0004.g008306	5.2845	1.01761
Azfi_s0004.g008308	2.47892	10.2942
Azfi_s0004.g008310	15.5798	14.2878
Azfi_s0004.g008311	6.34911	2.24501
Azfi_s0004.g008314	0	14.4228
Azfi_s0004.g008315	28.1699	20.7999
Azfi_s0004.g008318	12.7815	9.01451
Azfi_s0004.g008319	33.3066	13.9423
Azfi_s0004.g008323	18.3406	5.91065
Azfi_s0004.g008326	2.86046	2.20732
Azfi_s0004.g008328	0.154412	0.746717
Azfi_s0004.g008332	35.6276	67.4023
Azfi_s0004.g008333	5.85487	0
Azfi_s0004.g008334	15.3447	17.4301
Azfi_s0004.g008337	17.2093	7.05692
Azfi_s0004.g008338	17.0511	11.9862
Azfi_s0004.g008340	13.1963	36.6655
Azfi_s0004.g008347	0	0
Azfi_s0004.g008348	2.35963	0.67121
Azfi_s0004.g008352	3.88656	0.363323
Azfi_s0004.g008353	1.23583	2.59054
Azfi_s0004.g008354	10.9777	14.1435
Azfi_s0004.g008355	39.8143	14.091
Azfi_s0004.g008357	15.7696	17.6933
Azfi_s0004.g008359	35.3859	265.453
Azfi_s0004.g008361	5.47045	1.4067
Azfi_s0004.g008362	18.5314	13.4337
Azfi_s0004.g008363	3.0931	4.81835
Azfi_s0004.g008369	9.23333	5.69266
Azfi_s0004.g008370	243.511	25.4658
Azfi_s0004.g008371	23.1004	24.4935
Azfi_s0004.g008376	0	0
Azfi_s0004.g008378	0.467073	0
Azfi_s0004.g008379	0.261091	0
Azfi_s0004.g008381	20.7601	25.1296
Azfi_s0004.g008382	152.525	28.5629
Azfi_s0004.g008383	14.5529	7.15265
Azfi_s0004.g008384	1.10995	0
Azfi_s0004.g008386	17.7795	17.9612
Azfi_s0004.g008387	8.80121	13.9315
Azfi_s0004.g008388	551.073	157.071
Azfi_s0004.g008390	61.9032	22.0741
Azfi_s0004.g008391	40.9459	60.755
Azfi_s0004.g008393	1.34417	3.31357
Azfi_s0004.g008395	38.9806	12.1449
Azfi_s0004.g008397	5.37946	3.65056
Azfi_s0004.g008398	1.33084	3.09806
Azfi_s0004.g008399	4.98763	6.28081
Azfi_s0004.g008400	33.1073	28.8419
Azfi_s0004.g008401	46.7267	10.3876
Azfi_s0004.g008402	216.994	217.855
Azfi_s0004.g008403	20.3979	2.75025
Azfi_s0004.g008404	183.286	56.6842
Azfi_s0004.g008405	5.32874	3.18289
Azfi_s0004.g008406	175.125	45.4455
Azfi_s0004.g008408	0	0
Azfi_s0004.g008411	0	11.5366
Azfi_s0004.g008413	12.8855	7.96312
Azfi_s0004.g008417	7.2237	0.304787
Azfi_s0004.g008420	0	0
Azfi_s0004.g008427	0	5.1458
Azfi_s0004.g008428	5.79213	7.28242
Azfi_s0004.g008431	0	2.10764
Azfi_s0004.g008432	0.181702	0
Azfi_s0004.g008435	10.4275	0.21674
Azfi_s0004.g008436	0.467831	3.00598
Azfi_s0004.g008437	20.1092	4.77563
Azfi_s0004.g008438	19.5883	7.30621
Azfi_s0004.g008439	42.1397	18.852
Azfi_s0004.g008440	9.32587	11.8627
Azfi_s0004.g008442	1.43323	27.2346
Azfi_s0004.g008443	13.5272	32.6519
Azfi_s0004.g008444	21.6206	8.99403
Azfi_s0004.g008447	11.3703	33.7632
Azfi_s0004.g008448	26.0961	6.69049
Azfi_s0004.g008455	4.00486	10.4648
Azfi_s0004.g008460	3.34654	9.44196
Azfi_s0004.g008461	17.8797	17.769
Azfi_s0004.g008462	0.767425	0
Azfi_s0004.g008463	101.535	62.3544
Azfi_s0004.g008465	34.6439	27.6857
Azfi_s0004.g008469	35.4403	30.9877
Azfi_s0004.g008473	26.2835	20.5223
Azfi_s0004.g008481	2.80399	6.1792
Azfi_s0004.g008483	87.5861	25.7567
Azfi_s0004.g008492	1.59017	402.828
Azfi_s0004.g008493	629.286	392.667
Azfi_s0004.g008494	9.34194	17.7175
Azfi_s0004.g008495	6.95074	19.6259
Azfi_s0004.g008497	38.1755	45.4037
Azfi_s0004.g008498	2.0789	1.10109
Azfi_s0004.g008499	9.36681	37.6706
Azfi_s0004.g008501	771.243	79.2737
Azfi_s0004.g008503	0.603115	22.9704
Azfi_s0004.g008504	206.162	83.443
Azfi_s0004.g008505	9.05303	50.8463
Azfi_s0004.g008508	40.4123	7.81803
Azfi_s0004.g008511	5.23836	0.437137
Azfi_s0004.g008512	13.0605	9.3997
Azfi_s0004.g008513	41.7026	8.83916
Azfi_s0004.g008515	57.2868	19.6805
Azfi_s0004.g008517	21.4609	6.16755
Azfi_s0004.g008518	9.02685	15.3162
Azfi_s0004.g008519	7.03627	2.17643
Azfi_s0004.g008520	7.069	4.20895
Azfi_s0004.g008523	26.5622	22.8766
Azfi_s0004.g008524	51.2	63.9302
Azfi_s0004.g008525	44.0868	23.2143
Azfi_s0004.g008526	23.0899	40.2327
Azfi_s0004.g008527	14.9528	7.97765
Azfi_s0004.g008528	0.17298	56.4509
Azfi_s0004.g008529	17.1221	6.92192
Azfi_s0004.g008531	8.1536	7.51612
Azfi_s0004.g008532	13.1185	4.55359
Azfi_s0004.g008534	16.3813	21.2206
Azfi_s0004.g008535	79.3817	74.7807
Azfi_s0004.g008537	1.07199	1.10198
Azfi_s0004.g008538	0.025642	11.6562
Azfi_s0004.g008539	15.9611	3.80432
Azfi_s0004.g008540	19.0988	258.996
Azfi_s0004.g008542	0	20.8485
Azfi_s0004.g008543	68.3487	51.287
Azfi_s0004.g008544	25.9646	5.44514
Azfi_s0004.g008545	376.869	157.129
Azfi_s0004.g008546	3.47167	1.14674
Azfi_s0004.g008547	13.7198	78.041
Azfi_s0004.g008549	7.96459	10.6827
Azfi_s0004.g008550	199.738	65.4345
Azfi_s0004.g008552	555.961	7.92703
Azfi_s0004.g008556	1914.96	861.05
Azfi_s0004.g008557	29.7145	3.74012
Azfi_s0004.g008558	75.764	309.844
Azfi_s0004.g008559	4.3488	4.20609
Azfi_s0004.g008562	11.2098	16.3661
Azfi_s0004.g008563	12.0306	12.4006
Azfi_s0004.g008567	17.1766	31.8047
Azfi_s0004.g008568	7.0837	45.3467
Azfi_s0004.g008569	15.0484	15.2177
Azfi_s0004.g008570	38.3009	31.5386
Azfi_s0004.g008571	18.7706	11.2167
Azfi_s0004.g008572	167.759	69.032
Azfi_s0004.g008573	31.0603	19.9078
Azfi_s0004.g008574	49.7205	35.9959
Azfi_s0004.g008575	24.8993	23.9489
Azfi_s0004.g008576	47.0921	70.3042
Azfi_s0004.g008577	483.473	148.781
Azfi_s0004.g008578	39.6815	3.1413
Azfi_s0004.g008579	68.2382	16.8159
Azfi_s0004.g008581	13.0122	6.63055
Azfi_s0004.g008582	0	0
Azfi_s0004.g008583	10.8762	5.46795
Azfi_s0004.g008584	2.2975	1.58277
Azfi_s0004.g008587	52.9591	12.21
Azfi_s0004.g008588	17.723	12.7149
Azfi_s0004.g008593	63.1729	0
Azfi_s0004.g008595	8.87252	21.3291
Azfi_s0004.g008596	13.952	4.84243
Azfi_s0004.g008598	6.4489	0.40439
Azfi_s0004.g008601	150.066	16.4902
Azfi_s0004.g008606	5.29364	1.96978
Azfi_s0004.g008607	74.3503	65.8989
Azfi_s0004.g008609	9.59144	21.6503
Azfi_s0004.g008611	11.5435	8.41977
Azfi_s0004.g008616	10.7183	7.10262
Azfi_s0004.g008617	63.551	33.3941
Azfi_s0004.g008620	17.7227	0
Azfi_s0004.g008621	39.5506	88.9511
Azfi_s0004.g008623	2.64949	6.15143
Azfi_s0004.g008624	0	30.0992
Azfi_s0004.g008625	9.68013	15.8311
Azfi_s0004.g008628	18.4793	6.59535
Azfi_s0004.g008629	1.12364	46.6279
Azfi_s0004.g008630	27.5784	9.88778
Azfi_s0004.g008632	2.2178	2.09368
Azfi_s0004.g008633	42.7508	74.3721
Azfi_s0004.g008635	1.12321	3.06406
Azfi_s0004.g008636	23.0492	34.5123
Azfi_s0004.g008638	12.681	12.4476
Azfi_s0004.g008640	0.588402	54.5965
Azfi_s0004.g008641	0.427833	0.318249
Azfi_s0004.g008643	65.3659	34.52
Azfi_s0004.g008646	74.3368	79.4928
Azfi_s0004.g008647	41.4073	21.9212
Azfi_s0004.g008648	1.47935	1.47854
Azfi_s0004.g008649	146.747	78.5467
Azfi_s0004.g008650	23.9316	109.797
Azfi_s0004.g008655	1485.99	939.814
Azfi_s0004.g008656	42.6929	48.9363
Azfi_s0004.g008657	0	0
Azfi_s0004.g008659	53.8781	13.9837
Azfi_s0004.g008660	9.85613	7.0079
Azfi_s0004.g008661	16.7301	9.13039
Azfi_s0004.g008662	11.5221	17.8839
Azfi_s0004.g008663	2.78263	0.669461
Azfi_s0004.g008664	1.11746	0.825208
Azfi_s0004.g008666	2.60275	2.98718
Azfi_s0004.g008667	0.152248	396.533
Azfi_s0004.g008669	35.9751	45.0728
Azfi_s0004.g008672	23.1272	6.2661
Azfi_s0004.g008674	0.97475	0
Azfi_s0004.g008676	0	0.69051
Azfi_s0004.g008679	34.3542	0
Azfi_s0004.g008681	1.98037	0
Azfi_s0004.g008683	13.3809	0
Azfi_s0004.g008684	19.6803	0
Azfi_s0004.g008685	9.21468	6.20094
Azfi_s0004.g008686	15.2609	8.58642
Azfi_s0004.g008690	20.1159	5.60301
Azfi_s0004.g008691	2.755	3.47601
Azfi_s0004.g008692	20.384	16.4611
Azfi_s0004.g008693	28.3213	47.5993
Azfi_s0004.g008695	35.6321	31.5049
Azfi_s0004.g008696	47.2222	51.9108
Azfi_s0004.g008697	1.39293	4.69197
Azfi_s0004.g008700	8.92403	17.4211
Azfi_s0004.g008701	127.898	85.8321
Azfi_s0004.g008702	2.47646	34.0539
Azfi_s0004.g008703	25.0414	30.7039
Azfi_s0004.g008704	15.5315	12.3532
Azfi_s0004.g008705	13.2689	14.7103
Azfi_s0004.g008706	14.2499	14.4797
Azfi_s0004.g008707	3.2629	2.83372
Azfi_s0004.g008709	73.2133	36.4145
Azfi_s0004.g008711	138.47	205.911
Azfi_s0004.g008713	2.54687	0
Azfi_s0004.g008715	3.95702	4.25919
Azfi_s0004.g008717	68.7231	46.972
Azfi_s0004.g008718	64.3823	21.7446
Azfi_s0004.g008720	11.4252	12.9071
Azfi_s0004.g008721	6.84772	19.1596
Azfi_s0004.g008722	21.1135	9.4493
Azfi_s0004.g008724	1.08532	16.1984
Azfi_s0004.g008725	36.0605	120.546
Azfi_s0004.g008726	14.6552	7.98988
Azfi_s0004.g008728	33.1073	25.5492
Azfi_s0004.g008729	14.389	18.1296
Azfi_s0004.g008730	97.0434	102.629
Azfi_s0004.g008731	82.6942	71.5744
Azfi_s0004.g008733	49.8983	7.13392
Azfi_s0004.g008735	0	0
Azfi_s0004.g008736	1.46979	0.248853
Azfi_s0004.g008737	12.8398	3.85207
Azfi_s0004.g008739	42.0592	20.24
Azfi_s0004.g008743	5.47457	18.1698
Azfi_s0004.g008744	17.249	5.22587
Azfi_s0004.g008746	22.6768	64.1449
Azfi_s0004.g008747	60.4856	33.4152
Azfi_s0004.g008748	37.1957	19.5334
Azfi_s0004.g008749	7.68126	5.02591
Azfi_s0004.g008751	2.80225	12.8635
Azfi_s0004.g008754	2.8934	5.18082
Azfi_s0004.g008755	36.1139	11.4308
Azfi_s0004.g008758	2.07569	1.99039
Azfi_s0004.g008759	51.5362	50.302
Azfi_s0004.g008760	6.53639	2.29947
Azfi_s0004.g008761	64.9148	27.776
Azfi_s0004.g008763	3.68084	1.85774
Azfi_s0004.g008766	39.9425	25.9456
Azfi_s0004.g008767	9.85278	17.8855
Azfi_s0004.g008770	369.747	119.996
Azfi_s0004.g008773	8.82489	12.1346
Azfi_s0004.g008775	114.81	92.2358
Azfi_s0004.g008777	0	14.0111
Azfi_s0004.g008778	0.325562	17.8773
Azfi_s0004.g008780	16.3456	10.8921
Azfi_s0004.g008781	3.86695	1.69031
Azfi_s0004.g008782	82.4535	36.159
Azfi_s0004.g008783	0	3.5792
Azfi_s0004.g008784	13.3848	13.2887
Azfi_s0004.g008791	34.0412	34.4153
Azfi_s0004.g008794	19.2649	31.3725
Azfi_s0004.g008796	49.1325	250.304
Azfi_s0004.g008797	11.3779	5.43168
Azfi_s0004.g008798	4.70947	5.88176
Azfi_s0004.g008799	2.81235	1.88647
Azfi_s0004.g008801	11.771	5.32072
Azfi_s0004.g008803	2.31922	10.7911
Azfi_s0004.g008809	98.5666	21.379
Azfi_s0004.g008811	21.716	18.5437
Azfi_s0004.g008812	23.2083	26.715
Azfi_s0004.g008813	210.665	43.6289
Azfi_s0004.g008816	16.5156	6.79562
Azfi_s0004.g008818	52.0135	124.679
Azfi_s0004.g008821	74.2397	46.4193
Azfi_s0004.g008823	27.0816	7.5634
Azfi_s0004.g008824	0	0
Azfi_s0004.g008825	16.5883	23.7433
Azfi_s0004.g008827	8.70134	7.27122
Azfi_s0004.g008833	4.45012	15.425
Azfi_s0004.g008834	0	7.63359
Azfi_s0004.g008835	23.459	9.9211
Azfi_s0004.g008836	41.3874	68.9933
Azfi_s0004.g008838	31.654	6.95089
Azfi_s0004.g008840	7.00101	1.45086
Azfi_s0004.g008845	31.6491	32.9834
Azfi_s0004.g008846	16.2652	12.5583
Azfi_s0004.g008851	27.6112	56.1624
Azfi_s0004.g008852	1.74646	5.5537
Azfi_s0004.g008854	2.18397	1.41456
Azfi_s0004.g008857	24.8707	25.9314
Azfi_s0004.g008858	1.69934	3.4396
Azfi_s0004.g008860	26.7298	19.424
Azfi_s0004.g008862	18.0943	12.734
Azfi_s0004.g008866	4.07371	3.40628
Azfi_s0004.g008868	89.4421	30.5488
Azfi_s0004.g008870	1.03714	0.597283
Azfi_s0004.g008874	13.2986	5.56516
Azfi_s0004.g008875	48.7873	13.9133
Azfi_s0004.g008877	32.0775	68.8439
Azfi_s0004.g008878	5.84209	3.20404
Azfi_s0004.g008880	112.652	20.8645
Azfi_s0004.g008881	0.274107	13.4715
Azfi_s0004.g008884	14.6451	10.5165
Azfi_s0004.g008886	24.7339	6.40247
Azfi_s0004.g008888	15.1935	12.4703
Azfi_s0004.g008889	30.2568	22.8679
Azfi_s0004.g008890	39.3933	61.1593
Azfi_s0005.g008895	21.5897	3.76526
Azfi_s0005.g008897	52.0551	34.7244
Azfi_s0005.g008901	32.7289	21.8212
Azfi_s0005.g008902	0.055187	0.134661
Azfi_s0005.g008904	19.2365	8.32944
Azfi_s0005.g008906	4.95218	0
Azfi_s0005.g008907	35.7255	95.5016
Azfi_s0005.g008909	15.0217	17.1657
Azfi_s0005.g008910	69.6888	87.1181
Azfi_s0005.g008911	208.311	121.579
Azfi_s0005.g008912	245.036	44.3456
Azfi_s0005.g008914	1.87782	0.672867
Azfi_s0005.g008916	199.512	72.026
Azfi_s0005.g008924	22.7888	18.236
Azfi_s0005.g008929	156.643	103.843
Azfi_s0005.g008932	16.0606	34.9549
Azfi_s0005.g008937	47.6574	46.2129
Azfi_s0005.g008940	14.9057	12.4268
Azfi_s0005.g008946	4.64485	0.704399
Azfi_s0005.g008947	0.037864	16.8191
Azfi_s0005.g008948	60.3133	19.6633
Azfi_s0005.g008949	40.5471	17.1259
Azfi_s0005.g008950	5.1653	6.32159
Azfi_s0005.g008951	14.7692	14.2423
Azfi_s0005.g008952	3.5096	2.08794
Azfi_s0005.g008953	2.06892	3.62617
Azfi_s0005.g008956	38.2337	28.511
Azfi_s0005.g008959	14.1283	8.36351
Azfi_s0005.g008960	57.2208	28.319
Azfi_s0005.g008961	147.559	30.9625
Azfi_s0005.g008963	1.85291	3.1436
Azfi_s0005.g008964	146.63	52.2475
Azfi_s0005.g008968	15.3908	0
Azfi_s0005.g008971	13.7275	8.9008
Azfi_s0005.g008972	30.4305	30.9021
Azfi_s0005.g008973	22.6705	50.583
Azfi_s0005.g008974	0.052289	0
Azfi_s0005.g008977	21.7191	10.86
Azfi_s0005.g008978	4.87625	14.7332
Azfi_s0005.g008981	981.529	4618.07
Azfi_s0005.g008982	25.3019	10.555
Azfi_s0005.g008983	713.408	112.301
Azfi_s0005.g008985	36.5006	13.7957
Azfi_s0005.g009010	43.3939	22.7329
Azfi_s0005.g009011	215.292	3963.61
Azfi_s0005.g009022	2.28245	20.3497
Azfi_s0005.g009023	39.9943	29.743
Azfi_s0005.g009028	89.4613	68.8069
Azfi_s0005.g009029	9.97647	88.1553
Azfi_s0005.g009030	12.5532	8.48531
Azfi_s0005.g009031	3.69968	1.11253
Azfi_s0005.g009032	19.1885	24.5823
Azfi_s0005.g009034	69.5968	50.9571
Azfi_s0005.g009035	10.6648	16.2754
Azfi_s0005.g009037	13.8834	8.87067
Azfi_s0005.g009040	5.37659	6.39308
Azfi_s0005.g009043	16.6266	29.9668
Azfi_s0005.g009045	4.89736	1.3043
Azfi_s0005.g009050	55.033	31.8249
Azfi_s0005.g009051	46.3242	33.5924
Azfi_s0005.g009060	53.9701	40.9008
Azfi_s0005.g009061	38.1267	13.0441
Azfi_s0005.g009062	1.96434	5.15037
Azfi_s0005.g009064	29.6528	12.6407
Azfi_s0005.g009065	2.44533	1.04572
Azfi_s0005.g009068	0.293251	0
Azfi_s0005.g009069	1.22177	0.914399
Azfi_s0005.g009070	2.68859	14.2355
Azfi_s0005.g009071	10.1131	1.02933
Azfi_s0005.g009077	322.736	133.051
Azfi_s0005.g009082	1.19901	0.419932
Azfi_s0005.g009086	1.16647	0.249491
Azfi_s0005.g009096	4.25722	5.76642
Azfi_s0005.g009098	0.413233	5.40722
Azfi_s0005.g009103	0.507841	0
Azfi_s0005.g009108	90.5182	79.6678
Azfi_s0005.g009109	43.2587	18.5824
Azfi_s0005.g009110	2.21881	9.04129
Azfi_s0005.g009111	10.8734	9.68999
Azfi_s0005.g009113	26.6361	44.6031
Azfi_s0005.g009114	4.6271	1.32222
Azfi_s0005.g009116	0.340071	0
Azfi_s0005.g009117	11.4538	11.0187
Azfi_s0005.g009119	11.3165	2.72593
Azfi_s0005.g009122	22.93	23.743
Azfi_s0005.g009123	89.4668	39.0478
Azfi_s0005.g009125	19.0298	15.8698
Azfi_s0005.g009126	75.0313	36.1376
Azfi_s0005.g009127	18.4158	10.2079
Azfi_s0005.g009128	19.6784	6.6
Azfi_s0005.g009133	51.5164	20.8652
Azfi_s0005.g009136	0.187871	2.77084
Azfi_s0005.g009138	75.1179	56.8459
Azfi_s0005.g009142	12.0819	14.0518
Azfi_s0005.g009143	9.52317	2.32801
Azfi_s0005.g009144	60.1335	14.9759
Azfi_s0005.g009146	18.1557	5.76663
Azfi_s0005.g009147	609.437	84.242
Azfi_s0005.g009148	129.906	112.111
Azfi_s0005.g009149	0.249058	367.995
Azfi_s0005.g009150	707.338	422.256
Azfi_s0005.g009152	49.3343	5.55123
Azfi_s0005.g009153	0.06064	4.87251
Azfi_s0005.g009154	1.28654	0.548617
Azfi_s0005.g009155	11.0107	5.2089
Azfi_s0005.g009159	45.3781	11.7643
Azfi_s0005.g009160	30.7247	47.3313
Azfi_s0005.g009161	75.7548	24.5809
Azfi_s0005.g009167	2.39955	6.47134
Azfi_s0005.g009168	767.325	0
Azfi_s0005.g009170	12.4354	2.36095
Azfi_s0005.g009175	8.48366	6.9566
Azfi_s0005.g009177	140.572	110.267
Azfi_s0005.g009178	0.743238	5.75091
Azfi_s0005.g009180	0	43.4885
Azfi_s0005.g009183	14.8289	7.66908
Azfi_s0005.g009187	7.53596	0
Azfi_s0005.g009191	1.85712	12.1042
Azfi_s0005.g009193	62.8707	29.7035
Azfi_s0005.g009194	61.6049	35.426
Azfi_s0005.g009196	8.47349	10.9309
Azfi_s0005.g009197	16.4673	20.313
Azfi_s0005.g009198	4.42312	1.99054
Azfi_s0005.g009199	11.9825	260.382
Azfi_s0005.g009200	74.3781	41.0597
Azfi_s0005.g009201	26.5981	19.8095
Azfi_s0005.g009205	6.47068	4.51947
Azfi_s0005.g009207	288.163	288.015
Azfi_s0005.g009209	2.31573	2.90762
Azfi_s0005.g009211	28.2586	26.4982
Azfi_s0005.g009213	39.4801	12.9706
Azfi_s0005.g009215	48.4885	24.6208
Azfi_s0005.g009216	1.50848	5.35987
Azfi_s0005.g009218	19.6056	14.9004
Azfi_s0005.g009219	0	8.02073
Azfi_s0005.g009220	59.3946	14.1865
Azfi_s0005.g009222	29.1971	13.7709
Azfi_s0005.g009223	0.66333	1.49054
Azfi_s0005.g009224	7.19592	6.24698
Azfi_s0005.g009226	246.173	62.5541
Azfi_s0005.g009227	19.3842	15.0788
Azfi_s0005.g009228	751.636	280.14
Azfi_s0005.g009229	1.71828	0.845415
Azfi_s0005.g009230	324.847	72.5705
Azfi_s0005.g009231	663.683	183.276
Azfi_s0005.g009232	14.3593	45.2355
Azfi_s0005.g009233	48.621	31.4584
Azfi_s0005.g009234	14.369	12.0281
Azfi_s0005.g009235	26.7025	46.0503
Azfi_s0005.g009236	1.04377	5.00626
Azfi_s0005.g009237	60.4893	60.1704
Azfi_s0005.g009238	32.4472	0
Azfi_s0005.g009239	16.6403	35.4393
Azfi_s0005.g009240	89.9175	1346.69
Azfi_s0005.g009241	12.5771	3.66196
Azfi_s0005.g009242	3.6704	6.68613
Azfi_s0005.g009243	13.8986	13.6269
Azfi_s0005.g009244	0.086132	14.9773
Azfi_s0005.g009249	39.6412	20.7985
Azfi_s0005.g009250	1.04987	0.861825
Azfi_s0005.g009251	0.211195	49.3982
Azfi_s0005.g009252	21.5155	9.26911
Azfi_s0005.g009254	0	0
Azfi_s0005.g009256	1.76337	0
Azfi_s0005.g009258	14.8727	7.86677
Azfi_s0005.g009260	0.158315	1.22815
Azfi_s0005.g009262	2.50785	11.0378
Azfi_s0005.g009263	27.0134	25.8362
Azfi_s0005.g009268	33.7151	48.4645
Azfi_s0005.g009272	0.008109	3.54325
Azfi_s0005.g009276	15.1261	205.666
Azfi_s0005.g009277	22.9323	23.2556
Azfi_s0005.g009278	7.99667	3.65335
Azfi_s0005.g009279	14.918	50.3791
Azfi_s0005.g009283	36.2875	73.2507
Azfi_s0005.g009284	5.82108	1.05632
Azfi_s0005.g009285	125.944	118.711
Azfi_s0005.g009286	20.8652	7.90916
Azfi_s0005.g009287	42.9642	60.4641
Azfi_s0005.g009288	17.1095	33.2168
Azfi_s0005.g009291	8.42436	5.31004
Azfi_s0005.g009293	8.60079	7.96856
Azfi_s0005.g009295	77.9394	47.2473
Azfi_s0005.g009298	0.820256	1.78773
Azfi_s0005.g009300	34.3038	3.91542
Azfi_s0005.g009305	10.6343	4.10592
Azfi_s0005.g009306	65.6205	8.45418
Azfi_s0005.g009309	0.521994	11.2849
Azfi_s0005.g009315	89.1981	18.6132
Azfi_s0005.g009318	12.3282	3.35884
Azfi_s0005.g009323	0	3.6717
Azfi_s0005.g009324	0.957387	0
Azfi_s0005.g009326	0.672385	4.7528
Azfi_s0005.g009328	1.42045	0
Azfi_s0005.g009330	3.87021	3.2387
Azfi_s0005.g009332	15.3597	22.4044
Azfi_s0005.g009334	193.318	183.188
Azfi_s0005.g009335	48.6691	55.2503
Azfi_s0005.g009337	8.29787	15.2858
Azfi_s0005.g009338	13.3153	50.2947
Azfi_s0005.g009345	0.731406	0
Azfi_s0005.g009347	34.9876	42.4564
Azfi_s0005.g009350	99.4536	41.7925
Azfi_s0005.g009351	210.521	70.8004
Azfi_s0005.g009352	27.6197	22.469
Azfi_s0005.g009353	2.88516	1.25379
Azfi_s0005.g009354	9.39918	9.49264
Azfi_s0005.g009355	1.16172	8.9728
Azfi_s0005.g009356	0.040533	8.95693
Azfi_s0005.g009357	111.568	67.3112
Azfi_s0005.g009360	61.3045	53.2403
Azfi_s0005.g009361	19.9011	11.1736
Azfi_s0005.g009363	172.477	123.399
Azfi_s0005.g009364	62.0798	35.0652
Azfi_s0005.g009365	6.68332	3.205
Azfi_s0005.g009367	6.01503	1.21652
Azfi_s0005.g009372	5.6929	5.05757
Azfi_s0005.g009378	31.3779	12.9501
Azfi_s0005.g009380	57.6262	51.4991
Azfi_s0005.g009381	2.1749	2.07347
Azfi_s0005.g009383	22.1336	2.81237
Azfi_s0005.g009384	1.15549	5.8346
Azfi_s0005.g009385	1.5359	2.10127
Azfi_s0005.g009386	3.19682	3.66604
Azfi_s0005.g009388	4.03666	0.64288
Azfi_s0005.g009389	11.2438	6.22635
Azfi_s0005.g009391	36.9237	19.6022
Azfi_s0005.g009393	20.1405	26.586
Azfi_s0005.g009394	23.0616	8.89819
Azfi_s0005.g009396	11.9822	46.5631
Azfi_s0005.g009397	20.9752	7.82481
Azfi_s0005.g009399	0.768302	2.20489
Azfi_s0005.g009402	14.6483	16.0887
Azfi_s0005.g009403	9.9587	18.852
Azfi_s0005.g009405	0	0
Azfi_s0005.g009406	0	0
Azfi_s0005.g009407	1.30405	1.28369
Azfi_s0005.g009412	2.44999	3.2456
Azfi_s0005.g009413	15.036	7.44322
Azfi_s0005.g009415	4.94669	12.7838
Azfi_s0005.g009417	12.336	3.78615
Azfi_s0005.g009420	166.601	30.3518
Azfi_s0005.g009421	16.9333	6.78593
Azfi_s0005.g009422	0	3.45872
Azfi_s0005.g009423	45.8133	162.493
Azfi_s0005.g009425	50.2088	33.1086
Azfi_s0005.g009426	17.5554	13.772
Azfi_s0005.g009431	1.30694	0.95137
Azfi_s0005.g009432	90.7382	58.4305
Azfi_s0005.g009433	338.554	350.592
Azfi_s0005.g009434	546.697	100.74
Azfi_s0005.g009435	3.19872	4.37802
Azfi_s0005.g009436	0	0.828613
Azfi_s0005.g009437	55.0533	8.90053
Azfi_s0005.g009443	3.37019	5.87889
Azfi_s0005.g009446	25.8141	5.82932
Azfi_s0005.g009448	0	8.31372
Azfi_s0005.g009451	2.42947	3.05662
Azfi_s0005.g009452	113.232	32.8518
Azfi_s0005.g009454	9.73591	3.01546
Azfi_s0005.g009455	88.8474	40.323
Azfi_s0005.g009457	9.58456	7.2006
Azfi_s0005.g009458	5.43987	1.14195
Azfi_s0005.g009462	0.530298	7.24592
Azfi_s0005.g009463	18.178	57.655
Azfi_s0005.g009465	67.4894	24.8278
Azfi_s0005.g009466	2.38153	2.30723
Azfi_s0005.g009468	2.61283	9.31333
Azfi_s0005.g009470	3.02105	6.13361
Azfi_s0005.g009473	922.468	2028.36
Azfi_s0005.g009474	225.394	35.792
Azfi_s0005.g009475	39.5505	24.1751
Azfi_s0005.g009477	14.2537	1.15881
Azfi_s0005.g009480	79.81	44.6074
Azfi_s0005.g009482	1.4505	1.79025
Azfi_s0005.g009483	10.9639	10.3341
Azfi_s0005.g009484	13.3635	12.4518
Azfi_s0005.g009485	39.9693	21.9869
Azfi_s0005.g009486	13.1893	5.11246
Azfi_s0005.g009490	6.06655	6.00847
Azfi_s0006.g009495	18.0332	9.12062
Azfi_s0006.g009496	39.1555	17.8258
Azfi_s0006.g009499	33.2879	37.6609
Azfi_s0006.g009501	39.0041	24.2965
Azfi_s0006.g009502	31.327	10.7897
Azfi_s0006.g009503	196.369	17.4169
Azfi_s0006.g009504	33.5569	40.0657
Azfi_s0006.g009505	41.9524	38.9764
Azfi_s0006.g009507	43.2874	11.4354
Azfi_s0006.g009508	11.1567	10.7531
Azfi_s0006.g009510	48.7419	94.886
Azfi_s0006.g009511	11.5412	3.73419
Azfi_s0006.g009512	11.6936	8.15325
Azfi_s0006.g009513	33.4451	25.0189
Azfi_s0006.g009514	137.379	77.5258
Azfi_s0006.g009515	11.1377	14.5188
Azfi_s0006.g009516	84.6805	45.5375
Azfi_s0006.g009518	1.95902	1.40225
Azfi_s0006.g009519	15.6465	16.208
Azfi_s0006.g009521	4.02016	6.61567
Azfi_s0006.g009522	58.1928	40.8352
Azfi_s0006.g009524	14.5557	12.175
Azfi_s0006.g009529	13.6042	4.09263
Azfi_s0006.g009534	10.1652	4.60947
Azfi_s0006.g009535	82.9609	60.7526
Azfi_s0006.g009536	1.45955	11.6509
Azfi_s0006.g009537	32.6999	40.4504
Azfi_s0006.g009538	25.6642	24.5317
Azfi_s0006.g009539	2.05679	26.9313
Azfi_s0006.g009541	130.404	91.8082
Azfi_s0006.g009542	3.49701	0
Azfi_s0006.g009546	0	0
Azfi_s0006.g009547	0	0
Azfi_s0006.g009548	86.5976	16.2405
Azfi_s0006.g009555	79.9595	73.2996
Azfi_s0006.g009556	4.68318	1.23329
Azfi_s0006.g009557	129.774	92.6316
Azfi_s0006.g009558	1.36514	9.31978
Azfi_s0006.g009560	8.9863	39.4512
Azfi_s0006.g009563	40.8376	8.26005
Azfi_s0006.g009565	10.7613	5.90795
Azfi_s0006.g009570	488.626	148.443
Azfi_s0006.g009571	245.943	3.11969
Azfi_s0006.g009574	60.0496	70.955
Azfi_s0006.g009575	8.06873	7.91172
Azfi_s0006.g009580	19.3537	22.7986
Azfi_s0006.g009581	41.344	18.2028
Azfi_s0006.g009582	2.0667	95.0767
Azfi_s0006.g009583	25.8717	81.8709
Azfi_s0006.g009588	1.74725	2.5646
Azfi_s0006.g009590	29.4074	52.3195
Azfi_s0006.g009592	18.9045	6.38928
Azfi_s0006.g009593	0	22.0508
Azfi_s0006.g009595	7.70642	1.79727
Azfi_s0006.g009599	63.916	66.3046
Azfi_s0006.g009600	33.229	10.4264
Azfi_s0006.g009602	5.92501	0
Azfi_s0006.g009603	82.6748	31.3808
Azfi_s0006.g009606	139.413	80.693
Azfi_s0006.g009614	12.1596	94.7952
Azfi_s0006.g009615	13.5473	14.6489
Azfi_s0006.g009616	29.8086	16.7159
Azfi_s0006.g009617	40.776	46.5342
Azfi_s0006.g009618	9.23994	4.26654
Azfi_s0006.g009619	63.3287	36.2552
Azfi_s0006.g009622	2.96972	10.4309
Azfi_s0006.g009623	1.62806	6.80357
Azfi_s0006.g009625	39.3382	10.3462
Azfi_s0006.g009626	17.8734	4.39897
Azfi_s0006.g009627	4.23654	0.976587
Azfi_s0006.g009629	60.9353	32.4757
Azfi_s0006.g009630	46.8009	16.3765
Azfi_s0006.g009633	11.1751	19.9861
Azfi_s0006.g009635	22.6128	25.0052
Azfi_s0006.g009636	1.93011	0.613057
Azfi_s0006.g009638	32.0851	15.4908
Azfi_s0006.g009641	37.007	14.8376
Azfi_s0006.g009644	8.61121	6.76308
Azfi_s0006.g009647	977.467	22.0157
Azfi_s0006.g009648	9.3493	6.64444
Azfi_s0006.g009650	1.72322	2.59379
Azfi_s0006.g009653	6.40105	0
Azfi_s0006.g009654	13.304	24.842
Azfi_s0006.g009656	89.9269	13.3364
Azfi_s0006.g009657	15.5425	3.18909
Azfi_s0006.g009662	0.042115	4.21522
Azfi_s0006.g009666	38.4038	35.512
Azfi_s0006.g009667	20.9726	7.07402
Azfi_s0006.g009669	7.70709	3.49799
Azfi_s0006.g009672	9.01791	3.19214
Azfi_s0006.g009673	25.2685	50.3241
Azfi_s0006.g009674	62.0756	39.5081
Azfi_s0006.g009676	152.059	51.8647
Azfi_s0006.g009677	77.0092	37.5085
Azfi_s0006.g009678	12.6073	29.0219
Azfi_s0006.g009681	12.8565	19.1886
Azfi_s0006.g009683	244.983	95.5777
Azfi_s0006.g009684	395.846	171.666
Azfi_s0006.g009685	13.4715	76.7606
Azfi_s0006.g009686	6.88693	4.41824
Azfi_s0006.g009687	0.640416	269.492
Azfi_s0006.g009688	30.4292	24.3376
Azfi_s0006.g009689	0.76532	2.11382
Azfi_s0006.g009690	9.53671	8.65423
Azfi_s0006.g009691	5.01543	4.54692
Azfi_s0006.g009692	24.9967	77.6833
Azfi_s0006.g009693	1126.74	658.792
Azfi_s0006.g009695	0.097417	30.0375
Azfi_s0006.g009696	18.8374	16.2086
Azfi_s0006.g009697	46.7337	4.75955
Azfi_s0006.g009705	43.6774	14.7438
Azfi_s0006.g009706	30.4447	14.8837
Azfi_s0006.g009707	18.6335	14.8719
Azfi_s0006.g009708	370.48	124.226
Azfi_s0006.g009709	6.86433	4.43283
Azfi_s0006.g009710	8.23406	24.3592
Azfi_s0006.g009711	37.5126	19.3083
Azfi_s0006.g009713	148.962	87.8912
Azfi_s0006.g009714	3.7933	1.25056
Azfi_s0006.g009715	16.1247	32.4113
Azfi_s0006.g009716	0	0
Azfi_s0006.g009719	10.328	4.92213
Azfi_s0006.g009721	19.9163	5.39196
Azfi_s0006.g009723	33.7418	12.3439
Azfi_s0006.g009728	0.8058	34.0964
Azfi_s0006.g009729	6.11475	1.43668
Azfi_s0006.g009732	7.32571	2.77881
Azfi_s0006.g009733	21.4276	12.1674
Azfi_s0006.g009734	3.67354	5.14254
Azfi_s0006.g009735	3.76768	0
Azfi_s0006.g009736	12.4018	12.1569
[truncated: 17,453 more rows]

## Sheet: Ceratopteris_richardii
Gene	Gametophyte	Hermaphrodite_gametophyte	Male_gametophyte	Sporophyte
Ceric,01G000100,v2,1	14.57	2.37	68.61	0.38
Ceric,01G000200,v2,1	9.68	8.16	10.25	6.78
Ceric,01G000300,v2,1	0.83	18.75	1.6	21.72
Ceric,01G000400,v2,1	0	0.03	0	0
Ceric,01G000500,v2,1	42.34	66.16	86.21	49.18
Ceric,01G000600,v2,1	0.95	0.04	2.49	2.28
Ceric,01G000800,v2,1	0	0	0	2.53
Ceric,01G001100,v2,1	50.1	31.35	62.29	25.35
Ceric,01G001300,v2,1	16.07	12.56	29.74	16.5
Ceric,01G001400,v2,1	0.11	0.07	0.04	0.03
Ceric,01G001500,v2,1	0	0.24	0.52	0.25
Ceric,01G001600,v2,1	15.07	11.04	13.85	9.72
Ceric,01G001700,v2,1	0	0.04	0.08	0.04
Ceric,01G001800,v2,1	19.43	25.72	15.11	7.92
Ceric,01G001900,v2,1	5.24	5.47	8.51	4.37
Ceric,01G002000,v2,1	19.23	19.35	7.92	9.72
Ceric,01G002100,v2,1	8.47	9.78	7.23	13.35
Ceric,01G002200,v2,1	15.55	12.55	57.61	7.97
Ceric,01G002300,v2,1	33.64	25.23	40.71	34.28
Ceric,01G002400,v2,1	0.12	0.14	0.06	2.47
Ceric,01G002700,v2,1	13.62	11.2	17.61	19.66
Ceric,01G002800,v2,1	8.75	11.29	4.64	6.6
Ceric,01G003000,v2,1	14.27	19.71	13.15	25.64
Ceric,01G003100,v2,1	0.26	0.39	0.14	0.18
Ceric,01G003200,v2,1	8.03	14.68	8.28	24.57
Ceric,01G003400,v2,1	14.95	11.55	12.02	11.47
Ceric,01G003500,v2,1	1.81	7.34	0.61	0.09
Ceric,01G003600,v2,1	42.14	44.65	22.75	22.16
Ceric,01G003700,v2,1	0	0.46	0.11	0.43
Ceric,01G003900,v2,1	0.1	0	0.05	0
Ceric,01G004000,v2,1	29.14	32.09	25.96	34.53
Ceric,01G004100,v2,1	9	8.44	10.68	14.14
Ceric,01G004200,v2,1	11.72	9.24	11.61	4.43
Ceric,01G004300,v2,1	0.97	0.96	0.83	2.22
Ceric,01G004500,v2,1	5.38	4.03	2.45	4.85
Ceric,01G004600,v2,1	11.04	5.52	94.86	1.14
Ceric,01G004700,v2,1	8.65	14.2	7.97	7.31
Ceric,01G005000,v2,1	0.93	0.08	2.59	0.31
Ceric,01G005200,v2,1	11.41	10.82	5.23	4.11
Ceric,01G005500,v2,1	0	0.1	0.09	0
Ceric,01G005600,v2,1	0.17	0	0	0
Ceric,01G005700,v2,1	14.47	1.74	68.23	0.87
Ceric,01G006000,v2,1	22.38	14.9	24.93	15.35
Ceric,01G006100,v2,1	9.13	9.87	7.79	8.52
Ceric,01G006300,v2,1	0	0	0	0
Ceric,01G006600,v2,1	0.27	0.18	0.4	0.49
Ceric,01G006700,v2,1	18.17	24.24	26.98	20.83
Ceric,01G006800,v2,1	11.47	10.39	4.27	8.38
Ceric,01G006900,v2,1	0	0	0	0
Ceric,01G007000,v2,1	12.6	7.54	20.2	5.14
Ceric,01G007100,v2,1	19.61	25.72	17.19	14.83
Ceric,01G007200,v2,1	2.12	1.15	74.62	0.12
Ceric,01G007300,v2,1	19.37	20.44	45.85	17.49
Ceric,01G007400,v2,1	0.31	0	0	0
Ceric,01G007500,v2,1	0	0	0	0.33
Ceric,01G007600,v2,1	3.83	3.95	4.49	4.23
Ceric,01G007700,v2,1	3.13	2.95	12.37	1.51
Ceric,01G007800,v2,1	6.18	5.13	6.07	8.15
Ceric,01G007900,v2,1	0	0	0	0
Ceric,01G008000,v2,1	0	0.01	0.01	0.02
Ceric,01G008100,v2,1	0.03	0.01	0.01	0
Ceric,01G008200,v2,1	0	0.03	0.02	0.02
Ceric,01G008300,v2,1	0.19	0.1	0.06	0.2
Ceric,01G008400,v2,1	0	0.55	0.18	0.51
Ceric,01G008500,v2,1	1.75	2.03	3.31	2.18
Ceric,01G008700,v2,1	0.33	0.13	0.3	0
Ceric,01G008800,v2,1	0.03	0.07	0.02	0.1
Ceric,01G009000,v2,1	0.03	0.02	0.17	0.2
Ceric,01G009100,v2,1	0	0.02	0.06	0.18
Ceric,01G009300,v2,1	0.32	0.4	1.18	0.4
Ceric,01G009400,v2,1	11.76	12.24	14.24	12.5
Ceric,01G009600,v2,1	8.09	8.44	15.48	4.52
Ceric,01G009700,v2,1	611.28	660.48	272.85	514.85
Ceric,01G009800,v2,1	0.11	0.04	0.01	0
Ceric,01G010000,v2,1	26.07	10.3	27.02	5.13
Ceric,01G010100,v2,1	16.89	14.64	18.29	17.73
Ceric,01G010200,v2,1	8.04	7.19	10.88	9.16
Ceric,01G010300,v2,1	0.38	1.15	1.48	6.18
Ceric,01G010400,v2,1	16.89	12.33	31.36	11.49
Ceric,01G010500,v2,1	0	0	0	0
Ceric,01G010600,v2,1	33.31	40.53	56.35	52.35
Ceric,01G010700,v2,1	14.7	10.95	19.97	9.62
Ceric,01G010900,v2,1	1.61	2.54	0.88	1.45
Ceric,01G011000,v2,1	33.6	17.25	51.28	11.45
Ceric,01G011100,v2,1	77.24	58.64	88.47	50.99
Ceric,01G011200,v2,1	1.09	0.88	2.71	0.75
Ceric,01G011400,v2,1	3.75	3.36	3.93	5.05
Ceric,01G011500,v2,1	11.65	15.35	7.45	12.62
Ceric,01G011600,v2,1	7.24	1.75	14.36	0.36
Ceric,01G011700,v2,1	0.06	0.95	0.04	12.48
Ceric,01G011800,v2,1	0.2	0.32	0.49	0.32
Ceric,01G011900,v2,1	0	0	0	0
Ceric,01G012000,v2,1	1	1.6	0.88	1.44
Ceric,01G012100,v2,1	0.78	0.58	0.59	0.83
Ceric,01G012200,v2,1	19.51	20.6	16.9	15.23
Ceric,01G012300,v2,1	5.6	8.62	8.13	1.49
Ceric,01G012400,v2,1	2.79	1.81	1.82	2.11
Ceric,01G012500,v2,1	13.52	1.43	43.41	0.22
Ceric,01G012700,v2,1	0.33	0.36	0.25	0
Ceric,01G012800,v2,1	67.22	111.76	64.96	51.45
Ceric,01G013000,v2,1	14.97	4.81	43.74	2.19
Ceric,01G013100,v2,1	0.42	0.36	0.1	0.14
Ceric,01G013200,v2,1	10.24	8.04	170.62	3.71
Ceric,01G013400,v2,1	3.13	10.78	1.86	3.85
Ceric,01G013500,v2,1	13.09	11.13	11.47	4.6
Ceric,01G013600,v2,1	18.42	21.3	25.59	12.35
Ceric,01G013700,v2,1	3.04	5.94	3.83	6.77
Ceric,01G013800,v2,1	0	0	0	0
Ceric,01G013900,v2,1	2.81	3.29	6.19	3.88
Ceric,01G014200,v2,1	0	0	0	0.02
Ceric,01G014300,v2,1	11.96	14.82	12.92	11.31
Ceric,01G014400,v2,1	1.36	0.36	17.76	0.08
Ceric,01G014500,v2,1	3.21	0.58	24.16	0.13
Ceric,01G014600,v2,1	0	0	0.02	0
Ceric,01G014700,v2,1	38.9	56.11	56.49	28.27
Ceric,01G014900,v2,1	0.95	2.12	0.5	4.81
Ceric,01G015000,v2,1	212.14	115.05	128.45	70.78
Ceric,01G015100,v2,1	11.42	4.99	194.6	3.09
Ceric,01G015200,v2,1	15.18	13.97	17.21	15.83
Ceric,01G015300,v2,1	0	0.17	0	3.22
Ceric,01G015400,v2,1	0.12	4.18	0	0.51
Ceric,01G015600,v2,1	8.11	12.21	5.17	8.15
Ceric,01G015700,v2,1	0.07	0.93	0.13	0.74
Ceric,01G015800,v2,1	2.38	3.72	0.68	3.17
Ceric,01G015900,v2,1	63.42	61.93	50.33	100.51
Ceric,01G016200,v2,1	7.36	9.47	12.1	7.26
Ceric,01G016400,v2,1	0.05	0.07	0.42	0.09
Ceric,01G016600,v2,1	0.16	0.71	1.87	0.26
Ceric,01G016700,v2,1	0.35	0.91	2.21	5.64
Ceric,01G016800,v2,1	44.9	17.05	224.29	9.38
Ceric,01G016900,v2,1	0	0.63	0.28	0.47
Ceric,01G017000,v2,1	0.9	4.1	1.75	1.65
Ceric,01G017100,v2,1	1.45	1.79	2.31	4.49
Ceric,01G017200,v2,1	128.29	120.12	194.22	175.05
Ceric,01G017300,v2,1	19.05	10.26	10.51	6.67
Ceric,01G017400,v2,1	2.99	2.55	11	32.1
Ceric,01G017600,v2,1	2.48	2.05	97.12	0.05
Ceric,01G017700,v2,1	2.92	4.91	1.15	4.9
Ceric,01G017800,v2,1	0.63	1.36	0.92	6.78
Ceric,01G017900,v2,1	8.1	13.64	3.51	13.98
Ceric,01G018000,v2,1	17.89	23.5	17.55	26.61
Ceric,01G018100,v2,1	113.69	74.89	114.8	68.57
Ceric,01G018200,v2,1	29.03	25.79	41.27	26.92
Ceric,01G018300,v2,1	0.03	0.05	0.09	0.02
Ceric,01G018400,v2,1	42.71	47.82	46.28	53.85
Ceric,01G018500,v2,1	3.47	1.54	5.39	13.07
Ceric,01G018600,v2,1	15.15	9.35	10.39	11.39
Ceric,01G018700,v2,1	28.75	15.52	54.44	15.51
Ceric,01G018800,v2,1	11.24	1.36	93.87	0.37
Ceric,01G018900,v2,1	21.57	22.55	22.86	19.86
Ceric,01G019000,v2,1	3.85	0.9	0.71	0.98
Ceric,01G019100,v2,1	0.69	1.3	1.28	2.23
Ceric,01G019200,v2,1	13.46	15.46	12.69	10
Ceric,01G019300,v2,1	0.05	0.17	0.04	0.1
Ceric,01G019400,v2,1	182.37	143.89	97.4	97.94
Ceric,01G019500,v2,1	85.22	72.85	81.35	167.25
Ceric,01G019700,v2,1	20.21	1.23	0.14	2.83
Ceric,01G019800,v2,1	11.61	8.11	13.71	10.03
Ceric,01G020000,v2,1	0.24	0.2	0.43	0.08
Ceric,01G020100,v2,1	0.04	0.03	0.04	9.01
Ceric,01G020300,v2,1	0	0	0.03	0.28
Ceric,01G020400,v2,1	6.01	6.25	7.84	5.34
Ceric,01G020500,v2,1	0.09	0.13	0	0
Ceric,01G020600,v2,1	12.07	8.63	12.92	7.25
Ceric,01G020700,v2,1	31.52	46.09	17.27	13.04
Ceric,01G020800,v2,1	1.75	2.4	1.31	1.3
Ceric,01G020900,v2,1	4.79	6.87	4.11	3.58
Ceric,01G021000,v2,1	12.73	9.32	10.57	12.28
Ceric,01G021100,v2,1	3.65	2.51	4.92	2.9
Ceric,01G021200,v2,1	11.41	11.44	13.76	7.96
Ceric,01G021300,v2,1	30.92	29.13	28.44	42.45
Ceric,01G021400,v2,1	41.57	37.61	16.83	25.12
Ceric,01G021600,v2,1	0	0	0	0
Ceric,01G021900,v2,1	19.52	26.69	24.96	20.28
Ceric,01G022000,v2,1	10.83	11.5	17.04	6.87
Ceric,01G022100,v2,1	9.87	14.64	24.05	10.91
Ceric,01G022200,v2,1	77.81	100.93	101.64	70.25
Ceric,01G022300,v2,1	20.87	33.69	28.03	14.01
Ceric,01G022400,v2,1	29.21	32.71	41.12	15.44
Ceric,01G022600,v2,1	22.37	44.39	24.06	18.81
Ceric,01G022700,v2,1	83.28	115.05	73	93.82
Ceric,01G022800,v2,1	0	0	0	0
Ceric,01G023000,v2,1	70.95	82.41	134.13	67.73
Ceric,01G023100,v2,1	14.29	26.4	30.14	16.04
Ceric,01G023200,v2,1	60.64	28.11	139.02	9.56
Ceric,01G023300,v2,1	59.61	8.9	478.57	1.01
Ceric,01G023500,v2,1	0	0	0	0
Ceric,01G023600,v2,1	1.19	1.85	2.2	0.96
Ceric,01G023700,v2,1	4.93	2.6	8.58	0.94
Ceric,01G024000,v2,1	0.13	0.12	0.75	0.07
Ceric,01G024300,v2,1	0.44	0.51	21.67	0.03
Ceric,01G024400,v2,1	16.45	32.13	34.23	11.32
Ceric,01G024500,v2,1	3.24	4.63	8.11	1.89
Ceric,01G024600,v2,1	0	0.32	0.12	2.61
Ceric,01G024700,v2,1	25.23	44.62	39.58	21.94
Ceric,01G024800,v2,1	1.07	1	0.81	1.54
Ceric,01G024900,v2,1	23.43	26.74	103.48	10.07
Ceric,01G025000,v2,1	17.85	14.87	43.69	14.47
Ceric,01G025200,v2,1	12.93	18.39	24.05	8.44
Ceric,01G025300,v2,1	11.41	21.75	30.5	10.71
Ceric,01G025400,v2,1	5.97	7.09	5.46	3.26
Ceric,01G025500,v2,1	29.56	26.35	61.34	6.51
Ceric,01G025600,v2,1	0.02	0.15	0.1	0
Ceric,01G025700,v2,1	3.92	4.52	11.52	2.55
Ceric,01G025800,v2,1	0.11	0.14	0.61	0.58
Ceric,01G025900,v2,1	12.07	5.19	26.87	23.8
Ceric,01G026000,v2,1	26.91	17	59.51	6.36
Ceric,01G026100,v2,1	41.77	104.43	95.48	109.85
Ceric,01G026200,v2,1	1.9	4	4.59	1.16
Ceric,01G026300,v2,1	10.04	15.46	58.23	9.14
Ceric,01G026400,v2,1	4.68	10.12	8.42	3.21
Ceric,01G026500,v2,1	0.28	1.33	0.64	2.23
Ceric,01G026600,v2,1	4.19	8.07	13.76	4.13
Ceric,01G026700,v2,1	29.75	22.48	28.56	11.66
Ceric,01G026800,v2,1	45.38	40.36	67.39	17.15
Ceric,01G026900,v2,1	9.52	9.04	19.9	6.16
Ceric,01G027000,v2,1	4.96	1.04	53.46	0.17
Ceric,01G027100,v2,1	11.93	19.22	30.72	6.47
Ceric,01G027200,v2,1	1	0.54	6.47	0.46
Ceric,01G027300,v2,1	6.63	10.11	7.23	5.22
Ceric,01G027400,v2,1	1.89	4.3	3.32	12.44
Ceric,01G027500,v2,1	2.81	1.67	5.1	2.37
Ceric,01G027600,v2,1	0	0	0	0
Ceric,01G027700,v2,1	10.32	13.81	15.74	6.27
Ceric,01G027800,v2,1	0.13	0.39	0.02	0.03
Ceric,01G027900,v2,1	66.14	144.02	138.62	69.2
Ceric,01G028100,v2,1	5.61	6.95	8.44	2.73
Ceric,01G028200,v2,1	6.73	11.4	5.87	5.6
Ceric,01G028300,v2,1	51.49	55.81	104.75	37.06
Ceric,01G028400,v2,1	15.57	14.4	48.43	8.4
Ceric,01G028600,v2,1	11.76	8.38	8.22	3.74
Ceric,01G028700,v2,1	40.95	27.67	53.15	37.94
Ceric,01G028800,v2,1	4.91	11.07	6.19	6.21
Ceric,01G028900,v2,1	0.5	0.96	0.58	0.19
Ceric,01G029000,v2,1	35.54	60.07	40.43	38.27
Ceric,01G029100,v2,1	58.46	62.4	74.04	90.85
Ceric,01G029200,v2,1	0	0	0	0
Ceric,01G029300,v2,1	0	0.09	0	0
Ceric,01G029600,v2,1	0.57	0.28	0.29	0.52
Ceric,01G029700,v2,1	48.9	60.74	22.25	39.74
Ceric,01G029800,v2,1	63.81	43.77	70.62	38.92
Ceric,01G029900,v2,1	716.87	503.87	933.47	592.18
Ceric,01G030000,v2,1	125.07	83.47	78.77	52.17
Ceric,01G030100,v2,1	13.42	14.57	16.05	6.02
Ceric,01G030200,v2,1	20.78	20.05	21.01	17.71
Ceric,01G030400,v2,1	65.03	77.2	68.79	120.3
Ceric,01G030500,v2,1	14.74	11.78	20.96	7.98
Ceric,01G030600,v2,1	1.5	0.87	0.37	0.13
Ceric,01G030700,v2,1	175.44	4	9.27	29.33
Ceric,01G030800,v2,1	282.38	17.55	25.08	445.51
Ceric,01G030900,v2,1	141.87	136.56	104.36	156.08
Ceric,01G031000,v2,1	0.28	0.1	0.12	0
Ceric,01G031200,v2,1	16.59	3.96	62.8	6.83
Ceric,01G031300,v2,1	2.22	1.53	1.93	0.95
Ceric,01G031400,v2,1	4.66	5.58	1.72	7.78
Ceric,01G031500,v2,1	14.58	8.64	19.68	6.65
Ceric,01G031700,v2,1	0.5	0.03	0.06	10.63
Ceric,01G031800,v2,1	0	0	0	0.04
Ceric,01G031900,v2,1	320.25	19.94	26.76	11.33
Ceric,01G032000,v2,1	37.49	0.99	0.25	3.54
Ceric,01G032100,v2,1	6.75	0.99	1.17	0.05
Ceric,01G032200,v2,1	0	0.03	0.04	0
Ceric,01G032300,v2,1	38.5	42.33	40.94	48.99
Ceric,01G032400,v2,1	22.12	15.64	22.8	13.58
Ceric,01G032500,v2,1	1.96	1.55	1.7	1.19
Ceric,01G032600,v2,1	0.2	0.51	0.5	0.06
Ceric,01G032700,v2,1	1.33	4.77	6.71	7.27
Ceric,01G032800,v2,1	151.55	79.36	259.25	55.37
Ceric,01G032900,v2,1	20.85	20.14	16.65	16.03
Ceric,01G033100,v2,1	5.24	10.58	5.07	6.04
Ceric,01G033200,v2,1	72.33	52.89	98.12	33.77
Ceric,01G033300,v2,1	21.4	18.45	26.36	23.3
Ceric,01G033400,v2,1	0	0.09	0.03	0
Ceric,01G033500,v2,1	15.25	19.1	7.82	10.92
Ceric,01G033600,v2,1	0	0.01	0.04	0.63
Ceric,01G033800,v2,1	0	0	0	0
Ceric,01G034000,v2,1	0	0	0	0
Ceric,01G034100,v2,1	0	0	0	0
Ceric,01G034600,v2,1	0	0.03	0	0
Ceric,01G034900,v2,1	0	0	0	0
Ceric,01G035000,v2,1	0	0	0	0.04
Ceric,01G035200,v2,1	0.6	1.18	0.79	0
Ceric,01G035300,v2,1	5.12	9.83	6.18	0.85
Ceric,01G035400,v2,1	0	0	0	0
Ceric,01G035500,v2,1	0	0	0	0
Ceric,01G035600,v2,1	0	0	0.05	0
Ceric,01G035700,v2,1	0	0	0	0
Ceric,01G035800,v2,1	0	0	0	0
Ceric,01G035900,v2,1	0	0.05	0	0
Ceric,01G036100,v2,1	0	0.1	0	0
Ceric,01G036200,v2,1	0	0	0.05	0
Ceric,01G036300,v2,1	0	0	0	0
Ceric,01G036400,v2,1	0	0	0	0
Ceric,01G036500,v2,1	0	0	0	0
Ceric,01G036600,v2,1	0	0.04	0	0
Ceric,01G036700,v2,1	0	0	0	0
Ceric,01G036800,v2,1	0	0	0	0
Ceric,01G036900,v2,1	0	0.13	0	0
Ceric,01G037000,v2,1	0	0	0	0
Ceric,01G037100,v2,1	0	0	0	0
Ceric,01G037300,v2,1	0	0	0	0
Ceric,01G037500,v2,1	0	0	0	0
Ceric,01G037600,v2,1	0	0	0	0
Ceric,01G037700,v2,1	0	0.04	0	0
Ceric,01G037800,v2,1	0	0	0	0
Ceric,01G037900,v2,1	0	0.02	0	0
Ceric,01G038000,v2,1	0	0	0	0
Ceric,01G038200,v2,1	11.21	7.67	47.52	5.26
Ceric,01G038300,v2,1	50.91	112.72	70.36	59.1
Ceric,01G038400,v2,1	10	10.23	33.92	9.08
Ceric,01G038500,v2,1	204.25	331.98	86.42	243.47
Ceric,01G038600,v2,1	0.26	0.05	0.27	0.04
Ceric,01G038700,v2,1	5.02	3.25	2.22	4.33
Ceric,01G038800,v2,1	0.09	0.06	0.1	0.28
Ceric,01G038900,v2,1	11.7	13.84	11.85	9.38
Ceric,01G039200,v2,1	0.46	8.54	3.11	2.21
Ceric,01G039300,v2,1	0	0.19	0.1	0.07
Ceric,01G039400,v2,1	13.36	12.69	14.04	7.11
Ceric,01G039500,v2,1	18.54	21.6	17.84	18.75
Ceric,01G039600,v2,1	0	0	0	0.07
Ceric,01G039800,v2,1	0.06	0.01	0	2.32
Ceric,01G039900,v2,1	18.11	13.95	12.99	10.38
Ceric,01G040000,v2,1	0	0.05	0	0.07
Ceric,01G040100,v2,1	9.69	7.73	10.2	10.62
Ceric,01G040200,v2,1	87.32	67.82	125.2	52.67
Ceric,01G040400,v2,1	4.01	7.07	3.31	4.9
Ceric,01G040700,v2,1	0	0.15	0.13	0
Ceric,01G040800,v2,1	6.9	10.85	14.54	12.7
Ceric,01G040900,v2,1	0.11	0.04	0.04	0
Ceric,01G041100,v2,1	26.97	16.71	35.23	16.52
Ceric,01G041200,v2,1	0.06	0.08	0.05	4.98
Ceric,01G041300,v2,1	7.11	6.93	12.11	2.62
Ceric,01G041400,v2,1	12.23	8.38	6.56	6.15
Ceric,01G041500,v2,1	0	0	0	0
Ceric,01G041600,v2,1	12.16	6.78	19.09	2.27
Ceric,01G041700,v2,1	0	0	0	0
Ceric,01G041800,v2,1	6.89	8.68	6.47	11.11
Ceric,01G041900,v2,1	4.72	2.75	93.28	0.66
Ceric,01G042000,v2,1	42.02	32.65	48.25	11.92
Ceric,01G042200,v2,1	5.65	1.91	3.92	2.22
Ceric,01G042300,v2,1	0	0.06	0.15	4.38
Ceric,01G042500,v2,1	0	0	0.04	0
Ceric,01G042600,v2,1	40.66	24.64	65.55	21.38
Ceric,01G042900,v2,1	6.23	5.77	4.46	5.21
Ceric,01G043000,v2,1	5.08	8.2	9.39	11.27
Ceric,01G043100,v2,1	7.45	6.15	25.21	0.69
Ceric,01G043300,v2,1	22.08	19.15	26.67	13.37
Ceric,01G043400,v2,1	0	0.02	0.13	0
Ceric,01G043500,v2,1	18.65	20.89	18.68	25.96
Ceric,01G043600,v2,1	4.66	5.13	5.8	4
Ceric,01G043700,v2,1	0.82	4.52	2.48	1.11
Ceric,01G044300,v2,1	9.14	8.68	16.05	9.28
Ceric,01G044400,v2,1	0.1	0	0	0.61
Ceric,01G044500,v2,1	0.14	0.16	0.05	0.03
Ceric,01G044700,v2,1	4.63	4.49	4.15	5
Ceric,01G044800,v2,1	24.73	22.49	17.87	29.13
Ceric,01G044900,v2,1	4.21	11.2	6.22	2.05
Ceric,01G045000,v2,1	0.04	0.11	0	0.05
Ceric,01G045100,v2,1	5.32	4.56	7.07	4.5
Ceric,01G045200,v2,1	7.33	6.23	7.04	2.75
Ceric,01G045300,v2,1	4.12	5.46	4.4	5.78
Ceric,01G045400,v2,1	0	0	0	0
Ceric,01G045600,v2,1	2.14	1.18	1.35	3.08
Ceric,01G045700,v2,1	25.39	26.72	32.72	26.72
Ceric,01G045800,v2,1	350.74	328.77	106.59	222.38
Ceric,01G045900,v2,1	0	0	0	0.17
Ceric,01G046000,v2,1	16.96	16.17	16	17.63
Ceric,01G046100,v2,1	6.74	9.9	40.14	7.18
Ceric,01G046200,v2,1	0	0	0	2.04
Ceric,01G046300,v2,1	0	0.09	1.57	0
Ceric,01G046700,v2,1	0	0	0	0
Ceric,01G046900,v2,1	25.11	22.67	38.68	14.03
Ceric,01G047100,v2,1	0	0	0	0
Ceric,01G047200,v2,1	0	0	0	0
Ceric,01G047500,v2,1	0	0	0	0
Ceric,01G047600,v2,1	0.11	0	0.02	0
Ceric,01G048600,v2,1	0.03	0	0	0
Ceric,01G048800,v2,1	0	0	0	0
Ceric,01G049100,v2,1	0.03	0.01	0.03	0
Ceric,01G049300,v2,1	57.69	31.65	67.26	26.3
Ceric,01G049400,v2,1	65.55	81.36	36.35	55.19
Ceric,01G049600,v2,1	4	3.16	5.43	8.35
Ceric,01G049700,v2,1	10.33	2.04	60.37	4.28
Ceric,01G049800,v2,1	11.69	10.85	11.46	10.91
Ceric,01G049900,v2,1	0	0	0	0.91
Ceric,01G050000,v2,1	4.89	0.43	23.22	2.81
Ceric,01G050100,v2,1	25.74	27.29	34.8	16.14
Ceric,01G050200,v2,1	2.17	2.1	1.14	6.04
Ceric,01G050300,v2,1	91.16	59.79	112.76	53.1
Ceric,01G050400,v2,1	32.14	4.57	55.69	9.74
Ceric,01G050500,v2,1	17.5	15.34	30.58	16.36
Ceric,01G050600,v2,1	21.5	15.19	43.64	7.34
Ceric,01G050700,v2,1	18.02	18.96	25.26	9.68
Ceric,01G050800,v2,1	0.11	0.17	0.13	0
Ceric,01G050900,v2,1	138.81	138.77	74.58	69.12
Ceric,01G051000,v2,1	21.18	19.05	18.43	20.37
Ceric,01G051200,v2,1	2.41	1.94	2.02	0.61
Ceric,01G051300,v2,1	4.27	3.81	2.26	2.69
Ceric,01G051400,v2,1	4.45	4.93	0.99	2.95
Ceric,01G051500,v2,1	8.37	6.62	5.47	6.56
Ceric,01G051600,v2,1	29.75	20.08	43.35	19.44
Ceric,01G051700,v2,1	51.97	79.62	45.89	50.36
Ceric,01G051800,v2,1	10.68	10.37	13.37	13.2
Ceric,01G052100,v2,1	37.22	22.96	50	43.24
Ceric,01G052200,v2,1	11.08	8.71	24.17	7.72
Ceric,01G052300,v2,1	16.95	25.92	23.36	21.36
Ceric,01G052400,v2,1	41.65	59.36	46.18	24.31
Ceric,01G052700,v2,1	0.54	3.2	0.96	6.22
Ceric,01G052800,v2,1	51.5	65.17	52.47	65.65
Ceric,01G052900,v2,1	41.45	45.15	22.82	22.25
Ceric,01G053000,v2,1	16.66	15.09	15.05	21.59
Ceric,01G053100,v2,1	5.63	4.94	6.44	3.78
Ceric,01G053200,v2,1	11.08	9.09	11.15	9.76
Ceric,01G053300,v2,1	16.6	12.45	19.12	6.81
Ceric,01G053400,v2,1	4.49	3.38	188.48	0.1
Ceric,01G053500,v2,1	40.28	49.5	32.64	43.6
Ceric,01G053600,v2,1	5.55	3.1	3.3	3.67
Ceric,01G053700,v2,1	0.03	0.2	0.05	0.07
Ceric,01G053800,v2,1	4.27	3.95	2.46	4.47
Ceric,01G053900,v2,1	14.76	22.68	15.67	14.68
Ceric,01G054000,v2,1	0	0.27	0.17	0.11
Ceric,01G054100,v2,1	8.81	27.73	21.29	18.32
Ceric,01G054200,v2,1	7.98	1.97	74.07	0.76
Ceric,01G054400,v2,1	6.19	8	7.67	6.81
Ceric,01G054500,v2,1	0.07	0.03	0.11	0
Ceric,01G054600,v2,1	6.72	7.03	9.31	5.95
Ceric,01G054800,v2,1	62.73	48.23	77.81	35.7
Ceric,01G054900,v2,1	17.4	25.48	17.35	47.19
Ceric,01G055000,v2,1	244.9	397.54	145.85	331.07
Ceric,01G055100,v2,1	30.81	26.56	33.68	29.18
Ceric,01G055200,v2,1	6.67	4.11	7.09	6.45
Ceric,01G055400,v2,1	0.61	0.23	0.23	0.05
Ceric,01G055500,v2,1	0	0	0	6.09
Ceric,01G055600,v2,1	17.47	12.73	17	15.52
Ceric,01G055800,v2,1	8.96	7.76	13.18	3.73
Ceric,01G056400,v2,1	0	0	0	0
Ceric,01G057800,v2,1	6.67	5.55	6.13	7.29
Ceric,01G057900,v2,1	0	0.07	0.05	0.09
Ceric,01G058000,v2,1	3.63	3.16	3.7	2.27
Ceric,01G058200,v2,1	47.15	38.38	51.29	20.5
Ceric,01G058300,v2,1	87.65	56.72	129.54	50.41
Ceric,01G058400,v2,1	0.95	0.44	0.34	0.13
Ceric,01G058500,v2,1	0	0	0	0
Ceric,01G058700,v2,1	27.52	27.14	32.97	21.15
Ceric,01G058800,v2,1	7.06	5.9	6	5
Ceric,01G058900,v2,1	18.33	18.78	16.48	11.94
Ceric,01G059000,v2,1	7.46	10.45	4.5	5.37
Ceric,01G059100,v2,1	4.2	3.63	1.95	8.65
Ceric,01G059200,v2,1	15.63	35.59	27.47	32.19
Ceric,01G059300,v2,1	13.85	7.71	35.05	4.66
Ceric,01G059400,v2,1	0.17	0.35	0.89	0
Ceric,01G059500,v2,1	4.59	3.65	5.58	2.72
Ceric,01G059600,v2,1	4.66	5.91	5.36	8.17
Ceric,01G059700,v2,1	21.57	21.86	24.28	18.5
Ceric,01G059800,v2,1	43.25	33.53	81.74	37.19
Ceric,01G059900,v2,1	0	0.09	0.02	6.25
Ceric,01G060000,v2,1	0.34	0.1	0.21	4.47
Ceric,01G060100,v2,1	17.64	14.27	15.49	12.99
Ceric,01G060200,v2,1	0	0.01	0.01	0.02
Ceric,01G060300,v2,1	14.93	5.24	38.67	1.47
Ceric,01G060400,v2,1	69.86	49.38	75.78	45.54
Ceric,01G060500,v2,1	0.06	0.08	0.02	0.09
Ceric,01G060600,v2,1	0	0.03	0.15	15.8
Ceric,01G060700,v2,1	9.97	11.49	13.01	7.35
Ceric,01G060800,v2,1	14.99	22.84	22.98	21.32
Ceric,01G060900,v2,1	22.34	17.79	25.92	16.39
Ceric,01G061000,v2,1	265.56	278.66	73.08	101.21
Ceric,01G061100,v2,1	22.03	22.67	15.98	15.46
Ceric,01G061200,v2,1	4.88	4.69	2.85	9.41
Ceric,01G061300,v2,1	0	0.29	0.28	0.08
Ceric,01G061400,v2,1	6.9	5.11	4.54	4.32
Ceric,01G061500,v2,1	18.83	16.5	34.14	32.76
Ceric,01G061600,v2,1	32.72	35.54	83.74	18.31
Ceric,01G061700,v2,1	14.6	14.06	14.83	15
Ceric,01G061900,v2,1	42.61	82.41	54.64	54.55
Ceric,01G062000,v2,1	40.28	37.11	33.1	16.67
Ceric,01G062100,v2,1	2.42	4.07	1.59	2.39
Ceric,01G062500,v2,1	2.49	18.86	4.24	0.74
Ceric,01G062600,v2,1	15.87	11.18	13.95	15.9
Ceric,01G062700,v2,1	4	1.52	4.47	0.99
Ceric,01G062800,v2,1	31.84	33.59	28.58	25.92
Ceric,01G062900,v2,1	3.46	2.74	1.45	9.71
Ceric,01G063100,v2,1	10.11	10.04	14.84	8.8
Ceric,01G063200,v2,1	8.01	19.57	25.77	87.54
Ceric,01G063300,v2,1	24.21	26.96	24.97	26.94
Ceric,01G063400,v2,1	6.41	8.06	5.46	7.46
Ceric,01G063500,v2,1	19.95	29.64	32.49	25.75
Ceric,01G063600,v2,1	4.32	6.77	3.79	3.04
Ceric,01G063700,v2,1	8	9.06	8.86	5.78
Ceric,01G063800,v2,1	0.54	2.21	0.38	2.83
Ceric,01G063900,v2,1	0.15	0.46	0.44	0.13
Ceric,01G064300,v2,1	0.68	1	1.25	0.41
Ceric,01G064400,v2,1	0	0	0	0
Ceric,01G064500,v2,1	33.05	27.51	47.77	11.26
Ceric,01G064600,v2,1	31.22	26.35	42.66	17.72
Ceric,01G064800,v2,1	7.62	11.31	15.75	23.7
Ceric,01G064900,v2,1	0.03	0	0.01	0
Ceric,01G065000,v2,1	12.04	21.25	40.08	13.32
Ceric,01G065100,v2,1	6.64	16.8	2.14	169.61
Ceric,01G065200,v2,1	4.25	6.17	3.07	4.89
Ceric,01G065300,v2,1	0.47	4.52	0	0
Ceric,01G065500,v2,1	0	0	0	5.91
Ceric,01G065600,v2,1	0.58	1.85	0.98	0
Ceric,01G065700,v2,1	0.83	0.11	1.72	1.11
Ceric,01G065800,v2,1	22.84	31.46	22.51	25.69
Ceric,01G065900,v2,1	0.07	0.12	0.13	0.03
Ceric,01G066000,v2,1	13.69	10.18	17.45	10.28
Ceric,01G066100,v2,1	15.97	13.67	15.26	16.2
Ceric,01G066300,v2,1	138.5	95.77	159.37	108.13
Ceric,01G066500,v2,1	6.47	13.62	9.38	18.1
Ceric,01G066600,v2,1	0.26	0.03	0.95	0.12
Ceric,01G066700,v2,1	0	0.03	0	0
Ceric,01G066800,v2,1	5.91	4.04	6.53	1.29
Ceric,01G066900,v2,1	19.43	11.95	8.78	28.11
Ceric,01G067100,v2,1	0.04	0.47	0.76	0.06
Ceric,01G067200,v2,1	13.83	11.25	31.48	8.26
Ceric,01G067300,v2,1	24.8	23.95	24.18	14.73
Ceric,01G067400,v2,1	0.63	0.28	0.35	0
Ceric,01G067500,v2,1	0.78	0.48	0.25	0
Ceric,01G067600,v2,1	0.13	0.17	0.17	0
Ceric,01G067700,v2,1	585.67	497.87	491.58	507.64
Ceric,01G067800,v2,1	101.81	60.59	104.44	47
Ceric,01G067900,v2,1	16.83	12.93	27.33	12.25
Ceric,01G068000,v2,1	0	0	0.04	0
Ceric,01G068100,v2,1	0	0	0	0
Ceric,01G068200,v2,1	13.13	16.92	13.52	34.3
Ceric,01G068300,v2,1	12.48	13.94	17.62	10.07
Ceric,01G068400,v2,1	97.86	43.69	73.87	46.65
Ceric,01G068600,v2,1	20.53	17.15	18.19	14.57
Ceric,01G068700,v2,1	0	0	0	0
Ceric,01G068800,v2,1	0	0	0	0.07
Ceric,01G069000,v2,1	0	0	0	25.42
Ceric,01G069100,v2,1	0.2	0.35	0.29	0.2
Ceric,01G069200,v2,1	10.69	9.45	6.84	11.96
Ceric,01G069400,v2,1	122.8	70.45	65.18	26.32
Ceric,01G069600,v2,1	0.64	1.17	0.82	1.16
Ceric,01G069700,v2,1	17.86	20.5	15.31	13.78
Ceric,01G070000,v2,1	6.83	0.93	69.23	0.06
Ceric,01G070100,v2,1	0.06	0	0.26	0
Ceric,01G070300,v2,1	0	0.04	0	0
Ceric,01G070400,v2,1	327.38	339.15	162.15	421.37
Ceric,01G070500,v2,1	32.73	19.43	41.82	22.5
Ceric,01G070600,v2,1	0.02	0.01	0.05	2.51
Ceric,01G070700,v2,1	9.93	6.9	6.92	9.83
Ceric,01G070800,v2,1	0	0	0	0.02
Ceric,01G070900,v2,1	0	0	0	0
Ceric,01G071000,v2,1	0.14	0.2	0.01	0.79
Ceric,01G071100,v2,1	0.42	1.26	1.14	0.34
Ceric,01G071200,v2,1	0.67	2.19	0	8.86
Ceric,01G071300,v2,1	0.03	0.48	0	2.14
Ceric,01G071400,v2,1	0.29	0.1	0	0.05
Ceric,01G071500,v2,1	37.79	21.08	52.27	18.9
Ceric,01G071600,v2,1	0.07	0.07	0.08	0.27
Ceric,01G071700,v2,1	11.23	11.68	15.45	8.15
Ceric,01G071800,v2,1	0	0.02	0	0
Ceric,01G071900,v2,1	3.32	6.24	5.18	10.13
Ceric,01G072200,v2,1	0.15	0.2	0.53	0.43
Ceric,01G072300,v2,1	71.03	60.07	54.48	42.61
Ceric,01G072500,v2,1	58.01	58.93	42.43	52.38
Ceric,01G072600,v2,1	13.57	16.21	14.18	0.06
Ceric,01G072700,v2,1	42.12	69.71	9.21	84.97
Ceric,01G072800,v2,1	119.62	127.52	16.96	79.85
Ceric,01G072900,v2,1	0.03	0.13	0.69	0.1
Ceric,01G073000,v2,1	8.23	7.43	0.44	3.5
Ceric,01G073100,v2,1	11.05	7.14	1.37	2.42
Ceric,01G074900,v2,1	0	0	0	0.14
Ceric,01G075800,v2,1	97.11	147.8	35.61	77.07
Ceric,01G075900,v2,1	6.57	5.36	5.33	3.82
Ceric,01G076000,v2,1	0.11	0.3	0.39	2.55
Ceric,01G076100,v2,1	23.52	19.22	24.55	15.26
Ceric,01G076300,v2,1	18.49	27.68	11.15	26.14
Ceric,01G076400,v2,1	36.15	33.3	40.08	24.96
Ceric,01G076500,v2,1	18.08	6.4	24.78	2.98
Ceric,01G076600,v2,1	35.6	17.18	41.3	12.32
Ceric,01G076800,v2,1	109.6	16.19	26.19	9.39
Ceric,01G077000,v2,1	104.12	20.77	23.14	0.77
Ceric,01G077100,v2,1	11.67	7.92	28.68	6.17
Ceric,01G077200,v2,1	47.89	59.18	43.07	39.15
Ceric,01G077400,v2,1	53.36	50.24	39.99	39.19
Ceric,01G077500,v2,1	13.89	10.47	16.64	6.81
Ceric,01G077600,v2,1	7.94	12.82	13.15	9.34
Ceric,01G077700,v2,1	12.64	16.81	16.53	14.46
Ceric,01G077800,v2,1	30.23	20.4	25.43	19.73
Ceric,01G078000,v2,1	2.56	1.35	5.93	1.39
Ceric,01G078100,v2,1	4.14	1.32	1.38	1.61
Ceric,01G078300,v2,1	3.77	2.87	6.39	2.19
Ceric,01G078500,v2,1	173.41	184.69	110.92	180.91
Ceric,01G078700,v2,1	4.81	5.5	2.83	2.54
Ceric,01G078800,v2,1	0.13	0	0.03	1.2
Ceric,01G078900,v2,1	14.8	15.12	9.55	10.89
Ceric,01G079000,v2,1	3.79	3.62	2.44	3.06
Ceric,01G079100,v2,1	0	0	0	0
Ceric,01G079200,v2,1	21	20.28	89.35	18.1
Ceric,01G079300,v2,1	5.52	2.9	74.25	0.15
Ceric,01G079400,v2,1	0.03	0	0.12	0
Ceric,01G079500,v2,1	173.75	139.92	47.23	78.32
Ceric,01G079700,v2,1	25.69	20.44	52.39	18.96
Ceric,01G079800,v2,1	10.86	14.84	5.73	8.46
Ceric,01G079900,v2,1	40.65	18.5	248.79	14.08
Ceric,01G080000,v2,1	25.22	24.66	65.53	28.17
Ceric,01G080100,v2,1	14.58	11.23	11.58	7.35
Ceric,01G080300,v2,1	19.09	17.35	16.03	17.35
Ceric,01G080400,v2,1	0	0.03	0.01	0.04
Ceric,01G080500,v2,1	19.27	19.03	24.26	16.31
Ceric,01G080600,v2,1	11.46	19.72	6.14	17.92
Ceric,01G080800,v2,1	18.56	13.22	11.51	15.13
Ceric,01G080900,v2,1	0	0	0.01	0.46
Ceric,01G081000,v2,1	16.37	19.22	22.18	22.17
Ceric,01G081200,v2,1	8.4	23.49	11.3	7.72
Ceric,01G081300,v2,1	5.03	11.71	9.26	6.39
Ceric,01G081500,v2,1	17.06	58.12	26.88	14.02
Ceric,01G081700,v2,1	0.95	5.62	0.75	3.54
Ceric,01G081800,v2,1	31.82	27.77	47.14	33.85
Ceric,01G081900,v2,1	1.56	3.5	0.37	6.38
Ceric,01G082000,v2,1	40.89	10.02	62.38	5.38
Ceric,01G082100,v2,1	21.6	13.52	11.59	11.24
Ceric,01G082200,v2,1	706.96	683.99	398.11	190.65
Ceric,01G082300,v2,1	22.47	14.25	21.59	15.74
Ceric,01G082500,v2,1	0.36	0.58	0.06	0.64
Ceric,01G082600,v2,1	0.34	0.84	0.6	0.19
Ceric,01G082700,v2,1	0.62	0.64	0.17	0.08
Ceric,01G082900,v2,1	28.88	26.14	4.41	0.1
Ceric,01G083000,v2,1	0.04	0.13	0.02	0
Ceric,01G083100,v2,1	4.48	8.65	2	0.76
Ceric,01G083200,v2,1	181.33	336.65	148.39	12.95
Ceric,01G083300,v2,1	370.61	1352.89	163.92	183.87
Ceric,01G083400,v2,1	7.83	5.31	16.96	5.11
Ceric,01G083600,v2,1	1.93	0.16	9.26	2.54
Ceric,01G083700,v2,1	18.25	5.07	67.84	2.83
Ceric,01G083800,v2,1	35.35	34.9	28.53	19.68
Ceric,01G083900,v2,1	2.6	2.2	3.01	2.75
Ceric,01G084000,v2,1	8.12	8.8	10.83	5.76
Ceric,01G084200,v2,1	17.75	24.91	19.99	13.45
Ceric,01G084300,v2,1	68.92	84.98	28.19	82.82
Ceric,01G084400,v2,1	22.97	20.97	3.65	10.02
Ceric,01G084500,v2,1	9.26	7.99	1.37	2.74
Ceric,01G084600,v2,1	0	0.35	0.3	0.49
Ceric,01G084700,v2,1	11.57	12.74	7.29	9.41
Ceric,01G084800,v2,1	0.06	0.01	0.29	2.3
Ceric,01G084900,v2,1	13.99	13.31	18.36	10.15
Ceric,01G085000,v2,1	40.15	34.11	25.89	20.07
Ceric,01G085100,v2,1	12.61	19.62	7.59	11.33
Ceric,01G085200,v2,1	13.36	33.19	9.07	276.23
Ceric,01G085300,v2,1	2.84	4.69	146.55	0.11
Ceric,01G085400,v2,1	2.72	3.09	4.98	9.63
Ceric,01G085500,v2,1	8.19	5.27	4.13	4.09
Ceric,01G085700,v2,1	0	0.08	0.03	0
Ceric,01G085900,v2,1	1.11	2.08	0.76	0
Ceric,01G086000,v2,1	0	0	0	0
Ceric,01G086200,v2,1	0	0.06	0.05	0
Ceric,01G086300,v2,1	0	0	0	0
Ceric,01G086400,v2,1	0	0	0	0
Ceric,01G086600,v2,1	0	0	0.08	0
Ceric,01G086700,v2,1	0	0	0.1	0
Ceric,01G086800,v2,1	0	0	0	0
Ceric,01G086900,v2,1	0	0.01	0	0
Ceric,01G087300,v2,1	0.3	0.36	0.55	1.35
Ceric,01G087400,v2,1	4.77	3.74	3.76	2.36
Ceric,01G087500,v2,1	232.31	267.73	145.99	91.84
Ceric,01G087600,v2,1	7.69	8.94	5.61	15.6
Ceric,01G087700,v2,1	26.63	31.56	17.51	28.07
Ceric,01G087800,v2,1	9.8	7.76	9.61	8.22
Ceric,01G088000,v2,1	7.42	8.07	2.82	5.33
Ceric,01G088100,v2,1	0	0	0	0
Ceric,01G088400,v2,1	0.24	0.01	0.1	0.02
Ceric,01G088500,v2,1	193.2	181.91	317	230.75
Ceric,01G088600,v2,1	13.19	13.7	13.51	11.63
Ceric,01G088800,v2,1	963.06	614.51	1961.39	43.78
Ceric,01G088900,v2,1	12.72	15.16	15.63	13.78
Ceric,01G089000,v2,1	9.06	3.82	2.02	4.7
Ceric,01G089100,v2,1	0	0.01	0.04	8.73
Ceric,01G089200,v2,1	0	0	0.01	0.05
Ceric,01G089300,v2,1	16.46	15.09	17.9	22.93
Ceric,01G089400,v2,1	19.58	26.14	10.7	10.04
Ceric,01G089500,v2,1	4.05	12.11	0.37	5.14
Ceric,01G089600,v2,1	13.55	12.49	20.94	10.7
Ceric,01G089700,v2,1	161.76	131.8	118.46	98.43
Ceric,01G089800,v2,1	8.48	3.7	9.16	7.7
Ceric,01G089900,v2,1	29.48	34.5	25.6	37.25
Ceric,01G090100,v2,1	1.47	14.68	2.6	15.2
Ceric,01G090200,v2,1	41.6	34.95	247.15	27.82
Ceric,01G090300,v2,1	0	0	0.04	0
Ceric,01G090400,v2,1	0.02	0.23	0.3	7.5
Ceric,01G090500,v2,1	7.15	6.06	12.07	4.66
Ceric,01G090600,v2,1	61.15	37.43	121.18	23.75
Ceric,01G090700,v2,1	3.05	4.58	1.01	4.33
Ceric,01G090800,v2,1	57.44	87.36	123.8	155.5
Ceric,01G090900,v2,1	2.08	5.27	7.01	4.98
Ceric,01G091000,v2,1	9.26	8.92	7.08	7.37
Ceric,01G091100,v2,1	0.18	0.36	0.36	0.22
Ceric,01G091200,v2,1	3.45	9.08	0.3	0
Ceric,01G091300,v2,1	22.83	18.38	40.24	13.74
Ceric,01G091400,v2,1	1.41	11.74	0.63	2.59
Ceric,01G091600,v2,1	1.37	7.18	0.31	2.38
Ceric,01G091700,v2,1	0.04	0.1	0.05	0.03
Ceric,01G091800,v2,1	0	0.02	0.05	0.4
Ceric,01G091900,v2,1	3300.9	1682.36	2658.6	4412.38
Ceric,01G092000,v2,1	27.33	32.39	21.82	26.61
Ceric,01G092100,v2,1	0.13	0.22	0.3	0.08
Ceric,01G092200,v2,1	0	0.18	0.32	0
Ceric,01G092300,v2,1	2.21	0.85	17.52	0.19
Ceric,01G092400,v2,1	0	0.03	0.01	0.08
Ceric,01G092500,v2,1	10.57	19.56	14.25	5.01
Ceric,01G092600,v2,1	4.17	7.08	5.43	1.59
Ceric,01G092800,v2,1	2.35	1.74	1.37	2.75
Ceric,01G092900,v2,1	0.73	0.75	0.27	0.42
Ceric,01G093000,v2,1	14.24	13.38	8.76	15.96
Ceric,01G093200,v2,1	0.33	0	0.74	0
Ceric,01G093300,v2,1	47.79	69.46	22.51	30.64
Ceric,01G093600,v2,1	0	0.02	0.53	0
Ceric,01G093700,v2,1	31.89	23.85	43.89	14.94
Ceric,01G093800,v2,1	0	0.02	0	0
Ceric,01G093900,v2,1	0.48	0.67	0	5.84
Ceric,01G094100,v2,1	0	0	0	0
Ceric,01G094400,v2,1	2.97	7.11	8.53	5.96
Ceric,01G094500,v2,1	0	0.05	0	0
Ceric,01G094600,v2,1	9.46	8.83	9.32	7.38
Ceric,01G094700,v2,1	0.07	0.06	0.12	0
Ceric,01G094900,v2,1	3.72	1.14	10.72	0.95
Ceric,01G095000,v2,1	5.25	1.54	12.44	0.66
Ceric,01G095100,v2,1	12.33	11.92	12.46	11.15
Ceric,01G095200,v2,1	0	0.03	0.16	0
Ceric,01G095300,v2,1	27.6	13.11	162.33	5.92
Ceric,01G095400,v2,1	15.11	16.39	19.31	13.76
Ceric,01G095500,v2,1	3.32	10.42	9.55	7.47
Ceric,01G095600,v2,1	12.38	13.62	14.82	11.3
Ceric,01G095700,v2,1	4.86	0.67	20.39	0.22
Ceric,01G095800,v2,1	0.05	0.08	0.05	2.92
Ceric,01G095900,v2,1	13.08	14.03	6.18	40.83
Ceric,01G096000,v2,1	0.09	0.07	0.26	0.08
Ceric,01G096200,v2,1	0	0	0.31	0
Ceric,01G096500,v2,1	0	0	0.12	0
Ceric,01G096700,v2,1	7.41	4.91	35.85	3.3
Ceric,01G096800,v2,1	0.03	0.01	0.09	6.59
Ceric,01G096900,v2,1	8.69	6.91	6.52	9.06
Ceric,01G097300,v2,1	16.21	14.65	16.35	12.32
Ceric,01G097400,v2,1	26.71	41.27	22.86	40.03
Ceric,01G097500,v2,1	0.75	0.1	2.33	0.04
Ceric,01G097800,v2,1	7.99	8.94	4.91	3.89
Ceric,01G097900,v2,1	0.25	0.05	1.77	0
Ceric,01G098000,v2,1	2.57	0.9	11.91	0.17
Ceric,01G098100,v2,1	39.68	56.35	126	39.37
Ceric,01G098200,v2,1	0	0	0.13	0.1
Ceric,01G098400,v2,1	0.03	0.01	0.04	0.39
Ceric,01G098500,v2,1	115.65	59.34	47.62	184.27
Ceric,01G098600,v2,1	70.71	65.05	41.69	34.45
Ceric,01G098700,v2,1	0	0.06	0	0
Ceric,01G098800,v2,1	45.68	32.78	79.19	30.91
Ceric,01G099000,v2,1	2.26	4.31	1.63	21.22
Ceric,01G099100,v2,1	0	0	0.01	0.02
Ceric,01G099200,v2,1	25.16	29.43	16.09	22.95
Ceric,01G099400,v2,1	0	0.05	0	0.04
Ceric,01G099500,v2,1	8.3	15.26	4.62	32.11
Ceric,01G099600,v2,1	1.75	13.79	58.5	1.35
Ceric,01G099700,v2,1	0	0.45	2.99	0
Ceric,01G099800,v2,1	0.24	6.18	21.13	0.17
Ceric,01G099900,v2,1	0.17	3.4	22.23	0.47
Ceric,01G100000,v2,1	0.38	5.43	19.7	0.67
Ceric,01G100100,v2,1	0.49	0.81	2.48	0.3
Ceric,01G100200,v2,1	1.07	3.8	17.64	0.42
Ceric,01G100400,v2,1	1.25	1.31	8.33	0
Ceric,01G100500,v2,1	9.03	11.61	13.23	11.05
Ceric,01G100600,v2,1	18.08	12.68	34.73	7.31
Ceric,01G100700,v2,1	21.79	18.94	16.56	13
Ceric,01G100800,v2,1	13.11	12.39	27.43	11.49
Ceric,01G100900,v2,1	9.74	11.36	10.74	6.58
Ceric,01G101000,v2,1	25.16	20.35	14.81	53.88
Ceric,01G101100,v2,1	13.75	20.66	8.67	11.54
Ceric,01G101200,v2,1	1.26	0.36	0.74	0.66
Ceric,01G101300,v2,1	10.05	8.96	18.05	8.64
Ceric,01G101400,v2,1	8.63	9.5	33.79	8.31
Ceric,01G101500,v2,1	27.72	46.26	31.35	95.9
Ceric,01G101600,v2,1	29.3	46.41	30.27	30.38
Ceric,01G101900,v2,1	48.91	22.12	115.05	27.59
Ceric,01G102000,v2,1	12.01	2.24	119.49	0.43
Ceric,01G102100,v2,1	1.05	0.21	6.38	0.38
Ceric,01G102300,v2,1	0	0	0.01	0.08
Ceric,01G102400,v2,1	2.36	3.77	2.54	6.22
Ceric,01G102700,v2,1	0	0	0	0.06
Ceric,01G102800,v2,1	0	0	0	0
Ceric,01G102900,v2,1	31.15	22.9	37.79	18.56
Ceric,01G103000,v2,1	5.62	5.54	9.28	4.53
Ceric,01G103300,v2,1	5.59	6.91	7.23	5.11
Ceric,01G103400,v2,1	16.45	28.14	17.1	15.48
Ceric,01G103500,v2,1	13.78	11.21	16.84	8.34
Ceric,01G103600,v2,1	0.47	0.04	0.02	0
Ceric,01G103900,v2,1	25.34	6.57	27.54	5.1
Ceric,01G104000,v2,1	4.84	5.15	11.24	2.89
Ceric,01G104100,v2,1	13.21	0.87	76.04	0.19
Ceric,01G104200,v2,1	0	0.17	0.1	0.07
Ceric,01G104300,v2,1	0.03	0.02	0	0
Ceric,01G104400,v2,1	10.7	17.05	7.43	11.32
Ceric,01G104500,v2,1	44.16	23.67	73.35	72.92
Ceric,01G104600,v2,1	23.74	35.04	11.55	32.3
Ceric,01G104700,v2,1	11.9	8.95	16.22	3.74
Ceric,01G105300,v2,1	19	1.14	1.32	2.99
Ceric,01G105500,v2,1	233.12	70.14	21.04	63.58
Ceric,01G106000,v2,1	69.92	6.65	2.74	20.39
Ceric,01G106200,v2,1	10.91	1.01	0.83	2.89
Ceric,01G106300,v2,1	5.52	6.11	5.12	5.86
Ceric,01G106400,v2,1	20.97	35.83	17.2	30.42
Ceric,01G106500,v2,1	0.04	0.05	0.03	0
Ceric,01G106600,v2,1	9.51	11.83	2.01	68.79
Ceric,01G106700,v2,1	1.56	1.19	7.95	5.96
Ceric,01G106800,v2,1	81.25	24.83	178.84	18.89
Ceric,01G106900,v2,1	4.33	3.58	2.58	4.16
Ceric,01G107000,v2,1	17.46	18.5	18.21	15.93
Ceric,01G107100,v2,1	17.8	15.46	21.48	11.36
Ceric,01G107200,v2,1	20.65	18.25	29.77	18.07
Ceric,01G107400,v2,1	8.09	6.98	11.16	5.74
Ceric,01G107500,v2,1	1.67	1.56	1.46	1.27
Ceric,01G107600,v2,1	11.32	4.94	21.99	13.02
Ceric,01G107700,v2,1	50.03	55.45	38.38	31.8
Ceric,01G107800,v2,1	3.66	3.23	3.69	3.08
Ceric,01G108000,v2,1	44.09	47.21	19.69	46.8
Ceric,01G108100,v2,1	652.26	872.14	263.39	705.82
Ceric,01G108200,v2,1	6.77	7.68	7.81	3.04
Ceric,01G108300,v2,1	15.45	16.98	9.95	13.94
Ceric,01G108400,v2,1	9.23	6.35	5.35	7.62
Ceric,01G108500,v2,1	12.48	8.34	18.97	6.32
Ceric,01G108700,v2,1	5.69	6.14	7.52	3.77
Ceric,01G108800,v2,1	0	0	0	0
Ceric,01G108900,v2,1	0	0	0	0
Ceric,01G109000,v2,1	28.38	14.24	96.38	6.51
Ceric,01G109100,v2,1	0.62	1.39	2.63	0.85
Ceric,01G109200,v2,1	100.34	68.89	96.84	89.72
Ceric,01G109300,v2,1	53.74	30.41	90.86	21.58
Ceric,01G109400,v2,1	21.41	24.78	18.41	16.77
Ceric,01G109500,v2,1	0	0	0.06	0
Ceric,01G109600,v2,1	0.49	0.53	0.04	23.49
Ceric,01G109700,v2,1	7.15	0.42	0.9	2.33
Ceric,01G109900,v2,1	8.47	7.36	11.16	12.75
Ceric,01G110000,v2,1	389.71	176.03	197.59	168.5
Ceric,01G110200,v2,1	4	4.97	9.82	6.25
Ceric,01G110300,v2,1	10.31	5.67	24.09	4.06
Ceric,01G110500,v2,1	7.09	6.76	5.36	4.48
Ceric,01G110700,v2,1	610.83	104.24	1690.71	94.48
Ceric,01G110800,v2,1	10.15	6.27	4.71	7.37
Ceric,01G110900,v2,1	59.67	76.17	27.9	46.62
Ceric,01G111000,v2,1	42.63	30.21	38.73	30.97
Ceric,01G111100,v2,1	25.95	21.67	34.09	17.7
Ceric,01G111200,v2,1	0.24	0.4	0.37	0.65
Ceric,01G111300,v2,1	9.01	0.4	18.45	0.48
Ceric,01G111500,v2,1	0.02	0.04	0.22	0.03
Ceric,01G111600,v2,1	6.58	3.03	7.56	2.11
Ceric,01G111700,v2,1	10.8	13.1	17.02	7.69
Ceric,01G111800,v2,1	108.02	84.44	66.17	122.17
Ceric,01G111900,v2,1	4.97	5.13	2.97	2.69
Ceric,01G112000,v2,1	12.34	15.16	8.53	9.29
Ceric,01G112100,v2,1	6.47	39.73	9.66	17.04
Ceric,01G112200,v2,1	40.64	41.28	25.64	18.03
Ceric,01G112300,v2,1	9.94	10.24	7.37	8.1
Ceric,01G112400,v2,1	19.75	21.58	37.34	20.47
Ceric,01G112600,v2,1	19.21	23.19	29.68	24.42
Ceric,01G112700,v2,1	14.66	10.69	20.34	5.96
Ceric,01G112800,v2,1	9.74	11.72	5.83	10.49
Ceric,01G112900,v2,1	4.08	4.66	3.84	6.13
Ceric,01G113000,v2,1	2.91	5.46	1.97	12.22
Ceric,01G113100,v2,1	5.53	8.19	8.07	5.01
Ceric,01G113200,v2,1	60.97	40.96	104.86	37.35
Ceric,01G113300,v2,1	0.03	0.02	0	0
Ceric,01G113600,v2,1	0.27	0.11	0.07	0.42
Ceric,01G113700,v2,1	0.45	0.55	0.34	0.82
Ceric,01G113800,v2,1	4.91	3.11	3.13	3.43
Ceric,01G113900,v2,1	6.26	2.33	13.44	19.41
Ceric,01G114100,v2,1	5.31	4.02	4.79	3.53
Ceric,01G114200,v2,1	0.14	0.15	0.09	0.96
Ceric,01G114300,v2,1	8.75	10.93	9.14	15.04
Ceric,01G114400,v2,1	10.79	9.98	4.75	12.3
Ceric,01G114500,v2,1	19.57	16.82	27.08	13.06
Ceric,01G114700,v2,1	14.1	12	14.55	12
Ceric,01G114800,v2,1	0.33	0.97	0.23	8.36
Ceric,01G114900,v2,1	4.08	2.32	4.24	1.14
Ceric,01G115000,v2,1	12.84	11	14.83	9.13
Ceric,01G115100,v2,1	32.42	24.9	37.53	23.41
Ceric,01G115200,v2,1	12.58	9.72	12.47	6.59
Ceric,01G115400,v2,1	2.12	5.6	3.74	34.4
Ceric,01G115500,v2,1	4.26	12.23	10.56	55.72
Ceric,01G115600,v2,1	13.3	8.75	12.07	8.47
Ceric,01G115800,v2,1	15.59	16.43	10.46	17.98
Ceric,01G115900,v2,1	4.19	16.72	9.86	10.57
Ceric,01G116000,v2,1	32.57	31.48	42.52	18.38
Ceric,01G116200,v2,1	0.51	1.96	0.47	2.33
Ceric,01G116300,v2,1	0.61	0.17	2.14	0
Ceric,01G116400,v2,1	0	0	0	0
Ceric,01G116500,v2,1	0	0	0	0
Ceric,01G116600,v2,1	0	0.17	0.02	0.18
Ceric,01G116700,v2,1	9.08	5.68	1.97	7.61
Ceric,01G116900,v2,1	25.23	24.56	30.97	25.48
Ceric,01G117000,v2,1	12.98	21.76	14.37	30.78
Ceric,01G117100,v2,1	8.27	62.69	26.7	4.15
Ceric,01G117200,v2,1	1.04	0.45	1.57	0.21
Ceric,01G117300,v2,1	15.46	9.47	28.55	12.75
Ceric,01G117400,v2,1	37.7	27.91	56.12	22.24
Ceric,01G117500,v2,1	0	0	0	0
Ceric,01G117600,v2,1	0	0	0.01	0.13
Ceric,01G117700,v2,1	0.24	0.09	0.37	8.97
Ceric,01G117800,v2,1	0	0	0.01	0.41
Ceric,01G117900,v2,1	0	0	0	0.03
Ceric,01G118000,v2,1	0	0	0	0
Ceric,01G118100,v2,1	0	0	0	0.11
Ceric,01G118300,v2,1	3.47	5.3	1.83	3.4
Ceric,01G118400,v2,1	6.41	10.99	13.14	15.68
Ceric,01G118500,v2,1	6.41	4.12	5.79	3.91
Ceric,01G118600,v2,1	0	0	0	0
Ceric,01G118800,v2,1	3.74	6.87	4.24	4.04
Ceric,01G118900,v2,1	1.07	1.73	1.31	1.11
Ceric,01G119100,v2,1	0.06	0.06	0.15	0.07
Ceric,01G119200,v2,1	44.3	44.04	43.41	36.69
Ceric,01G119400,v2,1	0	0.02	0	0
Ceric,01G119500,v2,1	0	0	0	0
Ceric,01G119600,v2,1	0	0.02	0.03	0
Ceric,01G119700,v2,1	18.29	28.39	44.93	15.18
Ceric,01G119800,v2,1	13.35	2.26	106.28	0.75
Ceric,01G119900,v2,1	28.58	27.29	13.44	11.19
Ceric,01G120000,v2,1	77.32	229.21	58.33	391.05
Ceric,01G120300,v2,1	0.07	44.9	11.5	453.5
Ceric,01G120400,v2,1	6.09	10.6	8.08	1.91
Ceric,01G120500,v2,1	47.87	52.62	53.76	41.91
Ceric,01G120600,v2,1	6.59	13.19	12.19	5.67
Ceric,01G120700,v2,1	37.05	34.52	42.66	23.8
Ceric,01G120900,v2,1	0.34	0.14	0.44	0.19
Ceric,01G121000,v2,1	0.09	0.06	3.64	0.5
Ceric,01G121100,v2,1	0.89	0.93	13.52	0.66
Ceric,01G121200,v2,1	0.34	0.13	5.86	0.2
Ceric,01G121500,v2,1	8.29	8.5	12.35	6.93
Ceric,01G121600,v2,1	358.52	214.59	628.16	472.41
Ceric,01G121700,v2,1	0	0	0	0
Ceric,01G121800,v2,1	6.56	5.16	4.41	4.42
Ceric,01G121900,v2,1	8.32	9.09	6.87	11.02
Ceric,01G122000,v2,1	41.64	40.11	86.07	75.87
Ceric,01G122100,v2,1	8.06	11.22	7.63	9.75
Ceric,01G122200,v2,1	21.77	21.12	25.91	13.42
Ceric,01G122300,v2,1	12.54	8.36	4.7	8.75
Ceric,01G122500,v2,1	36.65	32.75	34.39	30.01
Ceric,01G122600,v2,1	4.07	3.52	4.97	1.41
Ceric,01G122700,v2,1	0.38	1.46	0.77	1.26
Ceric,01G122800,v2,1	2.41	4.22	0.94	0.36
Ceric,01G122900,v2,1	22.78	28.78	8.15	2.17
Ceric,01G123100,v2,1	0.23	0.28	0.83	0.56
Ceric,01G123200,v2,1	27.84	12.29	61.14	13.21
Ceric,01G123300,v2,1	1.61	0.77	2.39	0.47
Ceric,01G123400,v2,1	6.1	3.17	2.9	3.93
Ceric,01G123500,v2,1	4.13	5.25	4.17	3.57
Ceric,01G123600,v2,1	91.33	37.57	173.74	37.48
Ceric,01G123700,v2,1	8.51	10	13.21	6.28
Ceric,01G123800,v2,1	10.55	10.56	13.37	8.41
Ceric,01G123900,v2,1	9.96	9.13	16.86	13.11
Ceric,01G124000,v2,1	18.43	17.8	18.4	15.9
Ceric,01G124100,v2,1	22.69	13.8	53.12	11.64
Ceric,01G124300,v2,1	154.27	187.21	66.73	92.91
Ceric,01G124400,v2,1	924.1	832.6	835.09	656.72
Ceric,01G124700,v2,1	8.21	5.1	2.69	5.93
Ceric,01G124800,v2,1	60.96	39.97	74.68	58.03
Ceric,01G125000,v2,1	10.78	26.65	17.5	11.63
Ceric,01G125100,v2,1	1.15	0.26	2.64	0.91
Ceric,01G125200,v2,1	1001.39	735.97	709.09	665.76
Ceric,01G125300,v2,1	3.84	5.82	7.1	15.64
Ceric,01G125400,v2,1	11.85	4.39	30.96	1.48
Ceric,01G125600,v2,1	62.06	59.96	98.36	84.26
Ceric,01G125700,v2,1	0.49	0.15	0.24	1.78
Ceric,01G125800,v2,1	0.09	0	0.74	0
Ceric,01G126000,v2,1	0.71	2.45	0.96	42.63
Ceric,01G126100,v2,1	0.22	0.33	0.14	2.32
Ceric,01G126300,v2,1	0.52	0.07	0.75	3.93
Ceric,01G126400,v2,1	1.68	0.28	1.89	8.02
Ceric,01G126500,v2,1	12.06	9.85	13.37	6.3
Ceric,01G126600,v2,1	14.81	28.5	24.29	13.21
Ceric,01G126700,v2,1	16.37	13.79	11.69	9.23
Ceric,01G126800,v2,1	12.41	0.38	7.61	0.47
Ceric,01G126900,v2,1	20.31	0.9	12.46	0.21
Ceric,01G127000,v2,1	1.8	2.47	2.7	0.7
Ceric,01G127100,v2,1	9.1	6.42	13.1	9.4
Ceric,01G127200,v2,1	3.11	2.28	5.43	3.81
Ceric,01G127300,v2,1	25.84	39.73	15.13	35.29
Ceric,01G127400,v2,1	15.03	18.89	6.07	14.3
Ceric,01G127600,v2,1	7.12	2.89	6.01	1.76
Ceric,01G127700,v2,1	0	0.04	0.04	15.08
Ceric,01G128000,v2,1	0.16	0	0.06	65.56
Ceric,01G128100,v2,1	0	0	0	36.76
Ceric,01G128300,v2,1	0	0.02	0.03	50.31
Ceric,01G128500,v2,1	10.61	14.82	11.12	10.63
Ceric,01G128800,v2,1	1.5	2.21	1.16	4.41
Ceric,01G128900,v2,1	5.01	4.22	11.09	5.07
Ceric,01G129000,v2,1	0	1.51	0.22	0
Ceric,01G129100,v2,1	5.11	6.63	7.18	6.73
Ceric,01G129200,v2,1	509.69	435.78	404.34	327.53
Ceric,01G129300,v2,1	22.15	13.36	20.37	12.3
Ceric,01G129400,v2,1	16.61	14.56	39.32	9.67
Ceric,01G129600,v2,1	15.84	16.45	16.57	15.14
Ceric,01G129700,v2,1	0	0	0	0.51
Ceric,01G130000,v2,1	9.26	6.97	5.08	1.8
Ceric,01G130100,v2,1	21.73	37.35	33.71	34.95
Ceric,01G130200,v2,1	16.79	20.2	15.01	14.53
Ceric,01G130300,v2,1	28.94	14.22	35.13	5.13
Ceric,01G130400,v2,1	17.21	3.23	35.76	0.49
Ceric,01G130500,v2,1	67.74	104.85	35.89	75.94
Ceric,01G130600,v2,1	10.18	7.57	8.42	7.53
Ceric,01G130700,v2,1	5.84	7.15	9.81	3.78
Ceric,01G130900,v2,1	0	0.19	0.15	0
Ceric,01G131000,v2,1	0	0	0	0
Ceric,01G131300,v2,1	5.27	0.46	33.95	0.03
Ceric,01G131400,v2,1	0	0	0	0
Ceric,02G000100,v2,1	96.59	105.5	39.89	65.54
Ceric,02G000200,v2,1	3.1	0.35	24.25	0.05
Ceric,02G000300,v2,1	0	0	0	0
Ceric,02G000400,v2,1	0.05	0.03	0.2	0
Ceric,02G000500,v2,1	0	0	0.02	0
Ceric,02G000600,v2,1	0	0.02	0.01	0
Ceric,02G000700,v2,1	0	0	0	0
Ceric,02G001000,v2,1	0	0	0	0
Ceric,02G001100,v2,1	17.24	13.31	52.59	13.71
Ceric,02G001300,v2,1	0	0.07	0.07	0
Ceric,02G001500,v2,1	0	0	0	0
Ceric,02G001600,v2,1	0	0.24	0.28	2.14
Ceric,02G001700,v2,1	0	0	0	0
Ceric,02G001900,v2,1	7.4	13.36	5.57	3.16
Ceric,02G002200,v2,1	3.67	4.57	2.34	7.32
Ceric,02G002400,v2,1	0.03	0.31	1.26	0.14
Ceric,02G002500,v2,1	7.34	4.18	15.73	4.68
Ceric,02G002600,v2,1	1.97	1.39	2.09	1.13
Ceric,02G002700,v2,1	1.57	2.62	2.63	4.26
Ceric,02G002800,v2,1	2.44	1.21	0.32	0.57
Ceric,02G002900,v2,1	8.06	4.56	14.72	4.77
Ceric,02G003000,v2,1	15.22	4.84	22.33	2.51
Ceric,02G003100,v2,1	0.13	0.05	0.15	0.17
Ceric,02G003200,v2,1	19.89	14.42	15.44	16.76
Ceric,02G003300,v2,1	0	0	0	0.23
Ceric,02G003400,v2,1	21.24	22.39	12.71	7.55
Ceric,02G003600,v2,1	10.19	10.79	22.31	8.68
Ceric,02G003700,v2,1	13.84	10.18	10.85	8.29
Ceric,02G003800,v2,1	11.17	14.23	51.08	23.81
Ceric,02G004000,v2,1	26.36	24.08	44.43	19.24
Ceric,02G004100,v2,1	13.78	9.63	8.72	17.67
Ceric,02G004200,v2,1	36.28	23.7	44.1	29.9
Ceric,02G004300,v2,1	0.21	0.24	0.35	0.12
Ceric,02G004400,v2,1	18.59	12.01	20.14	3.85
Ceric,02G004500,v2,1	29.01	17.77	16.69	11.91
Ceric,02G004600,v2,1	10.87	0.59	41.06	0.01
Ceric,02G005000,v2,1	61.51	70.95	55.25	24.34
Ceric,02G005100,v2,1	57.21	39.14	39.93	12.01
Ceric,02G005200,v2,1	3.56	3.65	4.97	2.42
Ceric,02G005300,v2,1	66.16	79.21	48.37	65.36
Ceric,02G005400,v2,1	8.74	6.66	10.69	7.06
Ceric,02G005500,v2,1	0	0	0	3.04
Ceric,02G005600,v2,1	0.05	0.1	0.03	30.85
Ceric,02G005700,v2,1	3.77	6.24	1.36	3.21
Ceric,02G005800,v2,1	11.07	9.7	14.1	16.5
Ceric,02G005900,v2,1	0	0.06	0.08	0
Ceric,02G006100,v2,1	8	56.11	11.1	63.02
Ceric,02G006200,v2,1	13.87	11.01	19.2	15.85
Ceric,02G006300,v2,1	0.25	0.02	0.04	10.14
Ceric,02G006500,v2,1	0	0	0	0
Ceric,02G006600,v2,1	9.4	8.19	11.83	6.48
Ceric,02G006700,v2,1	16.11	16.12	13.05	14.48
Ceric,02G006800,v2,1	1.12	0.41	0.16	8.91
Ceric,02G007100,v2,1	18.81	13.09	21.28	11.62
Ceric,02G007200,v2,1	13.3	12.24	22.42	16.68
Ceric,02G007700,v2,1	30.07	8.6	205.68	3.53
Ceric,02G008000,v2,1	0	0	0	0
Ceric,02G008100,v2,1	27.84	9.81	40.39	4.26
Ceric,02G008200,v2,1	10.2	10.77	11.72	5.7
Ceric,02G008400,v2,1	27.92	20.16	37.66	15.43
Ceric,02G008500,v2,1	15.07	9.32	20.87	11.64
Ceric,02G008600,v2,1	7.24	5.41	4.67	5.88
Ceric,02G008800,v2,1	9.55	13.25	8.66	5.23
Ceric,02G009000,v2,1	15.38	11.96	13.25	28.92
Ceric,02G009100,v2,1	17.13	14.9	14.59	16.83
Ceric,02G009200,v2,1	7.53	28.28	9.91	10.44
Ceric,02G009300,v2,1	154.54	19.21	304.4	6.29
Ceric,02G009400,v2,1	5.54	5.62	11.83	4.52
Ceric,02G009500,v2,1	30.44	15.56	56.89	9.16
Ceric,02G009700,v2,1	2.45	2	0.57	5.8
Ceric,02G009800,v2,1	3.71	0.98	4.96	0.93
Ceric,02G009900,v2,1	23.45	35.35	21.39	27.16
Ceric,02G010000,v2,1	0.03	0.01	0.1	0
Ceric,02G010100,v2,1	39.25	46.05	27.3	47.53
Ceric,02G010200,v2,1	8.99	2.3	68.22	0.39
Ceric,02G010300,v2,1	109.38	70.43	129.34	84.09
Ceric,02G010400,v2,1	0.51	5.09	0.03	0.79
Ceric,02G010500,v2,1	24.16	20.95	42.41	10.79
Ceric,02G010600,v2,1	17.49	19.22	19.85	24.43
Ceric,02G010700,v2,1	34.39	25.9	30.65	26.11
Ceric,02G010800,v2,1	9.04	6.65	9.89	5.43
Ceric,02G010900,v2,1	2.96	0.92	4.36	0.63
Ceric,02G011000,v2,1	13.13	7.92	10.83	10.02
Ceric,02G011100,v2,1	19.57	11.77	48.11	6.54
Ceric,02G011200,v2,1	2.78	2.13	23.73	1.58
Ceric,02G011300,v2,1	0.19	0.09	0.64	1.14
Ceric,02G011400,v2,1	0.28	0.08	1.56	2.91
Ceric,02G011500,v2,1	116.31	69	66.02	65.91
Ceric,02G011700,v2,1	5.45	1.61	0.66	0.76
Ceric,02G012500,v2,1	4.38	0.67	0.23	0.54
Ceric,02G012900,v2,1	2.64	0.46	0.19	0.4
Ceric,02G013100,v2,1	59.52	5.6	1.21	10.8
Ceric,02G013200,v2,1	6.01	0.99	0.2	2.61
Ceric,02G013300,v2,1	108.62	41.27	12.02	46.77
Ceric,02G013400,v2,1	0.05	0	0	0
Ceric,02G013600,v2,1	2.85	0.68	0.18	0.55
Ceric,02G014100,v2,1	34.35	2.79	0.83	5.73
Ceric,02G015400,v2,1	1.24	0.38	0.42	0.31
Ceric,02G015500,v2,1	1.75	0.72	0.13	0.5
Ceric,02G015600,v2,1	16.64	1.08	0.28	5.56
Ceric,02G015700,v2,1	59.47	12.55	3.9	18.88
Ceric,02G015800,v2,1	0.11	0	0	0
Ceric,02G016900,v2,1	3.18	7.69	8.78	7.17
Ceric,02G017000,v2,1	66.11	51.41	68.63	65.23
Ceric,02G017100,v2,1	0.04	0.01	0.01	0.52
Ceric,02G017300,v2,1	5.14	2.92	8.52	9.63
Ceric,02G017400,v2,1	4.12	1.8	24.78	1.44
Ceric,02G017500,v2,1	1.9	1.78	1.31	1.15
Ceric,02G017600,v2,1	1.16	0.05	2.6	0.06
Ceric,02G017700,v2,1	74.25	92.06	33.66	35.29
Ceric,02G017800,v2,1	36.61	25.25	73.83	32.47
Ceric,02G018000,v2,1	72.78	55.09	134.36	107.46
Ceric,02G018100,v2,1	0.28	0.63	1.35	0.37
Ceric,02G018400,v2,1	0	0	0.08	0
Ceric,02G018500,v2,1	41.53	32.86	54.4	51.69
Ceric,02G018600,v2,1	0.18	0.16	0.09	0.14
Ceric,02G018700,v2,1	40.74	67.11	24.02	9.88
Ceric,02G018800,v2,1	0.35	0.55	0.62	0.43
Ceric,02G018900,v2,1	0.72	0.23	1.54	0.24
Ceric,02G019000,v2,1	0	0	0	0
Ceric,02G019200,v2,1	0.04	0.04	0.28	1.24
Ceric,02G019300,v2,1	0	0.04	0.19	2.75
Ceric,02G019400,v2,1	0	0.01	0.01	0.57
Ceric,02G019500,v2,1	28.5	17.73	58.54	26.32
Ceric,02G019700,v2,1	17.3	24.5	14.57	51.93
Ceric,02G019800,v2,1	34.66	21.4	36.4	14.15
Ceric,02G019900,v2,1	14.11	8.24	6.89	8.16
Ceric,02G020000,v2,1	58.86	49.33	68.83	52.37
Ceric,02G020100,v2,1	0	0.05	0.02	0.61
Ceric,02G020400,v2,1	37.9	42.71	33.82	34.93
Ceric,02G020600,v2,1	0	0	0	0
Ceric,02G020800,v2,1	0	0.11	5.86	0
Ceric,02G020900,v2,1	0.36	0.03	0.33	0
Ceric,02G021000,v2,1	1.81	1.94	4.49	0.25
Ceric,02G021100,v2,1	0.05	0.14	0.49	0.04
Ceric,02G021200,v2,1	0	0.41	0	0
Ceric,02G021300,v2,1	18.71	24.01	10.57	9.11
Ceric,02G021400,v2,1	0.89	1.96	0.44	3.65
Ceric,02G021500,v2,1	1.41	7.64	0.83	3.26
Ceric,02G021600,v2,1	61.04	69.64	126.6	243.17
Ceric,02G021800,v2,1	0.03	0.11	0.17	3.42
Ceric,02G021900,v2,1	0	0.01	0	1.04
Ceric,02G022000,v2,1	0	0.75	0	0
Ceric,02G022100,v2,1	0	0	0	0
Ceric,02G022200,v2,1	0.04	0.02	0.02	0.93
Ceric,02G022300,v2,1	0.04	0.04	0.03	4.36
Ceric,02G022400,v2,1	166.16	278.12	279.59	582.86
Ceric,02G022600,v2,1	7.98	5.48	9.79	4.53
Ceric,02G022700,v2,1	21.29	25.21	20.29	22.65
Ceric,02G022900,v2,1	0.47	0.19	0.18	0.27
Ceric,02G023000,v2,1	24.59	14.18	125.04	13.5
Ceric,02G023100,v2,1	6.27	4.3	7.69	4.38
Ceric,02G023400,v2,1	0.03	0.01	0	3.65
Ceric,02G023500,v2,1	1.17	0.14	0.03	1.91
Ceric,02G023600,v2,1	0.9	0.08	1.98	0
Ceric,02G023800,v2,1	9.03	11.84	8.57	11.29
Ceric,02G023900,v2,1	8.63	8.08	5.46	5.94
Ceric,02G024000,v2,1	5.53	9.74	2.83	4.7
Ceric,02G024100,v2,1	0	0.24	0	76.21
Ceric,02G024200,v2,1	0	0	0	0
Ceric,02G024300,v2,1	0	0	0	53.42
Ceric,02G024400,v2,1	0	0	0	0
Ceric,02G024600,v2,1	13.08	11.79	39.06	10.1
Ceric,02G024700,v2,1	0	0.05	0.02	0.18
Ceric,02G024800,v2,1	0.29	1.1	0.95	2.72
Ceric,02G024900,v2,1	1.28	2.9	5.89	19.37
Ceric,02G025100,v2,1	5.47	10.18	5.71	14.54
Ceric,02G025200,v2,1	16.94	37.3	19.65	23.6
Ceric,02G025300,v2,1	17.51	37.16	13.06	13.36
Ceric,02G025400,v2,1	1.06	1.43	2.27	0.48
Ceric,02G025500,v2,1	13.57	16.67	11.56	12.07
Ceric,02G025600,v2,1	6.24	7.93	5.25	5.72
Ceric,02G025700,v2,1	14.6	14.15	15.03	11.11
Ceric,02G025800,v2,1	0.29	0.02	0.24	0.03
Ceric,02G025900,v2,1	0.55	0.24	0.4	7.08
Ceric,02G026000,v2,1	1.62	4.15	0.87	1.98
Ceric,02G026100,v2,1	22.99	40.34	30.16	24.37
Ceric,02G026200,v2,1	2.41	0.22	8.81	0.06
Ceric,02G026400,v2,1	5.09	3.12	10.99	13.71
Ceric,02G026500,v2,1	21.97	18.48	19.2	14.28
Ceric,02G026600,v2,1	0	0	0	0
Ceric,02G026700,v2,1	9.43	11.76	8.77	6.65
Ceric,02G026800,v2,1	9.32	12.12	8.42	23.43
Ceric,02G026900,v2,1	28.5	17.98	24.5	22.56
Ceric,02G027000,v2,1	491.5	380.72	324	664.69
Ceric,02G027100,v2,1	0	0.07	0.08	0.05
Ceric,02G027200,v2,1	36.55	36.4	47.45	25.17
Ceric,02G027300,v2,1	28.55	28.09	68.45	32.42
Ceric,02G027400,v2,1	42.14	43.81	37.92	40.26
Ceric,02G027500,v2,1	21.73	14.02	55.54	15.22
Ceric,02G027600,v2,1	13.61	5.42	19.37	2.61
Ceric,02G027700,v2,1	5.67	9.9	1.68	2.63
Ceric,02G027800,v2,1	271.85	174.53	227.5	223.24
Ceric,02G027900,v2,1	0.7	0.2	0.06	0.11
Ceric,02G028100,v2,1	62.51	170.19	114.45	315.85
Ceric,02G028200,v2,1	6.12	6.96	3.67	4.78
Ceric,02G028300,v2,1	11.05	6.21	7.18	6.63
Ceric,02G028400,v2,1	0.4	0.09	0.81	0
Ceric,02G028600,v2,1	17.78	20.52	16.03	11.3
Ceric,02G028700,v2,1	104.45	82.81	103.04	53.16
Ceric,02G028800,v2,1	21.44	19.69	37.69	11.06
Ceric,02G028900,v2,1	113.62	101.87	120.49	89.18
Ceric,02G029000,v2,1	0.43	0.07	0.2	3.13
Ceric,02G029200,v2,1	20.84	14.61	30.79	14.69
Ceric,02G029300,v2,1	5.88	8.71	8.34	6.56
Ceric,02G029400,v2,1	12.88	4.57	20.22	2.17
Ceric,02G029500,v2,1	35.88	21.17	33.63	19.6
Ceric,02G029600,v2,1	0.17	0.88	0.27	0
Ceric,02G029700,v2,1	7.06	9.46	9.06	10.57
Ceric,02G029800,v2,1	6.85	10.72	11.29	11.21
Ceric,02G029900,v2,1	1.65	1.33	9.67	0
Ceric,02G030000,v2,1	44.76	51.72	63.86	64.16
Ceric,02G030100,v2,1	12	33.62	10.67	12.35
Ceric,02G030200,v2,1	0.19	0.1	0.03	0.07
Ceric,02G030400,v2,1	0	0	0	0
Ceric,02G030500,v2,1	0.26	0	0.06	0
Ceric,02G030700,v2,1	14.72	11.58	29.26	9.74
Ceric,02G030800,v2,1	0.04	0	0.14	0.09
Ceric,02G031000,v2,1	6.71	5.98	6.21	6.33
Ceric,02G031100,v2,1	22.58	12.25	35.77	104.34
Ceric,02G031200,v2,1	29.85	33.1	35.44	40.92
Ceric,02G031300,v2,1	21.56	22.86	14.01	16.43
Ceric,02G031500,v2,1	0	0	0.16	0.13
Ceric,02G031600,v2,1	15.33	10.7	23.11	12.27
Ceric,02G031700,v2,1	114.74	79.75	180	59.41
Ceric,02G031800,v2,1	6.04	8.82	3.77	2.94
Ceric,02G031900,v2,1	30.97	22.48	29.76	17.48
Ceric,02G032000,v2,1	12.42	7.71	13.81	8.37
Ceric,02G032300,v2,1	0	0	0	2.23
Ceric,02G032400,v2,1	13.38	9.82	12.63	5.93
Ceric,02G032600,v2,1	19.73	33.62	19.67	43.14
Ceric,02G032800,v2,1	1.56	3.31	0.09	3.92
Ceric,02G032900,v2,1	4.98	10.47	6.09	12.86
Ceric,02G033000,v2,1	0.25	1.34	0	0.39
Ceric,02G033100,v2,1	13.53	6.23	10.58	5.24
Ceric,02G033300,v2,1	8.99	8.26	9.5	3.6
Ceric,02G033400,v2,1	41.38	41.65	33.2	25.11
Ceric,02G033500,v2,1	17.17	18.14	22.87	21.33
Ceric,02G033800,v2,1	0	0	0	0.88
Ceric,02G033900,v2,1	22.99	11.12	27.16	8.23
Ceric,02G034000,v2,1	4.28	2.65	2.78	3.33
Ceric,02G034100,v2,1	31.39	51.54	24.92	26.11
Ceric,02G034200,v2,1	323.04	329.01	344.73	668.11
Ceric,02G034400,v2,1	43.9	36.51	29.66	40.31
Ceric,02G034500,v2,1	40.23	38.64	13.77	22.46
Ceric,02G034600,v2,1	17.39	33.84	87	98.8
Ceric,02G034700,v2,1	0.09	0.08	0.01	0
Ceric,02G034800,v2,1	14.8	6.75	5.42	9.23
Ceric,02G034900,v2,1	0	0	0	0
Ceric,02G035100,v2,1	63.87	83	38.37	55.33
Ceric,02G035300,v2,1	29.49	30.8	15.61	15.8
Ceric,02G035400,v2,1	5.37	8.34	7.18	3.64
Ceric,02G035500,v2,1	16.57	22.32	19.71	18.66
Ceric,02G035600,v2,1	0	0	0.16	0
Ceric,02G035700,v2,1	11.21	5.08	84.81	4.48
Ceric,02G035800,v2,1	0	0	0	0
Ceric,02G035900,v2,1	0	0	0	0
Ceric,02G036000,v2,1	6.26	3.56	36	0
Ceric,02G036100,v2,1	0.07	0.72	18.62	0.04
Ceric,02G036200,v2,1	0	0	0	1.25
Ceric,02G036300,v2,1	9.25	3.89	35.92	8.06
Ceric,02G036500,v2,1	22.52	19.72	27.81	15.13
Ceric,02G036600,v2,1	33.59	59.61	33.1	81.62
Ceric,02G036700,v2,1	108.77	81.5	103.01	114.09
Ceric,02G036800,v2,1	22.06	7.61	9.64	6.51
Ceric,02G036900,v2,1	2.98	10.01	6.66	19.4
Ceric,02G037000,v2,1	3.46	9.3	3.15	17.97
Ceric,02G037100,v2,1	0.04	0.25	0.42	4.94
Ceric,02G037200,v2,1	221.09	205.41	69.79	114.89
Ceric,02G037300,v2,1	2.32	2.02	2.89	0.78
Ceric,02G037400,v2,1	10.14	6.56	9.13	5.94
Ceric,02G037500,v2,1	11.83	8.51	7.69	7.61
Ceric,02G037600,v2,1	0	0	0	0
Ceric,02G037800,v2,1	0	0	0	0.03
Ceric,02G037900,v2,1	0	0	0	0
Ceric,02G038000,v2,1	1.18	0.22	12.04	0.06
Ceric,02G038100,v2,1	0	0	0	0
Ceric,02G038300,v2,1	0	0	0	0
Ceric,02G038400,v2,1	114.05	152.14	25.27	91.29
Ceric,02G038500,v2,1	0.51	0.32	0.47	0
Ceric,02G038600,v2,1	0	0	0	0
Ceric,02G038700,v2,1	1.11	0.77	2.05	1.69
Ceric,02G038900,v2,1	16.17	10.81	21.39	18.53
Ceric,02G039000,v2,1	552.3	520.08	170.46	540.02
Ceric,02G039100,v2,1	0	0	0	0
Ceric,02G039200,v2,1	1.27	2.17	0.42	1.52
Ceric,02G039300,v2,1	14.5	9.1	16.15	8.3
Ceric,02G039400,v2,1	18.69	57.3	59.6	19.87
Ceric,02G039500,v2,1	45.18	40.86	28.33	35.69
Ceric,02G039700,v2,1	37.45	27.84	39.17	21.27
Ceric,02G039800,v2,1	0.31	1.18	0.23	27.92
Ceric,02G040000,v2,1	0	0	0	0
Ceric,02G040100,v2,1	14.59	33.32	15.8	9.95
Ceric,02G040200,v2,1	2.45	4.08	3.03	6.5
Ceric,02G040400,v2,1	21.74	5.62	36.42	2.26
Ceric,02G040500,v2,1	882.92	787.4	759.55	692.5
Ceric,02G040600,v2,1	75.73	49.08	49.19	46.16
Ceric,02G040700,v2,1	0.18	2.04	0.04	1.33
Ceric,02G040900,v2,1	9.13	3.43	8.44	3.44
Ceric,02G041000,v2,1	63.27	83.01	28.51	27.29
Ceric,02G041100,v2,1	97.38	115.5	31.01	40.95
Ceric,02G041200,v2,1	0.89	0.07	0.85	0.51
Ceric,02G041300,v2,1	0	0.29	0.33	0.04
Ceric,02G041400,v2,1	16.18	15.99	15.67	11.41
Ceric,02G041500,v2,1	2.66	4.03	1.36	3.66
Ceric,02G041600,v2,1	8.3	6.61	12.59	5.24
Ceric,02G041700,v2,1	10.09	6.98	10.67	10.9
Ceric,02G041800,v2,1	0.07	0.01	0.12	0.09
Ceric,02G041900,v2,1	29.3	28.51	18.86	26.57
Ceric,02G042000,v2,1	4.57	3.72	2.69	5.26
Ceric,02G042200,v2,1	4.27	3.66	2.91	2.34
Ceric,02G042300,v2,1	336.3	245.77	284.18	291.44
Ceric,02G042400,v2,1	0	0.41	0.28	7.17
Ceric,02G042500,v2,1	3.24	4.61	5.78	2.37
Ceric,02G042600,v2,1	0.17	0.13	0.54	0.06
Ceric,02G042700,v2,1	1.06	0.86	0.88	0.49
Ceric,02G042800,v2,1	4.9	3.27	3.14	4.27
Ceric,02G042900,v2,1	0.06	0.32	0.2	3.38
Ceric,02G043000,v2,1	5.5	2.97	4.34	3.87
Ceric,02G043100,v2,1	0	0.02	0.08	0.47
Ceric,02G043200,v2,1	0.48	0.06	0.07	0.54
Ceric,02G043300,v2,1	0	0.02	0	0.08
Ceric,02G043400,v2,1	0.66	0	0.33	0.08
Ceric,02G043500,v2,1	0.39	0	0.03	0
Ceric,02G043600,v2,1	0.36	0.13	0.1	0.62
Ceric,02G043700,v2,1	0.16	0	0	0.08
Ceric,02G043800,v2,1	40.29	3.88	19.18	3.92
Ceric,02G043900,v2,1	3.08	0.37	0.87	0.27
Ceric,02G044200,v2,1	0.14	0.02	0.04	0.14
Ceric,02G044300,v2,1	4.75	4.28	4.48	4.88
Ceric,02G044400,v2,1	1.03	1.01	3.16	1.1
Ceric,02G044500,v2,1	12.71	6.78	8.75	6.77
Ceric,02G044600,v2,1	43.49	28.75	74.59	24.33
Ceric,02G044700,v2,1	52.49	52.91	80.52	60.11
Ceric,02G044800,v2,1	6.81	6.53	70.99	3.73
Ceric,02G044900,v2,1	64.83	57.14	41.91	63.34
Ceric,02G045000,v2,1	1.58	1.76	2.53	0.64
Ceric,02G045100,v2,1	3.86	3.35	1.67	9.93
Ceric,02G045200,v2,1	4.6	0.6	4.09	0.82
Ceric,02G045300,v2,1	18.36	4.39	15.13	27.47
Ceric,02G045400,v2,1	3.81	0.43	8.75	7.48
Ceric,02G045500,v2,1	5.2	2.19	6.27	7.69
Ceric,02G045600,v2,1	9.37	1.2	3.43	8.76
Ceric,02G045700,v2,1	9.38	6.11	7.62	4.52
Ceric,02G045900,v2,1	59.69	10.5	21.1	21.36
Ceric,02G046100,v2,1	5.73	0.36	0.22	1.25
Ceric,02G046500,v2,1	0.17	0.12	0	0.14
Ceric,02G046900,v2,1	4.29	2.55	2.49	1.63
Ceric,02G047000,v2,1	0.04	0.01	0.02	5.04
Ceric,02G047100,v2,1	0	0	0.04	0
Ceric,02G047200,v2,1	22.11	27.22	17.81	12.06
Ceric,02G047300,v2,1	44.47	66.2	33.63	29.23
Ceric,02G047500,v2,1	0	0.1	0	0
Ceric,02G047600,v2,1	13.66	19.26	15.12	19.73
Ceric,02G047900,v2,1	17.28	15.88	29.67	8.67
Ceric,02G048000,v2,1	7.9	4.6	65.9	2.65
Ceric,02G048100,v2,1	13.44	8.34	14	11.81
Ceric,02G048200,v2,1	11.77	3.23	49.76	0.08
Ceric,02G048300,v2,1	40.51	59.68	23.58	40.33
Ceric,02G048400,v2,1	9.62	8.48	12.87	7.04
Ceric,02G048600,v2,1	22.23	26.23	13.23	16.55
Ceric,02G048700,v2,1	35.28	37.75	26.5	38.99
Ceric,02G048900,v2,1	7.42	6.07	7.83	5.51
Ceric,02G049000,v2,1	8.42	5.51	6.21	5.42
Ceric,02G049100,v2,1	0	0	0	0.71
Ceric,02G049200,v2,1	17.77	21.28	14.32	14.19
Ceric,02G049300,v2,1	15.69	34.81	26.68	21.79
Ceric,02G049400,v2,1	0	0.01	0	0
Ceric,02G049600,v2,1	0	0.07	0	0
Ceric,02G049700,v2,1	6.35	5.61	4.54	5.75
Ceric,02G049800,v2,1	7.27	4.8	5.24	4.5
Ceric,02G049900,v2,1	0.17	0.24	0.86	1.41
Ceric,02G050000,v2,1	8.81	12.67	10.46	14.96
Ceric,02G050100,v2,1	12.67	9.68	15.46	11.54
Ceric,02G050200,v2,1	55.22	18.45	56.67	8.85
Ceric,02G050300,v2,1	14.88	18.15	10.67	18.47
Ceric,02G050400,v2,1	12.39	17.81	6.47	11.7
Ceric,02G050500,v2,1	12.44	42.48	30.08	17.05
Ceric,02G050600,v2,1	33.45	39.2	23.48	27.71
Ceric,02G050700,v2,1	233.47	218.69	72.91	148.72
Ceric,02G050800,v2,1	12.42	9.43	13	6.93
Ceric,02G050900,v2,1	41.25	28.72	67.12	28.53
Ceric,02G051000,v2,1	0.4	0.32	0.53	0
Ceric,02G051200,v2,1	82.98	58.55	79.76	64.3
Ceric,02G051300,v2,1	101.67	171.02	172.1	126.18
Ceric,02G051600,v2,1	3.08	7.75	7.55	15.31
Ceric,02G051700,v2,1	1.56	7.23	3.19	9.16
Ceric,02G051800,v2,1	2.48	3.35	7.17	6.49
Ceric,02G051900,v2,1	7.26	2.94	2.37	0.21
Ceric,02G052000,v2,1	0.02	0.35	0.31	5.04
Ceric,02G052100,v2,1	0.86	0.79	4.86	1.59
Ceric,02G052200,v2,1	26.51	17.53	28.93	15.23
Ceric,02G052300,v2,1	10.25	9.88	7.37	11.25
Ceric,02G052400,v2,1	0.1	0.02	0.23	0.18
Ceric,02G052500,v2,1	2.57	1.3	2.24	23.34
Ceric,02G052600,v2,1	37.55	53.11	16.87	47.11
Ceric,02G052700,v2,1	14.85	15.95	18.13	11.96
Ceric,02G052800,v2,1	10.77	13.8	12.63	9.2
Ceric,02G052900,v2,1	71.62	34.92	161.76	26.86
Ceric,02G053000,v2,1	97.56	110.72	56.79	120.2
Ceric,02G053100,v2,1	7.22	3.85	4.1	4.59
Ceric,02G053200,v2,1	0	1.07	0.38	0
Ceric,02G053300,v2,1	0	0.18	0.15	0.05
Ceric,02G053400,v2,1	0.16	2.51	1.55	0.37
Ceric,02G053500,v2,1	8.77	44.36	30.71	28.16
Ceric,02G053600,v2,1	7.25	5.8	15.05	7.95
Ceric,02G053800,v2,1	1.94	0.75	0.98	0.84
Ceric,02G053900,v2,1	0.74	1.03	3.55	9.87
Ceric,02G054000,v2,1	0.03	0	0.04	0
Ceric,02G054100,v2,1	4.91	0.89	26.43	0.46
Ceric,02G054200,v2,1	7.47	4.1	3.23	5.54
Ceric,02G054300,v2,1	55.25	23.81	63.14	19.18
Ceric,02G054400,v2,1	0.11	0.51	0.01	0.02
Ceric,02G054500,v2,1	19.96	16.77	27.26	15.73
Ceric,02G054600,v2,1	0	0.02	0	0
Ceric,02G054700,v2,1	6.18	5.45	5.27	2.97
Ceric,02G054800,v2,1	29.3	120.42	44.53	26.24
Ceric,02G055000,v2,1	2.42	1.31	1.34	1.7
Ceric,02G055100,v2,1	2.52	2.09	1.61	2.55
Ceric,02G055300,v2,1	822.23	1001.46	228.55	1092.39
Ceric,02G055700,v2,1	2.33	3.27	1.88	2.33
Ceric,02G055800,v2,1	0.2	2.32	0.4	19.75
Ceric,02G055900,v2,1	29.74	15.35	22.08	43.85
Ceric,02G056100,v2,1	17.3	21.91	11.96	16.31
Ceric,02G056200,v2,1	13.65	16.74	7.08	12.99
Ceric,02G056300,v2,1	46.91	36.84	32.58	49.17
Ceric,02G056400,v2,1	7.15	3.68	2.1	2.78
Ceric,02G056500,v2,1	6.96	20.29	17.42	24.76
Ceric,02G056600,v2,1	23.92	25.14	18.5	20.57
Ceric,02G056800,v2,1	17.97	11.9	18.73	10.24
Ceric,02G056900,v2,1	0.13	0.1	0.05	0
Ceric,02G057000,v2,1	14.85	25.99	15.72	19.3
Ceric,02G057100,v2,1	5.8	6.17	7.84	3.84
Ceric,02G057200,v2,1	7.3	7.36	6.33	7.91
Ceric,02G057300,v2,1	0	0	0	2.57
Ceric,02G057400,v2,1	4.2	7.26	4.48	6.99
Ceric,02G057500,v2,1	19.94	22.87	19.15	11.09
Ceric,02G057600,v2,1	26.84	9.93	117.69	5.93
Ceric,02G057700,v2,1	29.08	34.62	13.13	29
Ceric,02G057800,v2,1	0.9	0.41	0.06	30.88
Ceric,02G057900,v2,1	3.55	1.88	95.4	1.18
Ceric,02G058000,v2,1	0.29	15.88	25.19	10.3
Ceric,02G058100,v2,1	2.9	17.42	2.4	3.95
Ceric,02G058200,v2,1	0.04	0.04	0.01	0
Ceric,02G058300,v2,1	8.51	5.1	125.01	1.68
Ceric,02G058400,v2,1	8.44	5.12	100.19	1.43
Ceric,02G058500,v2,1	0.14	0.06	0.07	0.02
Ceric,02G058600,v2,1	3.4	0.69	43.51	0.05
Ceric,02G058700,v2,1	8.4	6.67	2.32	7.37
Ceric,02G058800,v2,1	0	0	0	0
Ceric,02G058900,v2,1	0	0	0	0
Ceric,02G059000,v2,1	0	0	0	0.03
Ceric,02G059100,v2,1	0	0.06	0.04	0
Ceric,02G059300,v2,1	0	0.04	0.02	4.95
Ceric,02G059400,v2,1	34.83	56.53	25	39.13
Ceric,02G059700,v2,1	1.24	1.36	1.42	1.22
Ceric,02G059800,v2,1	155.64	129.02	169.92	128.19
Ceric,02G059900,v2,1	0	0.49	0.33	0
Ceric,02G060000,v2,1	5.84	8.39	7.37	18.27
Ceric,02G060200,v2,1	1.06	1.14	0.72	1.15
Ceric,02G060300,v2,1	0.09	0.11	0	0.08
Ceric,02G060500,v2,1	0.71	1.15	1.58	3.05
Ceric,02G060600,v2,1	0	0	0	0
Ceric,02G060800,v2,1	3.64	4.14	5.45	1.89
Ceric,02G060900,v2,1	5.67	4.9	6.93	2.78
Ceric,02G061000,v2,1	18.93	24.29	26.13	15.02
Ceric,02G061100,v2,1	12.5	8.53	16.45	9.24
Ceric,02G061200,v2,1	37.95	3.22	208.85	0.41
Ceric,02G061300,v2,1	31.11	20.03	22.37	8.56
Ceric,02G061400,v2,1	17.03	19.36	36.15	31.86
Ceric,02G061500,v2,1	6.77	6.96	6.3	9.21
Ceric,02G061700,v2,1	7.85	6.72	13.84	5.52
Ceric,02G061800,v2,1	7.47	7.73	5.49	6.51
Ceric,02G061900,v2,1	0	0	0.01	0.03
Ceric,02G062000,v2,1	43.47	29.13	46.85	37.1
Ceric,02G062100,v2,1	33.53	41.52	34.16	40.35
Ceric,02G062200,v2,1	10.87	10.15	7.7	12.23
Ceric,02G062300,v2,1	22.01	18.25	32.28	12.12
Ceric,02G062400,v2,1	25.33	17.33	37.35	15
Ceric,02G062500,v2,1	20.14	21.71	12.13	5.99
Ceric,02G062700,v2,1	0	0	0	0
Ceric,02G062900,v2,1	31.82	3.14	167.26	0.42
Ceric,02G063000,v2,1	41.44	47.67	15.57	29.85
Ceric,02G063100,v2,1	9.13	10.04	3.26	18.17
Ceric,02G063200,v2,1	0.15	0.2	0.08	0.07
Ceric,02G063300,v2,1	0	0	0	0
Ceric,02G063500,v2,1	5.6	5.01	6.56	3.52
Ceric,02G063600,v2,1	0	0	0	0
Ceric,02G063700,v2,1	0.1	0.24	0.11	0.11
Ceric,02G063800,v2,1	8.28	14.67	5.25	7.71
Ceric,02G063900,v2,1	0	0	0	0
Ceric,02G064000,v2,1	14.36	15.41	17.46	13.91
Ceric,02G064100,v2,1	0	0.15	0.27	0.2
Ceric,02G064200,v2,1	11.78	11.13	17.2	14.61
Ceric,02G064300,v2,1	55.63	81.47	34.73	55.6
Ceric,02G064400,v2,1	8.63	9.37	11.47	9.78
Ceric,02G064600,v2,1	22.23	28.32	26.81	27.05
Ceric,02G064700,v2,1	7.5	5.63	6.39	4.95
Ceric,02G064800,v2,1	13.61	11.01	19.09	8.88
Ceric,02G065000,v2,1	11.11	4.59	13.02	2.91
Ceric,02G065100,v2,1	16.83	113.81	71.65	5.45
Ceric,02G065200,v2,1	0.21	3.25	1.38	1.56
Ceric,02G065300,v2,1	26.52	19.93	34.45	16.41
Ceric,02G065400,v2,1	12.16	6.76	17.22	8.61
Ceric,02G065600,v2,1	200.36	97.83	273.19	80.34
Ceric,02G065700,v2,1	304.7	387.48	119.7	215.85
Ceric,02G065800,v2,1	385.57	280.75	291.53	267.58
Ceric,02G065900,v2,1	9.67	9.18	7.07	7.14
Ceric,02G066000,v2,1	16.17	15.42	16.3	15.86
Ceric,02G066200,v2,1	7.09	3.01	3.73	7.11
Ceric,02G066300,v2,1	0.17	0.12	0.08	0.08
Ceric,02G066500,v2,1	0.07	0.04	3.57	0.06
Ceric,02G066600,v2,1	6.47	6.27	6.69	7.59
Ceric,02G066700,v2,1	4.17	3.93	3.24	2.53
Ceric,02G066900,v2,1	0	0.02	0	0
Ceric,02G067000,v2,1	9.34	6.83	8.56	5.15
Ceric,02G067100,v2,1	0.04	0.38	0.34	3.4
Ceric,02G067200,v2,1	0.03	0.13	0.03	1.03
Ceric,02G067300,v2,1	0	0.19	0.03	1.07
Ceric,02G067400,v2,1	0.13	1.96	0.33	4.72
Ceric,02G067500,v2,1	0	0.18	0.05	1.34
Ceric,02G067600,v2,1	38.86	64.28	21.63	22.83
Ceric,02G067700,v2,1	0.16	0.12	0.06	0.03
Ceric,02G067800,v2,1	2.7	2.76	0.83	4.68
Ceric,02G067900,v2,1	0.55	0.77	0.46	0.53
Ceric,02G068000,v2,1	0	0	0	0
Ceric,02G068100,v2,1	16.11	17.23	15.66	30.87
Ceric,02G068300,v2,1	100.01	106.55	67.41	77.62
Ceric,02G068400,v2,1	12.07	12.01	17.49	6.89
Ceric,02G068500,v2,1	5.46	3.09	2.37	4.12
Ceric,02G068600,v2,1	19.06	20.62	48.33	12.45
Ceric,02G068700,v2,1	10.38	7.46	29.2	15.48
Ceric,02G068800,v2,1	0	0	0	0
Ceric,02G069000,v2,1	26.37	40.1	30.77	27.94
Ceric,02G069200,v2,1	12.35	11.76	14	9.08
Ceric,02G069300,v2,1	4.77	5.18	5.72	2.89
Ceric,02G069500,v2,1	7.78	4.98	4.7	4.77
Ceric,02G069600,v2,1	5.95	8.09	7.01	4.06
Ceric,02G070100,v2,1	9.63	3.62	17.51	2.98
Ceric,02G070200,v2,1	63.4	43.88	46.91	25.16
Ceric,02G070300,v2,1	19.25	8.92	28.09	7.65
Ceric,02G070400,v2,1	24.19	26.91	33.52	22.48
Ceric,02G070500,v2,1	78.74	44.93	51.38	29.04
Ceric,02G070600,v2,1	12.93	9.52	21.33	9.01
Ceric,02G070700,v2,1	40.26	43.84	33.54	26.96
Ceric,02G070800,v2,1	23.38	20.3	24.19	14.85
Ceric,02G070900,v2,1	52.6	97.56	55.29	46.24
Ceric,02G071000,v2,1	634.95	738.22	691.24	734.18
Ceric,02G071100,v2,1	11.63	10.1	7.16	6.52
Ceric,02G071200,v2,1	0	0	0	0.05
Ceric,02G071300,v2,1	15.07	11.17	32.48	9.2
Ceric,02G071400,v2,1	3.34	1.93	7.42	2.28
Ceric,02G071500,v2,1	25.48	22.24	33.45	20.24
Ceric,02G071600,v2,1	3.72	3.05	4.85	1.51
Ceric,02G071700,v2,1	14.56	6.89	29.69	3.55
Ceric,02G071800,v2,1	0	0.02	0	0
Ceric,02G071900,v2,1	12.65	36.73	15.91	34.85
Ceric,02G072000,v2,1	5.52	3.64	3.05	5.48
Ceric,02G072100,v2,1	16.63	11.53	20.39	11.31
Ceric,02G072200,v2,1	26.21	22.97	33.92	13.82
Ceric,02G072300,v2,1	49.11	57.21	25.26	40.93
Ceric,02G072400,v2,1	4.91	6.06	4.54	8.09
Ceric,02G072500,v2,1	3.59	4.59	3.12	0.25
Ceric,02G072600,v2,1	10.45	10.35	11.83	12.44
Ceric,02G072700,v2,1	36.07	41.26	156.74	52.77
Ceric,02G072800,v2,1	49.76	45.12	44.59	33.81
Ceric,02G072900,v2,1	16.74	21.42	11.23	8.02
Ceric,02G073000,v2,1	57.51	48.27	49.68	26.19
Ceric,02G073400,v2,1	0.73	1.2	0.37	4.58
Ceric,02G073500,v2,1	0	0	0	0
Ceric,02G073700,v2,1	20.75	4.34	367.33	0.32
Ceric,02G073800,v2,1	18.92	15.98	15.8	46.41
Ceric,02G073900,v2,1	1027.78	2498.74	1040.1	1182.97
Ceric,02G074000,v2,1	8.14	4.28	11.54	1.2
Ceric,02G074100,v2,1	0.1	1.69	0.58	23.48
Ceric,02G074300,v2,1	23.62	24.72	26.05	19.83
Ceric,02G074400,v2,1	1.18	1.61	1.34	1.49
Ceric,02G074500,v2,1	0	0	0.03	0
[truncated: 27,016 more rows]

## Sheet: Amborella_trichopoda
Gene	UNM	Pollen	PT_bicellular	PT_tricellular	Generative_cell	Sperm_cell	Leaves
[truncated: 24,859 more rows]

[truncated: 4 more sheets: Oryza_sativa, Zea_mays, Solanum_lycopersicum, Arabidopsis_thaliana]
