# Supplementary material for: GOLEM: A tool for visualizing the distribution of Gene regulatOry eLEMents within the plant promoters with a focus on male gametophyte
Source: Plant J. 2025 Mar 2;121(5):e70037. doi: 10.1111/tpj.70037 (PMC11873679; doi:10.1111/tpj.70037)
Supplement: Supplementary file 4 — Table S3. Motifs selected for the GOLEM program. [file TPJ-121-0-s004.xlsx]

## Sheet: List of the motifs
Table S3. Motifs selected for GOLEM program.
Abreviation of custom motif	Sequence	Name / function of custom motif	References
ABRE	ACGTG	Abscisic acid (ABA)-responsive cis-coupling element1	[1], [2]
ARR10_core	GATY	Type-B ARABIDOPSIS RESPONSE REGULATORS10 responsive element; cytokinin response element	[3]
BR_response element	CGTGYG	Brassinosteroid (BR) response elements	[4]
CAAT-box	CCAATT	CAT-box binding general transcription factors	[5], [6]
DOF_core motif	AAAG	DNA-binding with o̱ne finger (DOF) recognition core motif	[7]
DRE/CRT element	CCGAC	Dehydration (drought) responsive element/C-repeat	[8], [9]
E-box	CANNTG	Enhancer box element; present in many light-regulated promoters	[10], [11]
G-box	CACGTG	G-box is a subclass of an E-box element with core ACGT sequence shared with ABRE element	[12], [1]
GCC-box	GCCGCC	GCC box; Ethylene responsive element; JA-responsive cis-element	[13], [14], [15]
GTGA motif	GTGA	GTGA motif (core motif of Late Anther Tomato 56/59 (LAT56/59))	[16], [6]
I-box	GATAAG	Light-regulated and/or photosynthetic genes	[17], [18], [19]
POLLEN1_LeLAT52	AGAAA	POLLEN1 regulatory elements responsible for pollen-specific activation of tomato LAT52	[20]
TATA-box	TATAWA	Goldberg–Hogness box ATA-box	[21], [22]
pollen Q-element	AGGTCA	Q-element	[23]

## Sheet: References
[1] Hattori T, Totsuka M, Hobo T, Kagaya Y, Yamamoto-Toyoda A. Experimentally Determined Sequence Requirement of ACGT-Containing Abscisic Acid Response Element. Plant and Cell Physiology. 2002; doi: 10.1093/pcp/pcf014.
[2] Shen QJ, Casaretto JA, Zhang P, Ho T-HD. Functional definition of ABA-response complexes: the promoter units necessary and sufficient for ABA induction of gene expression in barley (Hordeum vulgare L.). Plant Mol Biol. 2004; doi: 10.1023/B:PLAN.0000028773.94595.e8.
[3] Hosoda K, Imamura A, Katoh E, Hatta T, Tachiki M, Yamada H, et al.. Molecular structure of the GARP family of plant Myb-related DNA binding motifs of the Arabidopsis response regulators. Plant Cell. 2002; doi: 10.1105/tpc.002733.
[4] He J-X, Gendron JM, Sun Y, Gampala SSL, Gendron N, Sun CQ, et al.. BZR1 is a transcriptional repressor with dual roles in brassinosteroid homeostasis and growth responses. Science. 2005; doi: 10.1126/science.1107580.
[5] Kusnetsov V, Landsberger M, Meurer J, Oelmüller R. The assembly of the CAAT-box binding complex at a photosynthesis gene promoter is regulated by light, cytokinin, and the stage of the plastids. J Biol Chem. 1999; doi: 10.1074/jbc.274.50.36009.
[6] Peng J, Qi X, Chen X, Li N, Yu J. ZmDof30 Negatively Regulates the Promoter Activity of the Pollen-Specific Gene Zm908. Front Plant Sci. Frontiers; 2017; doi: 10.3389/fpls.2017.00685.
[7] Yanagisawa S, Schmidt RJ. Diversity and similarity among recognition sequences of Dof transcription factors. Plant J. 1999; doi: 10.1046/j.1365-313x.1999.00363.x.
[8] Sakuma Y, Liu Q, Dubouzet JG, Abe H, Shinozaki K, Yamaguchi-Shinozaki K. DNA-binding specificity of the ERF/AP2 domain of Arabidopsis DREBs, transcription factors involved in dehydration- and cold-inducible gene expression. Biochem Biophys Res Commun. 2002; doi: 10.1006/bbrc.2001.6299.
[9] Yamaguchi-Shinozaki K, Shinozaki K. A novel cis-acting element in an Arabidopsis gene is involved in responsiveness to drought, low-temperature, or high-salt stress. Plant Cell. 1994; doi: 10.1105/tpc.6.2.251.
[10] Chaudhary J, Skinner MK. Basic helix-loop-helix proteins can act at the E-box within the serum response element of the c-fos promoter to influence hormone-induced promoter activation in Sertoli cells. Mol Endocrinol. 1999; doi: 10.1210/mend.13.5.0271.
[11] Martínez-García JF, Huq E, Quail PH. Direct targeting of light signals to a promoter element-bound transcription factor. Science. 2000; doi: 10.1126/science.288.5467.859.
[12] Shen Q, Ho TH. Functional dissection of an abscisic acid (ABA)-inducible gene reveals two independent ABA-responsive complexes each containing a G-box and a novel cis-acting element. Plant Cell. 1995; doi: 10.1105/tpc.7.3.295.
[13] Ohme-Takagi M, Shinshi H. Ethylene-inducible DNA binding proteins that interact with an ethylene-responsive element. Plant Cell. 1995; doi: 10.1105/tpc.7.2.173.
[14] Eyal Y, Meller Y, Lev-Yadun S, Fluhr R. A basic-type PR-1 promoter directs ethylene responsiveness, vascular and abscission zone-specific expression. Plant J. 1993; doi: 10.1046/j.1365-313x.1993.04020225.x.
[15] Hao D, Ohme-Takagi M, Sarai A. Unique Mode of GCC Box Recognition by the DNA-binding Domain of Ethylene-responsive Element-binding Factor (ERF Domain) in Plant *. Journal of Biological Chemistry. Elsevier; 1998; doi: 10.1074/jbc.273.41.26857.
[16] Rogers HJ, Bate N, Combe J, Sullivan J, Sweetman J, Swan C, et al.. Functional analysis of cis-regulatory elements within the promoter of the tobacco late pollen gene g10. Plant Mol Biol. 2001; doi: 10.1023/A:1010695226241.
[17] Castresana C, Staneloni R, Malik VS, Cashmore AR. Molecular characterization of two clusters of genes encoding the Type I CAB polypeptides of PSII in Nicotiana plumbaginifolia. Plant Mol Biol. 1987; doi: 10.1007/BF00016149.
[18] Gidoni D, Brosio P, Bond-Nutter D, Bedbrook J, Dunsmuir P. Novel cis-acting elements in petunia Cab gene promoters. Mol Gen Genet. 1989; doi: 10.1007/BF00339739.
[19] Manzara T, Carrasco P, Gruissem W. Developmental and organ-specific changes in promoter DNA-protein interactions in the tomato rbcS gene family. The Plant Cell. 1991; doi: 10.1105/tpc.3.12.1305.
[20] Bate N, Twell D. Functional architecture of a late pollen promoter: pollen-specific transcription is developmentally regulated by multiple stage-specific and co-dependent activator elements. Plant Mol Biol. 1998; doi: 10.1023/A:1006095023050.
[21] Basehoar AD, Zanton SJ, Pugh BF. Identification and distinct regulation of yeast TATA box-containing genes. Cell. 2004; doi: 10.1016/s0092-8674(04)00205-3.
[22] Yang C, Bolotin E, Jiang T, Sladek FM, Martinez E. Prevalence of the initiator over the TATA box in human and yeast genes and identification of DNA motifs enriched in human TATA-less core promoters. Gene. 2007; doi: 10.1016/j.gene.2006.09.029.
[23] Hamilton DA, Schwarz YH, Mascarenhas JP. A monocot pollen-specific promoter contains separable pollen-specific and quantitative elements. Plant Mol Biol. 1998; doi: 10.1023/A:1006083725102.
